# Supplementary material for: BAP1 Loss Affords Lipotoxicity Resistance in Uveal Melanoma
Source: Pigment Cell Melanoma Res. 2025 Apr 29;38(3):e70021. doi: 10.1111/pcmr.70021 (PMC12040534; doi:10.1111/pcmr.70021)
Supplement: Supplementary file 1 — Table S1. [file PCMR-38-0-s003.xlsx]

## Sheet: GSE78033 Sample Information
GSM	CellLine_passage	Group	tumor type
GSM2065198	MM52_p1	BAP1_mut	liver metastases
GSM2065215	MM52_p4	BAP1_mut	liver metastases
GSM2065219	MM74_p1	BAP1_mut	liver metastases
GSM2065202	MM74_p4	BAP1_mut	liver metastases
GSM2065211	MP38_p1	BAP1_mut	Primary Tumor
GSM2065226	MP38_p4	BAP1_mut	Primary Tumor
GSM2065222	MP46_p1	BAP1_mut	Primary Tumor
GSM2065214	MP47_p1	BAP1_mut	Primary Tumor
GSM2065197	MP47_p4	BAP1_mut	Primary Tumor
GSM2065216	MP55_p1	BAP1_mut	Primary Tumor
GSM2065194	MP55_p4	BAP1_mut	Primary Tumor
GSM2065199	MP65_p1	BAP1_mut	Primary Tumor
GSM2065196	MM33_p1	BAP1_WT	cutaneous metastasis
GSM2065183	MM33_p4	BAP1_WT	cutaneous metastasis
GSM2065193	MM33_p9	BAP1_WT	cutaneous metastasis
GSM2065200	MM66_p1	BAP1_WT	liver metastases
GSM2065217	MM66_p4	BAP1_WT	liver metastases
GSM2065185	MM66_p9	BAP1_WT	liver metastases
GSM2065212	MP41_p1	BAP1_WT	Primary Tumor
GSM2065187	MP41_p4	BAP1_WT	Primary Tumor

## Sheet: GSE78033.top.table
ID	adj.P.Val	P.Value	t	B	logFC	SPOT_ID
80216_at	2.36e-07	2.44e-11	12.7614	15.7088	1.23787	ALPK1
56127_at	2.36e-07	2.84e-11	-12.6584	15.5746	-2.37021	PCDHB9
3357_at	2.36e-07	3.14e-11	12.5892	15.4839	4.78649	HTR2B
56143_at	4.7e-07	8.35e-11	-11.9411	14.6088	-1.24447	PCDHA5
85453_at	4.85e-07	1.08e-10	11.7758	14.3782	3.92953	TSPYL5
57717_at	6.93e-07	1.85e-10	-11.4333	13.89	-2.25513	PCDHB16
85235_at	1.48e-06	5.21e-10	-10.7941	12.9415	-1.5269	HIST1H2AH
2192_at	1.48e-06	5.25e-10	-10.7892	12.934	-1.30405	FBLN1
374860_at	1.88e-06	7.53e-10	10.5732	12.6018	4.24653	ANKRD30B
51321_at	2.04e-06	9.07e-10	10.4624	12.4292	0.851249	AMZ2
56265_at	3.31e-06	1.62e-09	-10.125	11.8936	-2.82441	CPXM1
1849_at	3.37e-06	1.9e-09	-10.0325	11.744	-1.45062	DUSP7
55906_at	3.37e-06	1.95e-09	-10.0184	11.7211	-1.47682	ZC4H2
957_at	5.55e-06	3.45e-09	9.69284	11.1852	0.903084	ENTPD5
9752_at	6.48e-06	4.38e-09	-9.56001	10.9624	-0.755495	PCDHA9
26234_at	6.48e-06	4.61e-09	9.53197	10.9151	0.975905	FBXL5
51512_at	7e-06	5.28e-09	-9.45605	10.7863	-1.01838	GTSE1
5311_at	7.67e-06	6.13e-09	9.37442	10.647	1.80398	PKD2
256227_at	8.42e-06	7.27e-09	-9.28086	10.4862	-1.2249	STEAP1B
6990_at	8.42e-06	7.77e-09	9.24462	10.4236	1.7321	DYNLT3
3652_at	8.42e-06	7.85e-09	9.23887	10.4136	1.38722	IPP
3655_at	8.78e-06	9.06e-09	9.16114	10.2786	1.87976	ITGA6
4605_at	8.78e-06	9.23e-09	-9.15146	10.2617	-2.05948	MYBL2
4077_at	8.78e-06	9.36e-09	9.14372	10.2482	1.01166	NBR1
282991_at	9.85e-06	1.09e-08	9.06011	10.1018	1.02837	BLOC1S2
54954_at	1.2e-05	1.42e-08	8.92172	9.85734	1.29492	FAM120C
359948_at	1.2e-05	1.47e-08	-8.9012	9.82086	-0.641242	IRF2BP2
79783_at	1.2e-05	1.5e-08	-8.89248	9.80533	-1.47892	SUGCT
23178_at	1.36e-05	1.76e-08	-8.8078	9.65402	-0.636965	PASK
4644_at	1.41e-05	1.88e-08	8.77198	9.58971	1.62723	MYO5A
8340_at	1.42e-05	1.96e-08	-8.75013	9.55038	-1.48389	HIST1H2BL
7905_at	1.45e-05	2.07e-08	8.72173	9.49916	1.12497	REEP5
1638_at	1.47e-05	2.15e-08	-8.70053	9.46084	-5.43827	DCT
116068_at	1.67e-05	2.52e-08	8.61719	9.30963	1.48098	LYSMD3
64411_at	2.03e-05	3.16e-08	-8.49983	9.09495	-0.830035	ARAP3
10184_at	2.88e-05	4.67e-08	8.30011	8.72497	1.20625	LHFPL2
96459_at	2.88e-05	4.73e-08	8.29361	8.71282	0.994774	FNIP1
10171_at	3.25e-05	5.5e-08	-8.21587	8.56715	-0.568074	RCL1
1513_at	3.25e-05	5.92e-08	8.17864	8.49708	4.00945	CTSK
4437_at	3.25e-05	5.94e-08	8.177	8.49398	1.00712	MSH3
2145_at	3.25e-05	5.96e-08	8.17561	8.49136	1.18274	EZH1
64943_at	3.25e-05	6.08e-08	-8.16535	8.47201	-1.74434	NT5DC2
64081_at	3.25e-05	6.2e-08	8.15548	8.45339	0.736471	PBLD
51164_at	3.4e-05	6.63e-08	8.1214	8.38895	0.804914	DCTN4
83706_at	3.42e-05	6.84e-08	8.10575	8.35929	1.97403	FERMT3
83690_at	3.49e-05	7.26e-08	-8.07607	8.30295	-1.94621	CRISPLD1
1945_at	3.49e-05	7.28e-08	-8.07493	8.30079	-1.04607	EFNA4
100288428_at	3.54e-05	7.71e-08	-8.0457	8.24518	-0.892288	LMCD1-AS1
9889_at	3.54e-05	7.71e-08	-8.04565	8.24508	-0.960508	ZBED4
5326_at	3.56e-05	8.15e-08	-8.0178	8.19197	-1.0437	PLAGL2
56142_at	3.56e-05	8.2e-08	-8.01473	8.18612	-0.887819	PCDHA6
728115_at	3.56e-05	8.24e-08	-8.01274	8.18232	-1.14312	NA
9355_at	3.56e-05	8.39e-08	-8.00362	8.16489	-1.52529	LHX2
56136_at	3.76e-05	9.11e-08	-7.96226	8.08573	-0.687469	NA
200424_at	3.76e-05	9.62e-08	-7.9352	8.03381	-0.903133	TET3
3776_at	3.76e-05	9.64e-08	-7.93435	8.03217	-1.72097	KCNK2
4124_at	3.76e-05	9.69e-08	7.93144	8.02659	1.30621	MAN2A1
51727_at	3.76e-05	9.81e-08	7.92562	8.0154	1.1314	CMPK1
4038_at	3.76e-05	9.86e-08	-7.92278	8.00994	-1.25435	LRP4
54462_at	3.81e-05	1.01e-07	7.90881	7.98307	0.93026	CCSER2
348801_at	3.81e-05	1.04e-07	-7.89652	7.9594	-1.36736	LNP1
54902_at	3.81e-05	1.05e-07	7.89221	7.95108	0.846167	TTC19
8522_at	3.83e-05	1.07e-07	-7.8816	7.93063	-0.901593	GAS7
7862_at	3.9e-05	1.11e-07	-7.86507	7.89872	-0.808083	BRPF1
54935_at	4e-05	1.17e-07	-7.83843	7.84721	-1.12387	DUSP23
84838_at	4e-05	1.17e-07	-7.83674	7.84394	-0.542316	ZNF496
51447_at	4.21e-05	1.28e-07	-7.79417	7.76141	-0.735596	IP6K2
1627_at	4.21e-05	1.29e-07	-7.79069	7.75466	-0.924103	DBN1
25927_at	4.21e-05	1.3e-07	-7.7865	7.74652	-0.871587	CNRIP1
10269_at	4.21e-05	1.31e-07	7.78241	7.73857	1.05405	ZMPSTE24
899_at	4.36e-05	1.38e-07	-7.7548	7.68485	-0.84599	CCNF
126326_at	4.36e-05	1.4e-07	-7.75106	7.67756	-1.91348	GIPC3
93_at	4.52e-05	1.47e-07	-7.72651	7.62967	-0.903219	ACVR2B
6500_at	4.6e-05	1.51e-07	7.71149	7.60034	0.718957	SKP1
3155_at	4.61e-05	1.54e-07	7.70353	7.58478	1.0566	HMGCL
55293_at	4.7e-05	1.61e-07	7.68144	7.54154	0.793269	UEVLD
9659_at	4.7e-05	1.61e-07	7.68128	7.54124	1.13714	PDE4DIP
10026_at	4.8e-05	1.68e-07	7.65966	7.49886	1.19331	PIGK
307_at	4.8e-05	1.68e-07	7.65904	7.49765	1.58136	ANXA4
83541_at	4.98e-05	1.77e-07	-7.63496	7.45035	-0.711975	FAM110A
37_at	5.08e-05	1.84e-07	7.61656	7.41416	1.2493	ACADVL
10254_at	5.08e-05	1.85e-07	7.61275	7.40667	1.00259	STAM2
346157_at	5.71e-05	2.14e-07	-7.54301	7.269	-1.18333	ZNF391
26577_at	5.71e-05	2.16e-07	-7.5381	7.25929	-0.711391	PCOLCE2
56674_at	5.71e-05	2.17e-07	7.5346	7.25236	1.05272	TMEM9B
8678_at	5.71e-05	2.18e-07	7.5328	7.24878	0.995113	BECN1
2649_at	5.79e-05	2.25e-07	-7.51778	7.21902	-1.02325	NR6A1
92285_at	5.79e-05	2.26e-07	7.51452	7.21256	1.22314	ZNF585B
131405_at	6.2e-05	2.45e-07	-7.47642	7.13688	-0.79734	TRIM71
25938_at	6.37e-05	2.55e-07	7.45783	7.09988	1.94881	HEATR5A
83989_at	6.65e-05	2.69e-07	7.43213	7.04866	1.07977	FAM172A
9909_at	6.71e-05	2.74e-07	-7.4225	7.02942	-0.664808	DENND4B
7024_at	6.73e-05	2.78e-07	7.41525	7.01496	1.79893	TFCP2
79894_at	6.91e-05	2.89e-07	-7.39762	6.97971	-0.736598	ZNF672
100287449_at	6.95e-05	2.93e-07	-7.38952	6.9635	-0.919741	NA
8318_at	7.14e-05	3.06e-07	-7.36952	6.92343	-1.16732	CDC45
7035_at	7.14e-05	3.08e-07	-7.36669	6.91776	-1.28994	TFPI
9554_at	7.34e-05	3.22e-07	7.34559	6.87541	0.907602	NA
84206_at	7.34e-05	3.23e-07	-7.34357	6.87136	-0.682096	MEX3B
25979_at	7.73e-05	3.45e-07	7.31167	6.80721	0.995062	DHRS7B
246175_at	7.73e-05	3.47e-07	7.3092	6.80224	0.774172	CNOT6L
8692_at	7.85e-05	3.56e-07	-7.2972	6.77808	-0.720748	HYAL2
10460_at	7.88e-05	3.6e-07	-7.2912	6.76598	-0.693332	TACC3
1452_at	7.93e-05	3.68e-07	7.28078	6.74497	0.661102	CSNK1A1
286333_at	7.93e-05	3.7e-07	-7.27893	6.74123	-1.5429	FAM225A
23616_at	8.06e-05	3.82e-07	-7.26275	6.70855	-0.746422	SH3BP1
10810_at	8.06e-05	3.83e-07	-7.26149	6.70602	-1.32145	WASF3
8348_at	8.06e-05	3.87e-07	-7.25744	6.69783	-0.800356	HIST1H2BO
56126_at	8.17e-05	3.95e-07	-7.24677	6.67625	-1.66032	PCDHB10
1445_at	8.2e-05	4e-07	-7.24083	6.66425	-0.690843	CSK
646762_at	8.21e-05	4.08e-07	-7.23172	6.64581	-1.21582	LOC646762
10114_at	8.21e-05	4.08e-07	7.23161	6.64557	0.736769	HIPK3
83879_at	8.3e-05	4.17e-07	-7.22186	6.62582	-1.61337	CDCA7
317772_at	8.56e-05	4.33e-07	-7.20314	6.58788	-1.37543	HIST2H2AB
219285_at	8.6e-05	4.39e-07	7.19709	6.57559	2.82932	SAMD9L
3487_at	9e-05	4.7e-07	-7.16449	6.50935	-1.32935	IGFBP4
10262_at	9e-05	4.71e-07	-7.16324	6.5068	-0.969108	SF3B4
439949_at	9e-05	4.72e-07	-7.16288	6.50607	-0.963809	PRKCQ-AS1
11238_at	9e-05	4.76e-07	7.15909	6.49836	2.02903	CA5B
92255_at	9.67e-05	5.15e-07	7.12117	6.42107	0.992659	LMBRD2
677777_at	9.71e-05	5.22e-07	-7.11531	6.40911	-0.944225	SCARNA12
55355_at	9.92e-05	5.4e-07	-7.09935	6.3765	-1.02429	HJURP
80006_at	9.92e-05	5.45e-07	7.09433	6.36624	1.093	TRAPPC13
334_at	9.92e-05	5.51e-07	7.08988	6.35714	1.00688	APLP2
399783_at	9.92e-05	5.51e-07	-7.08971	6.35679	-0.660607	NA
51537_at	0.000105	5.85e-07	-7.06108	6.29816	-0.671368	MTFP1
10239_at	0.000105	5.93e-07	7.0547	6.28508	0.760057	AP3S2
51014_at	0.000105	5.94e-07	7.05411	6.28387	0.576538	TMED7
8351_at	0.000109	6.24e-07	-7.03127	6.237	-1.77939	HIST1H3D
993_at	0.000109	6.28e-07	-7.02764	6.22954	-1.16109	CDC25A
200081_at	0.00011	6.45e-07	7.01562	6.20485	0.580169	TXLNA
5287_at	0.00011	6.47e-07	-7.01382	6.20115	-0.939136	PIK3C2B
1917_at	0.00011	6.47e-07	7.01368	6.20086	1.71709	EEF1A2
8314_at	0.000113	6.71e-07	-6.99706	6.16666	-1.79036	BAP1
9528_at	0.000116	6.96e-07	6.98001	6.13153	1.04771	TMEM59
3295_at	0.000116	6.99e-07	6.97787	6.12713	0.862939	HSD17B4
51528_at	0.000117	7.11e-07	6.96948	6.10982	0.883468	JKAMP
63934_at	0.000117	7.18e-07	-6.96496	6.1005	-0.869684	ZNF667
645784_at	0.000119	7.35e-07	6.95452	6.07894	0.795822	ANKRD36BP2
80308_at	0.000122	7.67e-07	-6.93445	6.03748	-0.7312	FLAD1
6444_at	0.000122	7.71e-07	6.93178	6.03194	1.66308	SGCD
6091_at	0.000122	7.72e-07	-6.93101	6.03036	-2.58392	ROBO1
26509_at	0.000123	7.81e-07	6.92586	6.0197	3.05194	MYOF
11158_at	0.000125	7.98e-07	-6.91556	5.99839	-0.883683	RABL2B
9819_at	0.000129	8.29e-07	-6.89817	5.96236	-0.719033	TSC22D2
55205_at	0.00013	8.44e-07	-6.88954	5.94447	-2.03449	ZNF532
100289429_at	0.00013	8.5e-07	-6.88639	5.93792	-1.16538	NA
57585_at	0.000136	8.94e-07	-6.86286	5.88907	-0.601399	CRAMP1L
10260_at	0.000142	9.43e-07	6.83822	5.83783	0.938541	DENND4A
159013_at	0.000142	9.47e-07	6.83612	5.83345	0.952486	CXorf38
25932_at	0.000143	9.57e-07	6.83144	5.82371	0.954202	CLIC4
5007_at	0.000149	1.01e-06	6.80481	5.76821	0.570859	OSBP
585_at	0.000149	1.01e-06	6.80467	5.76791	0.771929	BBS4
57216_at	0.000152	1.04e-06	-6.7932	5.74398	-0.923443	VANGL2
158405_at	0.000152	1.04e-06	-6.79055	5.73846	-0.929497	KIAA1958
54910_at	0.000153	1.07e-06	-6.78173	5.72003	-0.827737	SEMA4C
10768_at	0.000153	1.07e-06	6.78095	5.71839	0.836174	AHCYL1
10370_at	0.000154	1.08e-06	-6.7753	5.70658	-1.06747	CITED2
5305_at	0.000155	1.1e-06	6.76884	5.69308	1.60464	PIP4K2A
221079_at	0.000157	1.12e-06	-6.75889	5.67226	-0.97186	ARL5B
80315_at	0.000158	1.13e-06	6.75503	5.66419	1.35707	CPEB4
123228_at	0.000161	1.16e-06	6.74177	5.63641	0.740447	SENP8
9898_at	0.000165	1.2e-06	-6.72784	5.60722	-0.597242	UBAP2L
29995_at	0.000167	1.22e-06	-6.72003	5.59083	-1.25543	LMCD1
152926_at	0.000172	1.27e-06	6.69923	5.54717	2.02391	PPM1K
26039_at	0.000172	1.27e-06	-6.69895	5.54659	-1.03998	SS18L1
389119_at	0.000172	1.28e-06	-6.69787	5.54431	-1.03845	FAM212A
7372_at	0.000177	1.32e-06	-6.68148	5.50984	-0.641875	UMPS
64220_at	0.000178	1.33e-06	-6.67836	5.50328	-0.728869	STRA6
677839_at	0.000179	1.35e-06	-6.67247	5.4909	-1.2538	SNORA71C
57523_at	0.000186	1.41e-06	-6.65254	5.44892	-1.29992	NYNRIN
64848_at	0.000193	1.48e-06	6.62979	5.40094	0.925258	YTHDC2
8364_at	0.000193	1.49e-06	-6.62858	5.39839	-1.92448	HIST1H4C
27185_at	0.000195	1.51e-06	-6.62189	5.38426	-0.805931	DISC1
57348_at	0.000196	1.52e-06	-6.61783	5.37568	-0.710881	TTYH1
5347_at	0.000197	1.54e-06	-6.61255	5.36452	-1.44148	PLK1
6210_at	0.000197	1.55e-06	-6.60974	5.35859	-1.32406	RPS15A
9488_at	0.000197	1.56e-06	6.60626	5.35124	1.12904	PIGB
57763_at	0.000202	1.61e-06	6.59279	5.32275	0.973754	ANKRA2
11065_at	0.000203	1.62e-06	-6.58914	5.31503	-0.855512	UBE2C
4343_at	0.000207	1.66e-06	6.57726	5.28988	1.06754	MOV10
837_at	0.00021	1.7e-06	6.5669	5.26794	2.05209	CASP4
10076_at	0.00021	1.71e-06	6.56348	5.26068	1.13577	PTPRU
6659_at	0.00021	1.72e-06	-6.56176	5.25703	-0.857061	SOX4
91120_at	0.000212	1.74e-06	-6.55672	5.24635	-0.860691	ZNF682
54800_at	0.000215	1.78e-06	-6.54635	5.22434	-1.24255	KLHL24
2281_at	0.000219	1.82e-06	-6.53554	5.2014	-0.594634	FKBP1B
9522_at	0.00022	1.84e-06	6.53138	5.19256	0.639783	SCAMP1
79834_at	0.000221	1.86e-06	6.52527	5.17958	1.24638	PEAK1
23126_at	0.000221	1.87e-06	-6.52231	5.1733	-0.685314	POGZ
167153_at	0.000221	1.88e-06	6.52177	5.17214	0.649596	PAPD4
9200_at	0.000221	1.88e-06	6.52055	5.16955	1.48335	PTPLA
5757_at	0.000223	1.91e-06	-6.5126	5.15265	-0.844621	PTMA
57674_at	0.000225	1.94e-06	6.50621	5.13906	1.16188	RNF213
79644_at	0.000226	1.96e-06	6.50276	5.13173	1.0261	SRD5A3
1616_at	0.000227	1.98e-06	-6.49815	5.12191	-0.812564	DAXX
64374_at	0.000227	2.01e-06	6.49092	5.10651	0.644574	SIL1
9604_at	0.000227	2.01e-06	6.49077	5.1062	0.952716	RNF14
23132_at	0.000227	2.01e-06	-6.49031	5.10522	-0.724449	RAD54L2
9867_at	0.000227	2.02e-06	6.48836	5.10107	1.24563	PJA2
56906_at	0.000228	2.05e-06	-6.48139	5.08622	-0.530228	THAP10
285600_at	0.000228	2.05e-06	6.48047	5.08425	0.683313	KIAA0825
4440_at	0.000228	2.06e-06	-6.47912	5.08137	-0.797956	MSI1
167555_at	0.000228	2.07e-06	6.47809	5.07919	1.23921	FAM151B
65108_at	0.000232	2.11e-06	-6.46746	5.05652	-0.519329	MARCKSL1
57683_at	0.000235	2.15e-06	-6.45931	5.03913	-1.84847	ZDBF2
6709_at	0.000239	2.2e-06	6.45027	5.01983	0.768624	SPTAN1
2060_at	0.000239	2.21e-06	6.44791	5.01479	0.869929	EPS15
1820_at	0.000243	2.25e-06	-6.43865	4.99502	-0.473387	ARID3A
8971_at	0.000243	2.28e-06	-6.433	4.98294	-0.87593	H1FX
79026_at	0.000243	2.3e-06	6.43	4.97654	2.72103	AHNAK
51603_at	0.000243	2.3e-06	-6.42927	4.97496	-0.846261	METTL13
54734_at	0.000243	2.3e-06	-6.42917	4.97476	-0.918718	RAB39A
65065_at	0.000247	2.34e-06	6.42076	4.95676	1.01604	NBEAL1
6598_at	0.00025	2.38e-06	-6.41315	4.94049	-0.499133	SMARCB1
10641_at	0.000255	2.45e-06	-6.40095	4.91438	-0.663925	NPRL2
6944_at	0.000263	2.53e-06	-6.38566	4.88161	-0.89789	VPS72
9261_at	0.000267	2.61e-06	-6.3726	4.85361	-0.506843	MAPKAPK2
1265_at	0.000267	2.64e-06	-6.36749	4.84263	-0.978003	CNN2
5888_at	0.000267	2.64e-06	-6.36642	4.84035	-0.822354	RAD51
113146_at	0.000267	2.64e-06	6.36626	4.84	2.55921	AHNAK2
125150_at	0.000267	2.65e-06	6.36594	4.83931	0.667435	ZSWIM7
56135_at	0.000267	2.65e-06	-6.36471	4.83667	-0.606349	PCDHAC1
90407_at	0.000267	2.65e-06	-6.36463	4.83651	-0.541087	TMEM41A
92979_at	0.000276	2.75e-06	-6.34775	4.80025	-0.698639	2025-03-09
51304_at	0.000286	2.87e-06	-6.32979	4.76164	-0.609159	ZDHHC3
404672_at	0.000286	2.88e-06	6.32778	4.75731	1.30321	GTF2H5
100131211_at	0.000286	2.91e-06	-6.32302	4.74707	-0.723835	TMEM194B
375295_at	0.000286	2.91e-06	-6.32294	4.74689	-0.608488	LINC01116
10390_at	0.000288	2.95e-06	6.31649	4.73302	0.580444	CEPT1
9404_at	0.000288	2.96e-06	6.31562	4.73114	1.23934	LPXN
8239_at	0.000301	3.11e-06	6.29373	4.68398	0.844069	USP9X
81555_at	0.000303	3.14e-06	6.28883	4.67342	0.733951	YIPF5
80339_at	0.000305	3.17e-06	-6.28428	4.66361	-1.4525	PNPLA3
51514_at	0.000306	3.2e-06	-6.28059	4.65565	-1.84955	DTL
23376_at	0.000319	3.34e-06	6.26037	4.61199	1.46578	UFL1
5087_at	0.00032	3.37e-06	-6.25755	4.6059	-1.24967	PBX1
5048_at	0.000327	3.46e-06	6.24499	4.57877	0.73916	PAFAH1B1
1019_at	0.000331	3.51e-06	-6.23842	4.56455	-0.943667	CDK4
3068_at	0.000331	3.53e-06	-6.23625	4.55986	-0.793323	HDGF
1486_at	0.000335	3.59e-06	6.22921	4.54463	0.920813	CTBS
9552_at	0.000358	3.84e-06	6.19805	4.47714	0.577917	SPAG7
6542_at	0.000361	3.93e-06	-6.1886	4.45665	-1.94039	SLC7A2
100_at	0.000361	3.93e-06	-6.18841	4.45622	-0.806858	ADA
140775_at	0.000361	3.94e-06	6.18736	4.45396	1.07144	SMCR8
9731_at	0.000361	3.94e-06	6.18713	4.45344	0.649298	CEP104
727909_at	0.000365	4.02e-06	6.17836	4.43443	0.847877	NA
84570_at	0.000365	4.02e-06	-6.17819	4.43405	-0.634167	COL25A1
130535_at	0.000365	4.06e-06	6.17396	4.42488	0.767099	KCTD18
81_at	0.000365	4.06e-06	6.1735	4.42386	0.691376	ACTN4
56125_at	0.000365	4.07e-06	-6.17265	4.42202	-1.04835	PCDHB11
286367_at	0.000367	4.11e-06	-6.16845	4.4129	-0.944704	LOC286367
4192_at	0.000372	4.18e-06	-6.16056	4.39576	-0.93037	MDK
7625_at	0.000377	4.26e-06	-6.15249	4.37822	-0.519443	ZNF74
8335_at	0.00038	4.3e-06	-6.14753	4.36744	-1.49444	HIST1H2AB
8563_at	0.000394	4.49e-06	-6.12841	4.32585	-0.791905	THOC5
8341_at	0.000394	4.51e-06	-6.12672	4.32216	-0.876803	HIST1H2BN
607_at	0.000394	4.52e-06	-6.12586	4.3203	-1.26201	BCL9
100288968_at	0.000397	4.57e-06	-6.12111	4.30995	-1.19453	NA
10765_at	0.000401	4.67e-06	-6.11138	4.28876	-1.64328	KDM5B
6272_at	0.000401	4.67e-06	6.11106	4.28806	1.18463	SORT1
9901_at	0.000401	4.68e-06	-6.1102	4.28619	-0.778001	SRGAP3
51_at	0.000401	4.7e-06	6.10788	4.28113	0.519722	ACOX1
90007_at	0.000401	4.71e-06	-6.10762	4.28056	-0.554299	MIDN
8924_at	0.000401	4.74e-06	6.10486	4.27454	0.588124	HERC2
9575_at	0.000401	4.74e-06	6.10466	4.27412	1.08934	CLOCK
6443_at	0.000401	4.76e-06	6.10272	4.26988	1.09874	SGCB
493869_at	0.000401	4.77e-06	6.10133	4.26685	0.991629	GPX8
54893_at	0.000401	4.79e-06	6.09978	4.26347	1.37878	MTMR10
27243_at	0.000402	4.83e-06	6.09661	4.25657	0.639504	CHMP2A
729088_at	0.000402	4.85e-06	-6.09447	4.25189	-1.15507	NA
80209_at	0.000402	4.85e-06	-6.09414	4.25118	-0.792047	PROSER1
214_at	0.000409	4.96e-06	6.08451	4.23015	1.82942	ALCAM
9590_at	0.000415	5.06e-06	6.07567	4.21087	1.22306	AKAP12
442075_at	0.000415	5.08e-06	-6.07372	4.20661	-0.974354	EMC3-AS1
3597_at	0.000415	5.09e-06	6.073	4.20503	1.17407	IL13RA1
84466_at	0.000419	5.15e-06	-6.06749	4.193	-1.37455	MEGF10
9706_at	0.000424	5.24e-06	6.06039	4.17748	0.937923	ULK2
9816_at	0.000426	5.28e-06	-6.05662	4.16925	-0.781692	URB2
51300_at	0.000428	5.33e-06	-6.05212	4.15942	-0.719809	TIMMDC1
163_at	0.000428	5.34e-06	6.05125	4.15752	0.554576	AP2B1
85358_at	0.00043	5.38e-06	-6.04803	4.15048	-0.555988	SHANK3
55313_at	0.000435	5.47e-06	6.04122	4.13558	1.54306	CPPED1
55885_at	0.00044	5.56e-06	-6.03401	4.11981	-1.91236	LMO3
389102_at	0.000447	5.66e-06	-6.02588	4.10199	-0.691464	YPLR6490
29929_at	0.00045	5.72e-06	6.02137	4.09212	0.718551	ALG6
89853_at	0.000452	5.76e-06	-6.01814	4.08504	-0.760893	MVB12B
7764_at	0.000455	5.82e-06	-6.01365	4.07521	-1.4454	ZNF217
9204_at	0.000456	5.85e-06	6.01133	4.07013	0.822535	ZMYM6
79717_at	0.000464	5.98e-06	6.00128	4.0481	0.71195	PPCS
54623_at	0.000464	6e-06	6.00026	4.04587	0.470042	PAF1
121268_at	0.000464	6.02e-06	-5.99823	4.04141	-0.479611	RHEBL1
80829_at	0.000464	6.04e-06	5.99713	4.03901	0.662975	ZFP91
8473_at	0.000464	6.07e-06	5.99488	4.03406	0.686308	OGT
8038_at	0.000464	6.08e-06	5.99395	4.03203	2.35298	ADAM12
10560_at	0.000471	6.19e-06	-5.98596	4.01449	-1.13901	SLC19A2
80762_at	0.000477	6.3e-06	5.9786	3.99836	0.663636	NDFIP1
152002_at	0.000481	6.38e-06	-5.97293	3.98589	-0.497611	XXYLT1
26088_at	0.000481	6.39e-06	-5.97185	3.98353	-0.598836	GGA1
2178_at	0.000486	6.47e-06	-5.96639	3.97154	-0.794076	FANCE
100288900_at	0.000494	6.6e-06	-5.95786	3.95279	-0.59224	NA
11022_at	0.000504	6.76e-06	-5.94729	3.92956	-0.611228	TDRKH
56139_at	0.000505	6.8e-06	-5.94466	3.92378	-0.684248	PCDHA10
79800_at	0.000519	7.01e-06	5.93099	3.8937	0.772564	CARF
10802_at	0.000527	7.14e-06	5.92298	3.87606	0.758753	SEC24A
5166_at	0.000531	7.23e-06	-5.91762	3.86426	-2.4856	PDK4
4493_at	0.000531	7.24e-06	5.91704	3.86298	2.26364	MT1E
284422_at	0.000534	7.3e-06	-5.91307	3.85424	-0.851831	SMIM24
80851_at	0.000541	7.45e-06	-5.90445	3.83526	-0.470578	SH3BP5L
23461_at	0.000541	7.48e-06	5.90259	3.83116	1.43274	ABCA5
653162_at	0.000541	7.5e-06	-5.90118	3.82805	-1.09591	RPSAP9
8091_at	0.000541	7.52e-06	-5.9	3.82544	-2.56244	HMGA2
441052_at	0.000541	7.53e-06	-5.89982	3.82505	-1.34957	LOC441052
84892_at	0.000541	7.55e-06	-5.89854	3.82222	-0.638713	POMGNT2
123_at	0.000543	7.59e-06	-5.89592	3.81644	-1.81639	PLIN2
10919_at	0.000549	7.7e-06	-5.88981	3.80297	-0.811131	EHMT2
284358_at	0.000555	7.81e-06	-5.88377	3.78965	-0.572649	MAMSTR
3232_at	0.000555	7.84e-06	-5.88201	3.78577	-1.07894	HOXD3
64417_at	0.000559	7.95e-06	5.87591	3.77229	0.941952	C5orf28
100132815_at	0.000559	7.95e-06	-5.87582	3.7721	-1.31222	IPO5P1
90381_at	0.000559	7.97e-06	-5.87439	3.76895	-1.38447	TICRR
344595_at	0.00056	8.01e-06	-5.87241	3.76457	-0.649391	LINC00883
8992_at	0.000564	8.09e-06	5.86788	3.75457	0.611516	ATP6V0E1
116254_at	0.000565	8.13e-06	5.86565	3.74965	1.54101	GINM1
83700_at	0.000568	8.22e-06	-5.86091	3.73918	-1.49189	JAM3
57590_at	0.000568	8.23e-06	5.86041	3.73808	0.900775	WDFY1
9527_at	0.000568	8.25e-06	5.8594	3.73584	0.532324	GOSR1
56900_at	0.000573	8.34e-06	5.85468	3.72542	0.911902	TMEM167B
353274_at	0.000574	8.39e-06	-5.85218	3.7199	-0.626552	ZNF445
9813_at	0.00058	8.51e-06	5.84604	3.70633	0.910213	EFCAB14
54733_at	0.000597	8.78e-06	-5.83234	3.67602	-1.84558	SLC35F2
57128_at	0.000611	9.01e-06	-5.82095	3.65081	-0.947172	LYRM4
11339_at	0.000613	9.09e-06	-5.817	3.64208	-0.627799	OIP5
91373_at	0.000613	9.09e-06	-5.81676	3.64153	-0.659963	UAP1L1
79729_at	0.000613	9.12e-06	5.81538	3.63849	1.1042	SH3D21
162681_at	0.000625	9.34e-06	-5.80499	3.61549	-0.997047	C18orf54
55588_at	0.000625	9.38e-06	5.80318	3.61148	0.624281	MED29
6620_at	0.000625	9.38e-06	-5.80306	3.6112	-1.25986	SNCB
286451_at	0.00063	9.49e-06	5.79795	3.59989	0.803598	YIPF6
202374_at	0.000641	9.67e-06	5.78973	3.58166	1.88542	STK32A
26872_at	0.000646	9.79e-06	-5.78438	3.5698	-0.760188	STEAP1
22864_at	0.000648	9.86e-06	5.7814	3.56318	0.77511	R3HDM2
1789_at	0.000648	9.88e-06	-5.7806	3.56142	-0.575488	DNMT3B
3833_at	0.00065	9.93e-06	-5.77822	3.55612	-0.884893	KIFC1
412_at	0.000655	1.01e-05	5.77249	3.54342	1.12467	STS
10955_at	0.000655	1.01e-05	5.7724	3.54323	0.495288	SERINC3
10293_at	0.000671	1.03e-05	-5.76035	3.51648	-0.497804	TRAIP
89796_at	0.000671	1.04e-05	-5.75925	3.51404	-1.3272	NAV1
349152_at	0.000671	1.04e-05	-5.75766	3.5105	-1.11704	DPY19L2P2
80775_at	0.000684	1.06e-05	-5.74837	3.48987	-0.770945	TMEM177
55328_at	0.000684	1.07e-05	5.74645	3.48559	1.16537	RNLS
27291_at	0.000684	1.08e-05	5.7428	3.47749	1.33561	R3HCC1L
8027_at	0.000684	1.08e-05	5.74264	3.47714	0.893857	STAM
54521_at	0.000684	1.08e-05	5.74263	3.4771	0.520209	WDR44
440193_at	0.000684	1.08e-05	-5.74187	3.47543	-0.607778	CCDC88C
80139_at	0.000684	1.08e-05	-5.74067	3.47276	-0.75036	ZNF703
389610_at	0.000689	1.09e-05	-5.73656	3.46362	-0.820598	XKR5
79760_at	0.000691	1.1e-05	-5.73343	3.45665	-0.507614	GEMIN7
153830_at	0.000691	1.1e-05	5.73275	3.45516	0.850223	RNF145
23155_at	0.000697	1.11e-05	5.72765	3.44381	0.883173	CLCC1
51029_at	0.000699	1.12e-05	-5.72493	3.43777	-0.523148	DESI2
2310_at	0.000699	1.12e-05	-5.724	3.4357	-0.99801	FOXO3B
57556_at	0.0007	1.13e-05	-5.72205	3.43136	-1.08155	SEMA6A
84196_at	0.000701	1.13e-05	5.72041	3.42769	0.978387	USP48
8330_at	0.000708	1.15e-05	-5.71507	3.41582	-1.34807	HIST1H2AK
100289418_at	0.000712	1.16e-05	-5.7115	3.40788	-1.18322	NA
9156_at	0.000712	1.16e-05	-5.70965	3.40375	-1.56593	EXO1
56141_at	0.000712	1.17e-05	-5.70822	3.40058	-0.580324	PCDHA7
960_at	0.000712	1.17e-05	5.70769	3.39941	0.926381	CD44
84900_at	0.000729	1.2e-05	-5.69499	3.37112	-0.671524	RNFT2
56144_at	0.000729	1.2e-05	-5.69456	3.37016	-0.504237	PCDHA4
153657_at	0.000729	1.2e-05	5.69399	3.3689	0.881279	TTC23L
134265_at	0.000734	1.22e-05	-5.68961	3.35913	-0.65511	AFAP1L1
220416_at	0.000741	1.23e-05	-5.68378	3.34615	-0.383444	LRRC63
55062_at	0.000741	1.24e-05	5.68235	3.34295	1.73562	WIPI1
8357_at	0.000741	1.24e-05	-5.68227	3.34278	-1.87628	HIST1H3H
57606_at	0.000744	1.25e-05	5.67892	3.33531	0.589282	SLAIN2
64284_at	0.000744	1.25e-05	-5.6776	3.33236	-0.813191	RAB17
54977_at	0.000744	1.25e-05	-5.67632	3.32951	-1.05384	SLC25A38
8703_at	0.000744	1.26e-05	-5.67582	3.32839	-0.730912	B4GALT3
3131_at	0.000749	1.27e-05	-5.67088	3.31739	-0.690106	HLF
7319_at	0.000749	1.27e-05	5.6704	3.31632	0.810446	UBE2A
27095_at	0.00075	1.28e-05	5.66887	3.31291	0.666474	TRAPPC3
112616_at	0.000753	1.29e-05	-5.66492	3.3041	-0.730988	CMTM7
115548_at	0.000753	1.29e-05	5.66343	3.30076	0.815777	FCHO2
100128597_at	0.000753	1.29e-05	-5.66322	3.3003	-0.408884	NA
8508_at	0.000753	1.29e-05	-5.66231	3.29828	-1.12181	NIPSNAP1
1058_at	0.000756	1.3e-05	-5.65955	3.29211	-0.919069	CENPA
170954_at	0.000761	1.32e-05	-5.65415	3.28006	-0.692894	PPP1R18
57568_at	0.000761	1.32e-05	5.65397	3.27966	1.08267	SIPA1L2
2996_at	0.000761	1.32e-05	-5.65357	3.27878	-0.897282	GYPE
5805_at	0.000766	1.34e-05	5.64884	3.2682	0.796716	PTS
29128_at	0.000766	1.34e-05	-5.64766	3.26558	-1.23504	UHRF1
27230_at	0.000766	1.34e-05	-5.64747	3.26516	-0.583073	SERP1
22911_at	0.000767	1.35e-05	5.64567	3.26115	0.671838	WDR47
57727_at	0.000772	1.36e-05	-5.64169	3.25224	-0.43068	NCOA5
55775_at	0.000778	1.37e-05	-5.63725	3.24233	-0.532546	TDP1
593_at	0.00078	1.38e-05	5.63437	3.23591	0.698334	BCKDHA
114815_at	0.00078	1.38e-05	-5.63389	3.23483	-0.754505	SORCS1
199857_at	0.000784	1.39e-05	5.63042	3.22707	0.838674	ALG14
23585_at	0.000784	1.4e-05	5.62939	3.22476	0.598524	TMEM50A
6616_at	0.000785	1.4e-05	-5.62793	3.22151	-1.7355	SNAP25
26777_at	0.000788	1.41e-05	-5.62495	3.21486	-1.13297	SNORA71A
3419_at	0.000788	1.41e-05	5.62394	3.21259	0.699743	IDH3A
10712_at	0.000807	1.45e-05	-5.61252	3.18706	-0.594784	FAM189B
27175_at	0.000827	1.49e-05	5.59996	3.15897	0.804827	TUBG2
100128682_at	0.000827	1.5e-05	5.59966	3.15829	2.56131	AC002511.1
128239_at	0.000829	1.5e-05	-5.59783	3.1542	-0.87854	IQGAP3
331_at	0.00083	1.51e-05	5.59623	3.15063	0.681102	XIAP
997_at	0.000832	1.51e-05	-5.59423	3.14614	-0.5903	CDC34
64847_at	0.000832	1.52e-05	5.59274	3.14282	1.51691	SPATA20
54541_at	0.000832	1.52e-05	-5.59174	3.14058	-0.999431	DDIT4
157285_at	0.000834	1.53e-05	-5.58859	3.13352	-1.34185	SGK223
686_at	0.000834	1.53e-05	5.58859	3.13352	0.977583	BTD
397_at	0.00084	1.55e-05	-5.58485	3.12515	-1.76034	ARHGDIB
55275_at	0.000852	1.57e-05	5.57752	3.10874	0.771948	VPS53
8879_at	0.000858	1.59e-05	5.57215	3.09671	0.699895	SGPL1
56101_at	0.000858	1.59e-05	5.5721	3.0966	1.62721	PCDHGB5
5286_at	0.000874	1.63e-05	5.56217	3.07436	1.74478	PIK3C2A
890_at	0.000874	1.63e-05	-5.56211	3.07422	-1.06548	CCNA2
51100_at	0.000888	1.66e-05	5.5544	3.05693	0.981863	SH3GLB1
3176_at	0.000898	1.68e-05	-5.54827	3.04318	-1.4592	HNMT
8570_at	0.000915	1.72e-05	-5.5394	3.0233	-0.577623	KHSRP
2960_at	0.000917	1.73e-05	-5.53691	3.0177	-0.758826	GTF2E1
150275_at	0.000917	1.73e-05	-5.53648	3.01674	-0.566238	CCDC117
91355_at	0.000919	1.74e-05	-5.53415	3.01151	-0.573039	LRP5L
9401_at	0.00092	1.76e-05	-5.53029	3.00284	-0.478866	RECQL4
51643_at	0.00092	1.76e-05	5.53016	3.00256	0.70298	TMBIM4
92312_at	0.00092	1.76e-05	-5.5301	3.00243	-1.49234	MEX3A
150771_at	0.00092	1.76e-05	-5.52946	3.00099	-0.498173	ITPRIPL1
27086_at	0.00092	1.76e-05	-5.52891	2.99975	-1.14741	FOXP1
152015_at	0.000923	1.77e-05	-5.52641	2.99414	-2.16428	ROPN1B
1399_at	0.000923	1.77e-05	-5.52551	2.99212	-0.508474	CRKL
7084_at	0.000923	1.78e-05	5.52425	2.98929	0.927162	TK2
23588_at	0.000923	1.78e-05	5.52351	2.98764	0.718521	KLHDC2
59271_at	0.000923	1.79e-05	5.5223	2.98492	1.53023	EVA1C
8642_at	0.000924	1.79e-05	-5.52079	2.98151	-0.938666	DCHS1
26051_at	0.000924	1.8e-05	-5.5191	2.97772	-1.13371	PPP1R16B
29890_at	0.000924	1.8e-05	-5.51895	2.97738	-0.557303	RBM15B
4174_at	0.000929	1.82e-05	-5.51517	2.9689	-0.987759	MCM5
5026_at	0.000929	1.82e-05	-5.51471	2.96786	-0.661635	P2RX5
400590_at	0.000929	1.82e-05	5.51383	2.9659	1.21717	NA
27005_at	0.000943	1.86e-05	-5.50475	2.94549	-0.661637	USP21
55809_at	0.000943	1.87e-05	-5.50335	2.94236	-0.792236	TRERF1
6478_at	0.000943	1.87e-05	-5.50261	2.94069	-0.51599	SIAH2
55388_at	0.000943	1.88e-05	-5.50154	2.93828	-1.06531	MCM10
23317_at	0.000943	1.88e-05	5.50084	2.93671	1.76241	DNAJC13
55505_at	0.000943	1.88e-05	-5.50054	2.93604	-0.495752	NOP10
2346_at	0.000943	1.88e-05	-5.50049	2.93591	-0.545094	FOLH1
285267_at	0.000943	1.89e-05	-5.49938	2.93343	-0.512841	ZNF619
55780_at	0.000954	1.91e-05	5.4935	2.92021	0.805595	ERMARD
80219_at	0.000954	1.91e-05	5.49262	2.91822	0.76878	COQ10B
2118_at	0.000955	1.92e-05	-5.49103	2.91467	-1.09384	ETV4
497661_at	0.000964	1.94e-05	5.48625	2.90392	0.773269	C18orf32
10642_at	0.000968	1.96e-05	-5.48343	2.89757	-2.75694	IGF2BP1
79191_at	0.000968	1.96e-05	-5.48243	2.89533	-0.718929	IRX3
1271_at	0.000977	1.98e-05	-5.47743	2.88407	-1.76198	CNTFR
302_at	0.000984	2.01e-05	5.47262	2.87326	1.34436	ANXA2
10644_at	0.000984	2.01e-05	-5.47246	2.87289	-1.20411	IGF2BP2
51313_at	0.000985	2.01e-05	-5.47123	2.87013	-2.08319	FAM198B
389_at	0.001	2.05e-05	5.4633	2.85228	0.629714	RHOC
54103_at	0.001	2.06e-05	5.46073	2.84649	0.821227	GSAP
3159_at	0.001	2.07e-05	-5.45898	2.84254	-0.889494	HMGA1
9641_at	0.001	2.07e-05	-5.45858	2.84166	-0.453961	IKBKE
84303_at	0.001	2.07e-05	-5.45828	2.84098	-0.67575	CHCHD6
2977_at	0.001	2.07e-05	-5.45806	2.84047	-1.53924	GUCY1A2
23564_at	0.00101	2.09e-05	-5.45505	2.83371	-0.679575	DDAH2
304_at	0.00101	2.09e-05	5.45439	2.83222	1.38895	ANXA2P2
23341_at	0.00102	2.12e-05	5.44814	2.81814	0.646857	DNAJC16
51522_at	0.00102	2.13e-05	-5.44646	2.81435	-0.535538	TMEM14C
8672_at	0.00103	2.14e-05	5.44379	2.80834	1.3304	EIF4G3
835_at	0.00105	2.2e-05	-5.43186	2.78147	-0.740229	CASP2
80319_at	0.00105	2.21e-05	-5.43139	2.78041	-0.65217	CXXC4
55627_at	0.00105	2.22e-05	-5.4292	2.77547	-0.599607	SMPD4
23075_at	0.00106	2.23e-05	5.42671	2.76986	1.19906	SWAP70
91452_at	0.00108	2.27e-05	5.41867	2.75173	0.741427	ACBD5
91807_at	0.00109	2.3e-05	-5.4134	2.73985	-0.730255	MYLK3
9869_at	0.00109	2.31e-05	-5.41077	2.73392	-0.72249	SETDB1
113691_at	0.00109	2.32e-05	-5.41029	2.73283	-0.65302	TUBA3FP
5451_at	0.00109	2.32e-05	-5.40911	2.73018	-0.711667	POU2F1
5714_at	0.0011	2.34e-05	5.40599	2.72313	0.508397	PSMD8
56133_at	0.0011	2.35e-05	-5.40398	2.71859	-1.54993	PCDHB2
55277_at	0.0011	2.36e-05	5.403	2.71638	0.692409	FGGY
928_at	0.0011	2.36e-05	5.40195	2.71401	0.872449	CD9
57488_at	0.0011	2.37e-05	5.40152	2.71304	0.912929	ESYT2
79616_at	0.0011	2.38e-05	-5.39919	2.70778	-0.622906	CCNJL
1745_at	0.00111	2.4e-05	-5.39458	2.69739	-0.669173	DLX1
64773_at	0.00111	2.41e-05	-5.39381	2.69565	-0.615167	PCED1A
64766_at	0.00112	2.44e-05	5.38785	2.68218	0.35582	S100PBP
91353_at	0.00113	2.47e-05	-5.38338	2.6721	-1.65795	NA
29923_at	0.00114	2.49e-05	-5.37887	2.66191	-0.850691	HILPDA
375387_at	0.00115	2.5e-05	-5.37699	2.65765	-1.25	NRROS
134553_at	0.00115	2.52e-05	5.37361	2.65002	0.58236	C5orf24
4948_at	0.00115	2.52e-05	5.37353	2.64986	2.72729	OCA2
8553_at	0.00115	2.53e-05	-5.37218	2.64679	-1.06345	BHLHE40
3005_at	0.00116	2.55e-05	-5.36888	2.63934	-1.18458	H1F0
100287003_at	0.00116	2.56e-05	5.36786	2.63704	1.02026	NA
55258_at	0.00116	2.56e-05	5.36764	2.63654	0.999868	THNSL2
9618_at	0.00116	2.57e-05	-5.36589	2.63258	-0.449972	TRAF4
5870_at	0.00118	2.63e-05	5.35624	2.61078	0.628598	RAB6A
6390_at	0.0012	2.67e-05	5.35001	2.59669	0.96424	SDHB
4188_at	0.0012	2.67e-05	-5.34963	2.59583	-0.584001	MDFI
84547_at	0.00121	2.7e-05	-5.34417	2.58349	-0.545677	PGBD1
23024_at	0.00121	2.72e-05	-5.34221	2.57905	-1.31243	PDZRN3
23381_at	0.00121	2.72e-05	-5.34075	2.57574	-0.431637	SMG5
84105_at	0.00122	2.73e-05	5.3393	2.57247	0.742266	PCBD2
23623_at	0.00122	2.76e-05	-5.33487	2.56245	-0.414125	RUSC1
84725_at	0.00122	2.76e-05	-5.33469	2.56204	-0.674533	PLEKHA8
1122_at	0.00122	2.76e-05	-5.33449	2.56159	-1.24136	CHML
84061_at	0.00123	2.78e-05	5.33198	2.55589	0.750647	MAGT1
1164_at	0.00124	2.82e-05	-5.32543	2.54108	-1.45973	CKS2
3709_at	0.00124	2.82e-05	5.32531	2.54082	2.50541	ITPR2
401237_at	0.00127	2.89e-05	-5.31468	2.51674	-0.75755	CASC15
8336_at	0.00129	2.95e-05	-5.30678	2.49886	-0.790532	HIST1H2AM
203068_at	0.00131	3e-05	-5.29967	2.48275	-0.378267	TUBB
132430_at	0.00131	3.01e-05	-5.29785	2.47864	-0.724427	PABPC4L
10902_at	0.00131	3.01e-05	5.29738	2.47755	0.483313	BRD8
10087_at	0.00131	3.02e-05	5.29691	2.47649	0.778682	COL4A3BP
54741_at	0.00132	3.03e-05	5.29473	2.47157	0.816528	LEPROT
283989_at	0.00132	3.04e-05	-5.29333	2.46839	-0.46074	TSEN54
126549_at	0.00132	3.05e-05	-5.29283	2.46724	-0.424869	ANKLE1
8220_at	0.00133	3.08e-05	-5.28833	2.45705	-0.553839	DGCR14
58516_at	0.00134	3.1e-05	-5.28494	2.44937	-1.56861	FAM60A
255104_at	0.00134	3.12e-05	5.28287	2.44469	0.52854	TMCO4
56652_at	0.00135	3.14e-05	-5.28027	2.43877	-1.05596	C10orf2
1138_at	0.00135	3.15e-05	-5.27832	2.43436	-0.993726	CHRNA5
283991_at	0.00136	3.18e-05	-5.27461	2.42595	-0.561245	UBALD2
55852_at	0.00137	3.2e-05	5.27138	2.41863	1.0763	TEX2
91584_at	0.00138	3.24e-05	-5.26666	2.40791	-1.02204	PLXNA4
2799_at	0.00138	3.24e-05	5.26592	2.40624	0.688292	GNS
91137_at	0.00138	3.25e-05	5.26538	2.40501	0.69582	SLC25A46
5831_at	0.00138	3.26e-05	-5.26421	2.40236	-0.72889	PYCR1
23119_at	0.00138	3.26e-05	-5.26318	2.40001	-0.506712	HIC2
653333_at	0.00139	3.29e-05	-5.25994	2.39267	-0.841553	NA
5578_at	0.0014	3.33e-05	5.2546	2.38056	1.79191	PRKCA
677_at	0.0014	3.34e-05	-5.25325	2.37749	-0.84486	ZFP36L1
8898_at	0.0014	3.34e-05	5.25315	2.37726	0.513121	MTMR2
54993_at	0.0014	3.36e-05	-5.25146	2.37343	-0.459939	ZSCAN2
5531_at	0.00141	3.38e-05	-5.24894	2.36771	-0.503209	PPP4C
5617_at	0.00144	3.45e-05	-5.23961	2.34653	-0.336079	PRL
64110_at	0.00144	3.47e-05	-5.23764	2.34205	-0.393885	MAGEF1
5324_at	0.00145	3.5e-05	-5.2333	2.33221	-1.87487	PLAG1
79879_at	0.00146	3.51e-05	-5.23221	2.32974	-0.621403	CCDC134
152_at	0.00146	3.53e-05	-5.22939	2.32332	-1.01146	ADRA2C
55647_at	0.00147	3.56e-05	-5.22616	2.31598	-0.64513	RAB20
285636_at	0.00147	3.57e-05	5.22434	2.31186	0.609686	C5orf51
8355_at	0.00148	3.6e-05	5.22106	2.3044	1.33949	HIST1H3G
27443_at	0.00148	3.6e-05	-5.22082	2.30386	-1.03324	CECR2
150776_at	0.00148	3.61e-05	-5.22031	2.3027	-0.65912	LOC150776
64924_at	0.00148	3.61e-05	5.22004	2.3021	0.664648	SLC30A5
23051_at	0.00149	3.65e-05	5.21557	2.29193	0.479997	ZHX3
54850_at	0.00149	3.66e-05	-5.21436	2.28918	-0.431788	FBXL12
646600_at	0.00149	3.67e-05	-5.21294	2.28596	-0.568948	C3orf65
285367_at	0.00149	3.67e-05	-5.21264	2.28528	-0.923529	RPUSD3
55038_at	0.0015	3.69e-05	-5.21056	2.28054	-0.515019	CDCA4
7389_at	0.0015	3.71e-05	5.20809	2.27493	0.556907	UROD
4796_at	0.00152	3.76e-05	-5.20317	2.26376	-0.48504	TONSL
643496_at	0.00154	3.81e-05	-5.19721	2.25018	-0.68695	NA
79669_at	0.00154	3.82e-05	-5.19592	2.24727	-0.412163	C3orf52
114787_at	0.00154	3.83e-05	-5.19471	2.2445	-0.452141	GPRIN1
1981_at	0.00155	3.86e-05	-5.1919	2.23811	-0.591685	EIF4G1
51009_at	0.00156	3.89e-05	5.1881	2.22948	0.468276	DERL2
130340_at	0.00157	3.93e-05	5.18402	2.2202	0.902802	AP1S3
23170_at	0.00157	3.93e-05	-5.18383	2.21976	-0.583633	TTLL12
26994_at	0.00157	3.94e-05	5.18235	2.2164	0.686029	RNF11
146691_at	0.00157	3.95e-05	5.18145	2.21435	1.01353	TOM1L2
901_at	0.00157	3.96e-05	-5.18067	2.21259	-0.669222	CCNG2
51676_at	0.00157	3.97e-05	-5.17933	2.20954	-1.13462	ASB2
57189_at	0.00157	3.98e-05	-5.17885	2.20844	-0.910526	KIAA1147
65080_at	0.00158	4.01e-05	5.1748	2.19922	0.681429	MRPL44
3207_at	0.00158	4.02e-05	-5.17462	2.19881	-0.553641	HOXA11
64598_at	0.00159	4.04e-05	-5.17169	2.19214	-0.860777	MOSPD3
57509_at	0.00159	4.06e-05	-5.16955	2.18728	-1.15941	MTUS1
1464_at	0.00159	4.07e-05	5.16924	2.18656	1.06259	CSPG4
4171_at	0.00159	4.07e-05	-5.16885	2.18569	-0.624195	MCM2
2288_at	0.00159	4.08e-05	-5.16835	2.18454	-0.85725	FKBP4
54360_at	0.0016	4.09e-05	-5.16692	2.1813	-1.49516	CYTL1
10266_at	0.0016	4.11e-05	-5.16494	2.17679	-1.28774	RAMP2
2937_at	0.0016	4.12e-05	5.16376	2.17409	0.399281	GSS
26108_at	0.0016	4.14e-05	5.16202	2.17013	1.53392	PYGO1
1891_at	0.0016	4.14e-05	5.16166	2.16932	0.665947	ECH1
114791_at	0.00162	4.18e-05	5.15739	2.1596	0.676335	TUBGCP5
220323_at	0.00162	4.18e-05	-5.15729	2.15937	-0.571284	OAF
8708_at	0.00162	4.2e-05	-5.15586	2.15611	-1.31742	B3GALT1
3054_at	0.00162	4.2e-05	-5.15519	2.15458	-0.598843	HCFC1
23179_at	0.00162	4.21e-05	-5.15487	2.15386	-1.33706	RGL1
9294_at	0.00162	4.23e-05	-5.1529	2.14936	-0.437412	S1PR2
55224_at	0.00163	4.25e-05	-5.15082	2.14464	-1.06099	ETNK2
54661_at	0.00164	4.32e-05	-5.14391	2.12889	-0.732347	PCDHB17
2065_at	0.00164	4.32e-05	-5.14368	2.12836	-1.56235	ERBB3
55255_at	0.00164	4.32e-05	5.14351	2.12798	0.695526	WDR41
5774_at	0.00164	4.32e-05	5.14306	2.12695	1.26177	PTPN3
51030_at	0.00165	4.33e-05	5.14207	2.1247	1.08818	TVP23B
55335_at	0.00165	4.36e-05	-5.13971	2.11932	-0.578725	NIPSNAP3B
58472_at	0.00166	4.37e-05	5.13825	2.11599	1.06077	SQRDL
84735_at	0.00166	4.4e-05	-5.13589	2.11064	-0.349359	CNDP1
27233_at	0.00167	4.44e-05	-5.13142	2.10045	-2.33309	SULT1C4
8463_at	0.00167	4.45e-05	-5.13132	2.10021	-0.724551	TEAD2
9122_at	0.00167	4.46e-05	5.13011	2.09746	0.970024	SLC16A4
57657_at	0.00167	4.47e-05	-5.12931	2.09562	-0.511499	HCN3
10024_at	0.00167	4.47e-05	-5.1292	2.09538	-0.730058	TROAP
23395_at	0.00168	4.49e-05	-5.12682	2.08995	-0.609362	LARS2
8491_at	0.00168	4.51e-05	5.12535	2.08661	1.17451	MAP4K3
6660_at	0.00169	4.53e-05	-5.12314	2.08157	-2.13539	SOX5
5089_at	0.00172	4.63e-05	-5.11372	2.06009	-0.577918	PBX2
65987_at	0.00172	4.64e-05	5.11317	2.05885	1.47847	KCTD14
4846_at	0.00173	4.66e-05	-5.11078	2.05339	-0.660967	NOS3
55556_at	0.00175	4.73e-05	5.10484	2.03984	0.804773	ENOSF1
79158_at	0.00176	4.77e-05	5.10117	2.03147	1.24035	GNPTAB
150568_at	0.00177	4.81e-05	-5.09813	2.02455	-0.548291	LINC01102
373_at	0.00177	4.81e-05	5.09809	2.02446	0.458423	TRIM23
5172_at	0.00177	4.81e-05	-5.09746	2.02302	-0.333219	SLC26A4
285464_at	0.00177	4.82e-05	5.09644	2.02069	0.775356	CRIPAK
5546_at	0.00178	4.85e-05	-5.09406	2.01526	-0.657817	PRCC
10559_at	0.00178	4.86e-05	5.09322	2.01335	0.886188	SLC35A1
8864_at	0.00178	4.86e-05	-5.09294	2.01272	-0.523678	PER2
91695_at	0.00178	4.88e-05	-5.0919	2.01033	-0.533674	RRP7B
23788_at	0.00181	4.96e-05	5.085	1.9946	0.623031	MTCH2
10921_at	0.00181	4.99e-05	-5.08203	1.98782	-0.550665	RNPS1
27341_at	0.00181	4.99e-05	-5.0818	1.98729	-0.505171	RRP7A
619498_at	0.00181	5.01e-05	-5.08064	1.98464	-0.964894	NA
5862_at	0.00181	5.01e-05	5.08056	1.98446	1.00086	RAB2A
472_at	0.00181	5.01e-05	5.08037	1.98403	0.925116	ATM
51188_at	0.00181	5.01e-05	-5.08027	1.98379	-0.454741	SS18L2
55230_at	0.00181	5.02e-05	5.07932	1.98162	0.602079	USP40
100287896_at	0.00183	5.07e-05	5.07494	1.97164	0.765916	LOC100287896
9212_at	0.00183	5.08e-05	-5.07428	1.97013	-0.894508	AURKB
23135_at	0.00183	5.12e-05	-5.0714	1.96354	-0.45732	KDM6B
84296_at	0.00184	5.13e-05	-5.0703	1.96104	-1.05128	GINS4
83903_at	0.00188	5.25e-05	-5.06081	1.93938	-0.686827	GSG2
81610_at	0.0019	5.33e-05	-5.05425	1.92438	-0.879762	FAM83D
3920_at	0.00191	5.36e-05	5.05184	1.91888	0.808673	LAMP2
22907_at	0.00191	5.36e-05	-5.05163	1.9184	-0.584885	DHX30
6923_at	0.00191	5.38e-05	-5.05001	1.91471	-0.419861	TCEB2
8034_at	0.00193	5.43e-05	5.04623	1.90607	0.875785	SLC25A16
51128_at	0.00194	5.47e-05	5.04289	1.89843	0.926915	SAR1B
23673_at	0.00194	5.49e-05	5.04127	1.89473	0.745811	STX12
347902_at	0.00197	5.57e-05	-5.03547	1.88149	-0.415761	AMIGO2
6159_at	0.00199	5.64e-05	-5.03005	1.8691	-0.682083	RPL29
200845_at	0.00204	5.8e-05	-5.01809	1.84176	-0.502029	KCTD6
6477_at	0.00204	5.82e-05	5.01696	1.83918	1.03383	SIAH1
56140_at	0.00204	5.82e-05	-5.01636	1.83779	-0.430603	PCDHA8
388327_at	0.00204	5.83e-05	-5.01626	1.83757	-0.534163	C17orf100
30008_at	0.00205	5.87e-05	-5.0132	1.83057	-1.1113	EFEMP2
128312_at	0.00205	5.88e-05	-5.01261	1.82922	-1.26751	HIST3H2BB
28966_at	0.00205	5.88e-05	5.01236	1.82866	1.22629	SNX24
123016_at	0.00205	5.88e-05	5.01206	1.82797	0.826115	TTC8
9236_at	0.00205	5.91e-05	5.0101	1.82349	1.27735	CCPG1
3017_at	0.00206	5.95e-05	-5.00728	1.81705	-1.21876	HIST1H2BD
7371_at	0.00207	5.97e-05	-5.00592	1.81392	-0.676156	UCK2
84888_at	0.00207	5.98e-05	5.005	1.81182	0.660001	SPPL2A
6302_at	0.00207	5.99e-05	5.00444	1.81054	0.806773	TSPAN31
6626_at	0.0021	6.11e-05	-4.99642	1.79219	-0.60613	SNRPA
9654_at	0.0021	6.11e-05	-4.99633	1.792	-0.476842	TTLL4
9181_at	0.00211	6.13e-05	-4.99439	1.78755	-1.00295	ARHGEF2
113130_at	0.00211	6.15e-05	-4.9932	1.78483	-0.780325	CDCA5
132241_at	0.00211	6.16e-05	-4.99286	1.78406	-0.41568	RPL32P3
339803_at	0.00212	6.2e-05	4.98957	1.77653	0.924385	LOC339803
79019_at	0.00214	6.28e-05	-4.98432	1.76452	-0.510552	CENPM
5921_at	0.00214	6.28e-05	4.98416	1.76416	0.669207	RASA1
23251_at	0.00216	6.34e-05	-4.9804	1.75554	-1.47492	KIAA1024
23046_at	0.00217	6.38e-05	-4.97785	1.74971	-0.40919	KIF21B
920_at	0.00217	6.39e-05	-4.97698	1.74772	-0.552829	CD4
51075_at	0.00219	6.45e-05	4.97316	1.73897	0.522294	TMX2
51227_at	0.00219	6.47e-05	4.97149	1.73516	0.63598	PIGP
9866_at	0.00219	6.48e-05	4.97106	1.73415	0.556594	TRIM66
5883_at	0.00219	6.48e-05	-4.97096	1.73393	-0.40597	RAD9A
8347_at	0.00219	6.5e-05	-4.96999	1.7317	-1.39305	HIST1H2BC
130540_at	0.00219	6.51e-05	4.96911	1.72971	1.65512	ALS2CR12
10683_at	0.00219	6.51e-05	-4.96902	1.72949	-0.659274	DLL3
5884_at	0.00219	6.52e-05	4.96864	1.72862	0.627982	RAD17
128308_at	0.00222	6.64e-05	-4.96078	1.71063	-0.349003	MRPL55
253430_at	0.00222	6.65e-05	-4.96026	1.70943	-0.671152	IPMK
26128_at	0.00225	6.72e-05	4.95564	1.69887	0.586083	KIAA1279
3831_at	0.00225	6.74e-05	4.95445	1.69613	0.507414	KLC1
25831_at	0.00225	6.75e-05	4.9537	1.69441	1.32933	HECTD1
80335_at	0.00227	6.82e-05	-4.94947	1.68472	-0.691335	WDR82
28962_at	0.00227	6.85e-05	4.94762	1.68049	1.08969	OSTM1
9191_at	0.00227	6.86e-05	-4.94713	1.67936	-0.502246	DEDD
2012_at	0.00227	6.86e-05	4.94704	1.67916	2.97353	EMP1
3074_at	0.00227	6.86e-05	4.94681	1.67863	0.911243	HEXB
729810_at	0.0023	6.97e-05	-4.94007	1.66319	-0.680321	NA
83734_at	0.00231	7e-05	4.93864	1.65992	0.783383	ATG10
29082_at	0.00232	7.05e-05	4.93529	1.65225	0.474983	CHMP4A
79591_at	0.00232	7.06e-05	4.93511	1.65183	0.536014	C10orf76
54498_at	0.00232	7.08e-05	-4.93376	1.64873	-0.881742	SMOX
4642_at	0.00232	7.08e-05	4.93366	1.64851	1.60188	MYO1D
10513_at	0.00233	7.13e-05	4.93066	1.64164	0.691011	APPBP2
51205_at	0.00233	7.13e-05	-4.93051	1.64128	-0.629566	ACP6
114904_at	0.00233	7.15e-05	-4.9292	1.63829	-0.778094	C1QTNF6
148327_at	0.00237	7.26e-05	-4.92277	1.62355	-0.585338	CREB3L4
222166_at	0.00238	7.3e-05	-4.92052	1.61839	-1.21793	MTURN
23048_at	0.00238	7.32e-05	4.91972	1.61655	1.18957	FNBP1
442117_at	0.00239	7.38e-05	-4.91625	1.60861	-1.18795	GALNTL6
6883_at	0.0024	7.41e-05	4.91424	1.604	0.811584	TAF12
8202_at	0.0024	7.43e-05	4.91339	1.60206	0.780529	NCOA3
56137_at	0.00241	7.47e-05	-4.91071	1.59591	-0.415657	NA
2117_at	0.00241	7.48e-05	-4.91012	1.59455	-0.620827	ETV3
7791_at	0.00242	7.51e-05	-4.90878	1.59147	-0.7742	ZYX
81559_at	0.00242	7.52e-05	-4.90807	1.58985	-0.434481	TRIM11
64839_at	0.00243	7.55e-05	4.9064	1.58602	0.400441	FBXL17
90768_at	0.00243	7.56e-05	-4.90572	1.58447	-0.440998	MGC45800
56993_at	0.00243	7.59e-05	-4.90409	1.58072	-0.48568	TOMM22
388886_at	0.00245	7.65e-05	-4.9007	1.57294	-0.605904	LRRC75B
10490_at	0.00245	7.67e-05	4.89963	1.5705	0.560704	VTI1B
9915_at	0.00246	7.73e-05	-4.89638	1.56304	-1.09216	ARNT2
9088_at	0.00246	7.74e-05	-4.89582	1.56177	-0.653723	PKMYT1
55689_at	0.00246	7.75e-05	-4.89536	1.56071	-0.79449	YEATS2
79135_at	0.00248	7.81e-05	4.892	1.55301	0.728422	APOO
642585_at	0.00248	7.82e-05	4.89132	1.55144	0.625962	NA
8790_at	0.00248	7.84e-05	4.89058	1.54975	0.870241	FPGT
146909_at	0.00252	7.98e-05	-4.88282	1.53194	-0.867577	KIF18B
9338_at	0.00252	7.98e-05	4.88274	1.53176	0.497124	TCEAL1
4320_at	0.00252	7.99e-05	-4.88222	1.53057	-0.73023	MMP11
51479_at	0.00252	8.01e-05	4.88161	1.52918	0.586284	ANKFY1
8358_at	0.00253	8.04e-05	-4.87994	1.52535	-1.50491	HIST1H3B
10277_at	0.00253	8.04e-05	4.87966	1.52469	0.700135	UBE4B
23397_at	0.00253	8.08e-05	-4.87783	1.52051	-1.11106	NCAPH
2305_at	0.00253	8.08e-05	-4.87759	1.51994	-1.42913	FOXM1
9112_at	0.00253	8.11e-05	-4.87638	1.51717	-0.380949	MTA1
29777_at	0.00254	8.12e-05	-4.87556	1.51528	-0.619192	ABT1
10291_at	0.00254	8.13e-05	-4.87513	1.5143	-0.412284	SF3A1
84333_at	0.00254	8.17e-05	4.87323	1.50994	0.740512	PCGF5
89857_at	0.00254	8.18e-05	-4.87259	1.50848	-1.38758	KLHL6
4237_at	0.00256	8.25e-05	-4.86903	1.5003	-0.870775	MFAP2
7266_at	0.00257	8.27e-05	4.86769	1.49724	0.616693	DNAJC7
23530_at	0.00257	8.29e-05	4.86695	1.49553	0.826535	NNT
728847_at	0.00258	8.34e-05	-4.86446	1.48982	-0.594615	NA
3008_at	0.00258	8.36e-05	-4.86315	1.48682	-0.675714	HIST1H1E
51122_at	0.00261	8.46e-05	-4.85806	1.47514	-0.878687	COMMD2
23246_at	0.00263	8.53e-05	-4.85465	1.4673	-0.456657	BOP1
4854_at	0.00263	8.54e-05	-4.85418	1.46623	-0.753412	NOTCH3
64859_at	0.00263	8.55e-05	-4.85374	1.46521	-1.08682	NABP1
1107_at	0.00263	8.57e-05	4.85294	1.46337	0.662025	CHD3
4524_at	0.00264	8.62e-05	4.85024	1.45718	0.685459	MTHFR
219790_at	0.00264	8.64e-05	-4.84925	1.45491	-0.646044	RTKN2
647115_at	0.00265	8.68e-05	-4.84738	1.45061	-0.376796	FLJ36848
51004_at	0.00265	8.7e-05	4.84656	1.44873	0.470856	COQ6
23633_at	0.00269	8.83e-05	4.84009	1.43388	0.62352	KPNA6
392_at	0.00269	8.84e-05	4.83952	1.43258	0.735529	ARHGAP1
374986_at	0.00269	8.87e-05	4.83842	1.43003	0.75453	FAM73A
153478_at	0.00269	8.88e-05	4.83785	1.42874	0.818454	PLEKHG4B
7428_at	0.0027	8.91e-05	-4.83656	1.42576	-0.517701	VHL
23365_at	0.0027	8.92e-05	4.83569	1.42377	0.820073	ARHGEF12
389199_at	0.00272	8.99e-05	-4.83273	1.41697	-0.497132	LOC389199
3217_at	0.00272	9.01e-05	-4.8319	1.41506	-0.379467	HOXB7
100287921_at	0.00272	9.01e-05	-4.8316	1.41439	-1.03878	NA
285346_at	0.00272	9.03e-05	-4.83085	1.41266	-0.406676	ZNF852
55187_at	0.00272	9.04e-05	4.83017	1.4111	0.661364	VPS13D
23548_at	0.00272	9.05e-05	4.82971	1.41003	0.533908	TTC33
23061_at	0.00274	9.14e-05	4.82543	1.40022	0.596598	TBC1D9B
23016_at	0.00275	9.18e-05	-4.82382	1.3965	-0.393282	EXOSC7
831_at	0.00275	9.2e-05	4.82304	1.39473	1.40841	CAST
10544_at	0.00275	9.2e-05	-4.82292	1.39444	-0.725147	PROCR
829_at	0.00275	9.22e-05	4.82183	1.39194	0.821578	CAPZA1
83594_at	0.00275	9.24e-05	4.82092	1.38985	1.00029	NUDT12
51066_at	0.00276	9.27e-05	-4.81952	1.38663	-0.715195	SSUH2
100288936_at	0.00278	9.35e-05	-4.81621	1.37903	-0.665268	NA
81565_at	0.00278	9.37e-05	4.81528	1.3769	0.414182	NDEL1
79691_at	0.00278	9.39e-05	-4.81403	1.37403	-0.464744	QTRTD1
195827_at	0.00278	9.4e-05	4.81385	1.37361	0.956407	AAED1
4781_at	0.00278	9.4e-05	-4.81384	1.37358	-1.7137	NFIB
57592_at	0.00279	9.47e-05	-4.81086	1.36673	-0.653602	ZNF687
441250_at	0.00279	9.48e-05	-4.8103	1.36546	-0.605686	TYW1B
401720_at	0.00279	9.5e-05	-4.80947	1.36355	-0.59242	FIGNL2
27247_at	0.00279	9.5e-05	4.80945	1.36351	0.730089	NFU1
9658_at	0.00279	9.5e-05	-4.80919	1.36291	-0.657818	ZNF516
9703_at	0.00279	9.51e-05	4.80867	1.3617	0.396644	KIAA0100
79805_at	0.00279	9.54e-05	-4.80749	1.35899	-0.37066	VASH2
55802_at	0.00279	9.55e-05	-4.80694	1.35773	-0.535219	DCP1A
966_at	0.00279	9.56e-05	4.80653	1.35679	1.21845	CD59
6774_at	0.00279	9.59e-05	4.80513	1.35357	1.03071	STAT3
26025_at	0.00279	9.6e-05	4.80489	1.35301	1.24899	PCDHGA12
2115_at	0.00279	9.6e-05	-4.80471	1.3526	-1.53664	ETV1
196527_at	0.00279	9.62e-05	4.8039	1.35075	0.943353	ANO6
64645_at	0.00279	9.63e-05	4.8034	1.3496	0.688769	HIAT1
54551_at	0.00279	9.64e-05	-4.80305	1.34879	-0.491385	MAGEL2
130814_at	0.00281	9.71e-05	4.80015	1.34212	0.904434	PQLC3
6942_at	0.00281	9.73e-05	-4.79926	1.34008	-0.548626	TCF20
730173_at	0.00281	9.73e-05	4.79907	1.33965	1.13759	NA
147694_at	0.00281	9.74e-05	4.79891	1.33928	0.497915	ZNF548
116064_at	0.00284	9.86e-05	-4.79373	1.32739	-0.729857	LRRC58
3930_at	0.00284	9.86e-05	-4.79345	1.32674	-1.27978	LBR
653082_at	0.00284	9.9e-05	4.79206	1.32355	1.03439	ZDHHC11B
10016_at	0.00285	9.94e-05	4.79021	1.31929	0.717047	PDCD6
57714_at	0.00285	9.95e-05	4.7896	1.31788	0.897252	NA
100288067_at	0.00285	9.96e-05	-4.78934	1.3173	-0.547842	NA
100132341_at	0.00285	9.99e-05	-4.78797	1.31414	-0.515153	CLUHP3
23140_at	0.00285	0.0001	4.78774	1.31362	0.54419	ZZEF1
23398_at	0.00286	0.0001	4.78614	1.30993	0.754963	PPWD1
196403_at	0.00287	0.000101	-4.78454	1.30625	-0.5019	DTX3
26286_at	0.00288	0.000101	4.78253	1.30164	0.757031	ARFGAP3
55108_at	0.00291	0.000103	4.77716	1.28928	0.415002	BSDC1
94274_at	0.00291	0.000103	-4.77681	1.28848	-0.574827	PPP1R14A
79663_at	0.00291	0.000103	-4.77626	1.28723	-0.442263	HSPBAP1
28958_at	0.00292	0.000103	4.77377	1.28151	0.879524	COA3
26007_at	0.00292	0.000103	4.77337	1.28059	0.588265	DAK
11079_at	0.00292	0.000104	4.77262	1.27885	0.431099	RER1
5983_at	0.00293	0.000104	-4.77083	1.27474	-1.0261	RFC3
79727_at	0.00297	0.000105	-4.76543	1.26232	-1.17272	LIN28A
128077_at	0.00298	0.000106	-4.76349	1.25787	-0.484353	LIX1L
4833_at	0.003	0.000107	-4.75914	1.24785	-0.805827	NME4
23514_at	0.00301	0.000107	4.75764	1.24441	0.949805	SPIDR
79572_at	0.00302	0.000108	-4.75587	1.24034	-0.641401	ATP13A3
23609_at	0.00302	0.000108	-4.7551	1.23856	-0.623929	MKRN2
57110_at	0.00302	0.000108	-4.75465	1.23753	-0.482463	HRASLS
81545_at	0.00304	0.000109	4.75133	1.22989	0.59166	FBXO38
56850_at	0.00304	0.000109	4.75127	1.22976	0.394787	GRIPAP1
5580_at	0.00306	0.00011	-4.74771	1.22156	-0.685687	PRKCD
1454_at	0.00306	0.00011	-4.74732	1.22067	-0.397512	CSNK1E
3116_at	0.00306	0.00011	-4.74718	1.22036	-0.752797	HLA-DPB2
154386_at	0.00306	0.00011	-4.74627	1.21827	-0.33946	C6orf195
999_at	0.00306	0.000111	4.74542	1.2163	3.16522	CDH1
7064_at	0.00306	0.000111	-4.74447	1.21413	-0.355619	THOP1
84669_at	0.00309	0.000112	4.74032	1.20458	0.921018	USP32
3234_at	0.0031	0.000112	-4.73921	1.20203	-0.755057	HOXD8
6631_at	0.0031	0.000113	-4.73773	1.19863	-0.541728	SNRPC
4150_at	0.0031	0.000113	-4.73699	1.1969	-0.712874	MAZ
10962_at	0.00311	0.000113	-4.73617	1.19502	-1.86738	MLLT11
8440_at	0.00312	0.000114	-4.73374	1.18943	-0.970708	NCK2
5873_at	0.00312	0.000114	4.73339	1.18862	1.4364	RAB27A
8338_at	0.00312	0.000114	-4.73251	1.1866	-0.908972	HIST2H2AC
79594_at	0.00312	0.000114	4.73212	1.18572	0.413784	MUL1
25998_at	0.00317	0.000116	4.72498	1.16929	0.797684	IBTK
55615_at	0.00318	0.000116	-4.72352	1.16592	-0.557415	PRR5
84159_at	0.00318	0.000117	4.72298	1.16467	0.764614	ARID5B
29107_at	0.00319	0.000117	-4.72121	1.16061	-0.368215	NXT1
8884_at	0.00319	0.000117	-4.72053	1.15905	-0.775369	SLC5A6
27300_at	0.00319	0.000117	-4.71971	1.15715	-0.496638	ZNF544
8905_at	0.00324	0.000119	4.71342	1.14268	0.804787	AP1S2
100129656_at	0.00324	0.000119	-4.71265	1.1409	-0.528726	NA
11180_at	0.00326	0.000121	-4.70883	1.13211	-0.810842	WDR6
670_at	0.00326	0.000121	-4.70858	1.13153	-0.696969	BPHL
92610_at	0.00326	0.000121	-4.70816	1.13058	-0.449683	TIFA
3006_at	0.00326	0.000121	-4.70736	1.12874	-0.874784	HIST1H1C
51726_at	0.00327	0.000121	-4.70587	1.12532	-0.554047	DNAJB11
652904_at	0.00329	0.000122	-4.70285	1.11835	-0.649018	NA
1871_at	0.00329	0.000122	-4.70247	1.11748	-0.812232	E2F3
83985_at	0.0033	0.000123	-4.70074	1.11351	-0.753201	SPNS1
27303_at	0.00331	0.000123	-4.69871	1.10883	-1.19	RBMS3
5264_at	0.00331	0.000124	4.69808	1.10736	0.60959	PHYH
375033_at	0.00334	0.000125	-4.69359	1.09703	-0.548622	PEAR1
3675_at	0.00334	0.000125	4.69322	1.09618	1.41881	ITGA3
3717_at	0.00334	0.000125	4.69285	1.09533	0.569727	JAK2
55117_at	0.00335	0.000126	-4.69152	1.09228	-1.41816	SLC6A15
493913_at	0.00335	0.000126	4.69094	1.09094	1.34173	PAPPA-AS1
92162_at	0.00336	0.000127	-4.68852	1.08536	-0.799727	TMEM88
81853_at	0.00338	0.000127	-4.68639	1.08047	-0.545641	TMEM14B
414_at	0.00341	0.000128	4.68215	1.07071	1.0081	ARSD
4665_at	0.00344	0.00013	-4.67672	1.0582	-0.425861	NAB2
8394_at	0.00344	0.00013	-4.67657	1.05785	-0.668934	PIP5K1A
149986_at	0.00344	0.00013	-4.67614	1.05686	-0.364593	LSM14B
9656_at	0.00345	0.000131	-4.67472	1.05359	-0.715833	MDC1
197370_at	0.00345	0.000131	4.67431	1.05265	0.830907	NSMCE1
57507_at	0.00347	0.000132	-4.67117	1.04542	-1.32242	ZNF608
81562_at	0.00347	0.000132	-4.67084	1.04467	-0.642753	LMAN2L
1951_at	0.00348	0.000132	-4.66935	1.04122	-0.423782	CELSR3
27097_at	0.00348	0.000133	-4.66841	1.03906	-0.492661	TAF5L
10133_at	0.00348	0.000133	4.66827	1.03874	0.783595	OPTN
2254_at	0.00349	0.000133	4.66659	1.03487	2.36437	FGF9
201725_at	0.00349	0.000134	-4.66581	1.03308	-0.56271	C4orf46
58496_at	0.00349	0.000134	-4.66575	1.03294	-0.966289	LY6G5B
9826_at	0.00349	0.000134	-4.6648	1.03076	-0.665035	ARHGEF11
644150_at	0.0035	0.000134	-4.66346	1.02768	-0.651223	WIPF3
54557_at	0.00352	0.000135	4.66095	1.02189	1.14777	SGTB
92482_at	0.00352	0.000135	4.66014	1.02001	1.00397	BBIP1
677775_at	0.00352	0.000136	-4.6593	1.01809	-0.629225	SCARNA5
4325_at	0.00352	0.000136	-4.65882	1.01698	-1.91187	MMP16
4357_at	0.00354	0.000137	-4.6564	1.01142	-0.497449	MPST
55765_at	0.00355	0.000137	-4.65464	1.00736	-0.372036	C1orf106
747_at	0.00355	0.000137	-4.65423	1.0064	-0.83035	DAGLA
9425_at	0.00355	0.000138	-4.65325	1.00414	-0.588061	CDYL
9601_at	0.00355	0.000138	-4.65266	1.00279	-0.635189	PDIA4
6253_at	0.00359	0.000139	-4.64832	0.99279	-0.658992	RTN2
50484_at	0.0036	0.00014	4.64652	0.98866	0.964695	RRM2B
84054_at	0.0036	0.00014	-4.64619	0.98789	-0.525919	PCDHB19P
10745_at	0.00361	0.000141	4.64428	0.98348	0.951033	PHTF1
55544_at	0.00362	0.000141	-4.64294	0.98041	-0.353309	RBM38
89978_at	0.00362	0.000141	4.64251	0.97942	0.590496	DPH6
283521_at	0.00364	0.000142	-4.63899	0.9713	-0.995183	LINC00282
23481_at	0.00365	0.000143	-4.63746	0.96779	-0.48624	PES1
7078_at	0.00366	0.000144	-4.63543	0.96311	-1.47846	TIMP3
10154_at	0.00368	0.000144	4.6328	0.95705	1.39213	PLXNC1
51426_at	0.00368	0.000145	4.6324	0.95612	1.16266	POLK
150864_at	0.00369	0.000145	-4.63123	0.95342	-0.79687	FAM117B
637_at	0.00369	0.000145	-4.62991	0.9504	-0.934855	BID
116841_at	0.00369	0.000146	-4.62953	0.94951	-0.449256	SNAP47
2595_at	0.00369	0.000146	4.62932	0.94904	1.1116	GANC
7988_at	0.0037	0.000146	-4.62736	0.94451	-0.381124	ZNF212
9463_at	0.0037	0.000146	4.62723	0.94422	0.884084	PICK1
441478_at	0.00371	0.000147	-4.6258	0.94093	-0.509542	NRARP
221150_at	0.00373	0.000148	-4.62294	0.93434	-1.16738	SKA3
5498_at	0.00373	0.000148	-4.62258	0.93349	-0.332349	PPOX
53833_at	0.00375	0.000149	-4.62038	0.92844	-0.383499	IL20RB
6666_at	0.00376	0.000149	-4.6186	0.92432	-0.43804	SOX12
55304_at	0.00377	0.00015	-4.61676	0.92008	-1.42725	SPTLC3
441549_at	0.00379	0.000151	4.61394	0.91359	0.512345	CDNF
1264_at	0.00381	0.000152	-4.61143	0.90781	-0.382469	CNN1
256435_at	0.00381	0.000152	-4.61068	0.90609	-0.637843	ST6GALNAC3
27439_at	0.00381	0.000152	-4.61028	0.90516	-0.473356	CECR6
1841_at	0.00381	0.000152	-4.61003	0.90458	-0.681407	DTYMK
10159_at	0.00381	0.000153	4.60971	0.90385	0.77612	ATP6AP2
94101_at	0.00384	0.000154	4.60542	0.89396	0.617899	ORMDL1
8352_at	0.0039	0.000157	4.599	0.87917	3.49752	HIST1H3C
285598_at	0.00391	0.000157	-4.59764	0.87603	-0.537653	ARL10
54949_at	0.00391	0.000157	4.59648	0.87336	0.527563	SDHAF2
166785_at	0.00393	0.000158	4.59478	0.86943	0.913032	MMAA
10175_at	0.00393	0.000158	4.59398	0.86759	0.515316	CNIH1
9354_at	0.00393	0.000159	4.59335	0.86614	0.426106	UBE4A
147906_at	0.00393	0.000159	-4.59265	0.86454	-0.440722	DACT3
54870_at	0.00394	0.00016	-4.59067	0.85996	-0.528411	QRICH1
84236_at	0.00394	0.00016	4.5905	0.85957	0.576087	RHBDD1
6342_at	0.00397	0.000161	4.58711	0.85177	0.690616	SCP2
728448_at	0.00397	0.000161	4.58688	0.85122	0.818053	PPIEL
284069_at	0.00397	0.000161	-4.58658	0.85053	-0.505143	FAM171A2
119504_at	0.00397	0.000161	4.58619	0.84965	0.557221	ANAPC16
4520_at	0.00399	0.000162	4.58339	0.84319	0.547563	MTF1
81624_at	0.00401	0.000164	-4.58066	0.83691	-0.797026	DIAPH3
6934_at	0.00402	0.000164	-4.57973	0.83474	-0.664085	TCF7L2
139596_at	0.00404	0.000165	4.5767	0.82778	0.598415	UPRT
100289436_at	0.00407	0.000166	-4.57358	0.82058	-0.393836	NA
92675_at	0.00408	0.000167	-4.57134	0.81541	-0.526587	DTD1
80208_at	0.00414	0.00017	4.56556	0.80209	0.613371	SPG11
100287146_at	0.00416	0.000171	-4.56308	0.79639	-0.736606	NA
636_at	0.00416	0.000171	4.56242	0.79486	1.20373	BICD1
6608_at	0.00416	0.000171	-4.56139	0.79247	-0.591861	SMO
7621_at	0.00416	0.000172	-4.55967	0.78852	-0.60573	ZNF70
51088_at	0.00416	0.000172	-4.55945	0.78801	-0.716122	KLHL5
25925_at	0.00416	0.000172	-4.55944	0.78798	-1.88844	ZNF521
1824_at	0.00416	0.000172	-4.55939	0.78788	-0.520444	DSC2
84695_at	0.00424	0.000176	-4.55095	0.76841	-0.441119	LOXL3
1839_at	0.00424	0.000176	-4.55052	0.76743	-0.482359	HBEGF
127829_at	0.00424	0.000176	-4.55005	0.76635	-0.512518	ARL8A
28970_at	0.00424	0.000176	4.54975	0.76565	0.778903	C11orf54
3454_at	0.00424	0.000176	4.5495	0.76506	0.987317	IFNAR1
10564_at	0.00426	0.000177	4.54671	0.75863	0.493098	ARFGEF2
30011_at	0.00426	0.000177	4.54664	0.75847	0.7064	SH3KBP1
79077_at	0.00426	0.000177	-4.54624	0.75755	-0.652547	DCTPP1
128338_at	0.00426	0.000178	4.54563	0.75615	0.773847	DRAM2
9019_at	0.00427	0.000178	-4.54483	0.7543	-0.753922	MPZL1
1944_at	0.00429	0.000179	-4.54201	0.74779	-1.11187	EFNA3
79720_at	0.00429	0.000179	-4.54193	0.74761	-0.586411	VPS37B
100287677_at	0.00429	0.00018	4.54131	0.74618	1.57447	NA
81839_at	0.0043	0.00018	4.54016	0.74354	0.783017	VANGL1
64087_at	0.0043	0.00018	4.53956	0.74215	0.66356	MCCC2
2626_at	0.00434	0.000182	-4.53478	0.73112	-0.713924	GATA4
151194_at	0.00434	0.000182	-4.53475	0.73106	-0.505606	METTL21A
2535_at	0.00436	0.000183	-4.53234	0.72551	-0.600623	FZD2
10613_at	0.00436	0.000184	4.5316	0.72379	0.568638	ERLIN1
10721_at	0.00437	0.000184	-4.53051	0.72128	-0.824809	POLQ
10982_at	0.00437	0.000185	-4.52957	0.71911	-0.620644	MAPRE2
7837_at	0.00439	0.000186	-4.52708	0.71337	-1.59195	PXDN
6642_at	0.00439	0.000186	4.52669	0.71248	0.397686	SNX1
23741_at	0.0044	0.000186	4.52587	0.71059	0.484392	EID1
2878_at	0.00441	0.000187	4.52397	0.7062	1.18638	GPX3
100132686_at	0.00442	0.000188	4.5228	0.70351	1.16654	NA
6204_at	0.00442	0.000188	-4.52257	0.70298	-0.527498	NA
54509_at	0.00442	0.000188	-4.52227	0.70228	-1.33665	RHOF
5586_at	0.00442	0.000188	4.52166	0.70089	1.27814	PKN2
819_at	0.00443	0.000189	4.51976	0.6965	0.658596	CAMLG
646851_at	0.00447	0.000191	-4.51556	0.6868	-0.596669	FAM227A
79887_at	0.00448	0.000192	-4.51396	0.68313	-1.67255	PLBD1
55959_at	0.00448	0.000192	4.51367	0.68245	1.66037	SULF2
55064_at	0.00448	0.000192	-4.51346	0.68198	-0.396566	SPATA6L
5682_at	0.00448	0.000192	4.51283	0.68051	0.639154	PSMA1
392617_at	0.00449	0.000193	4.51199	0.67857	1.78819	ELFN1
4045_at	0.00453	0.000194	-4.50806	0.66951	-2.02847	LSAMP
26272_at	0.00453	0.000195	4.50724	0.66763	0.729598	FBXO4
11266_at	0.00453	0.000195	-4.50698	0.66703	-0.672075	DUSP12
6400_at	0.00455	0.000196	4.50492	0.66228	0.569101	SEL1L
339327_at	0.00455	0.000196	4.50447	0.66123	0.282431	ZNF546
54682_at	0.00457	0.000197	-4.50179	0.65507	-1.2227	MANSC1
9308_at	0.00457	0.000198	-4.50066	0.65246	-0.378028	CD83
2764_at	0.00457	0.000198	4.50056	0.65222	0.681161	GMFB
65010_at	0.00458	0.000199	-4.49922	0.64913	-0.768525	SLC26A6
9315_at	0.00458	0.000199	-4.49887	0.64833	-0.619534	NREP
55086_at	0.00459	0.000199	-4.49757	0.64533	-0.772951	CXorf57
7324_at	0.0046	0.0002	-4.49669	0.64329	-0.556614	UBE2E1
7402_at	0.0046	0.0002	4.4963	0.6424	1.64198	UTRN
94056_at	0.0046	0.0002	4.49555	0.64067	0.880896	SYAP1
3094_at	0.00462	0.000201	4.493	0.63479	0.675065	HINT1
9675_at	0.00463	0.000202	-4.49209	0.63268	-0.663282	TTI1
5236_at	0.00464	0.000203	4.49083	0.62978	1.15144	PGM1
197259_at	0.00464	0.000203	-4.48998	0.62781	-0.650626	MLKL
2719_at	0.00465	0.000203	-4.48893	0.62541	-1.12173	GPC3
51256_at	0.00465	0.000204	-4.48872	0.62493	-0.793245	TBC1D7
54505_at	0.00469	0.000206	4.48451	0.61521	1.07442	DHX29
4176_at	0.0047	0.000206	-4.4831	0.61194	-1.17263	MCM7
57708_at	0.0047	0.000206	4.48305	0.61184	0.919795	MIER1
8863_at	0.00471	0.000207	-4.48173	0.60879	-0.643343	PER3
692099_at	0.00472	0.000208	-4.47981	0.60436	-0.617769	FAM86DP
284098_at	0.00472	0.000208	4.47967	0.60403	0.608571	PIGW
142_at	0.00473	0.000209	-4.47818	0.60061	-0.770929	PARP1
389170_at	0.00473	0.000209	-4.47777	0.59966	-0.293163	LEKR1
197407_at	0.00474	0.00021	-4.47651	0.59675	-0.504605	ZNF48
1121_at	0.00474	0.00021	4.47617	0.59596	0.705922	CHM
55786_at	0.00475	0.00021	-4.47478	0.59277	-1.01509	ZNF415
51360_at	0.00476	0.000211	4.47355	0.58993	0.506229	MBTPS2
27440_at	0.00476	0.000211	-4.47282	0.58824	-0.43191	CECR5
81846_at	0.00476	0.000211	4.47275	0.58809	0.582761	SBF2
7866_at	0.00476	0.000212	-4.47261	0.58777	-0.39787	IFRD2
10827_at	0.00477	0.000212	4.47087	0.58374	0.532466	FAM114A2
199870_at	0.00478	0.000213	4.46992	0.58155	0.450252	FAM76A
85364_at	0.00479	0.000213	-4.46883	0.57905	-0.518394	ZCCHC3
10111_at	0.0048	0.000214	4.46752	0.57602	1.43395	RAD50
4435_at	0.0048	0.000215	4.46653	0.57373	1.98293	CITED1
23598_at	0.00482	0.000216	-4.46451	0.56908	-0.513289	PATZ1
56106_at	0.00483	0.000216	4.4634	0.56653	1.35469	PCDHGA10
5364_at	0.00483	0.000217	-4.46257	0.56461	-0.501302	PLXNB1
89944_at	0.00484	0.000217	-4.46143	0.56198	-1.26354	GLB1L2
64857_at	0.00489	0.00022	-4.45687	0.55146	-0.431185	PLEKHG2
66008_at	0.00491	0.000221	4.45396	0.54475	0.956555	TRAK2
285521_at	0.00491	0.000221	4.45378	0.54433	0.532598	COX18
65018_at	0.00491	0.000221	4.45374	0.54423	0.608359	PINK1
9700_at	0.00492	0.000222	-4.45317	0.54292	-1.00166	ESPL1
5050_at	0.00493	0.000222	-4.45143	0.53891	-0.562798	PAFAH1B3
26578_at	0.00495	0.000224	4.44937	0.53416	0.678824	OSTF1
56124_at	0.00495	0.000224	-4.449	0.53331	-0.901023	PCDHB12
9420_at	0.00495	0.000224	-4.44869	0.53258	-1.58464	CYP7B1
64834_at	0.00495	0.000224	4.44766	0.53022	0.670009	ELOVL1
29781_at	0.00495	0.000225	-4.44732	0.52943	-0.411187	NCAPH2
84301_at	0.00496	0.000225	4.44652	0.52759	0.662415	DDI2
23031_at	0.00497	0.000226	-4.44561	0.52548	-0.442133	MAST3
605_at	0.00498	0.000226	-4.44399	0.52174	-0.577645	BCL7A
5327_at	0.00498	0.000227	-4.44361	0.52087	-1.9291	PLAT
6746_at	0.00499	0.000227	-4.44227	0.51777	-0.444239	SSR2
1102_at	0.00499	0.000227	-4.4421	0.51739	-0.995237	RCBTB2
8766_at	0.005	0.000228	4.44039	0.51344	0.55033	RAB11A
23348_at	0.00501	0.000229	4.43882	0.50983	0.638822	DOCK9
93655_at	0.00501	0.000229	-4.43857	0.50926	-0.495713	ST7-OT3
2177_at	0.00502	0.00023	-4.43778	0.50743	-0.928962	FANCD2
8940_at	0.00502	0.00023	-4.43754	0.50687	-0.513517	TOP3B
148213_at	0.00502	0.00023	-4.43716	0.506	-0.446001	ZNF681
757_at	0.00502	0.000231	4.43647	0.50441	0.586564	TMEM50B
54629_at	0.00506	0.000232	4.43309	0.49662	1.22091	FAM63B
9603_at	0.00507	0.000233	-4.43116	0.49215	-0.882103	NFE2L3
10093_at	0.00508	0.000234	-4.43025	0.49006	-0.576292	ARPC4
84172_at	0.00509	0.000235	-4.42914	0.4875	-0.781995	POLR1B
51659_at	0.00509	0.000235	-4.42832	0.4856	-1.08152	GINS2
7083_at	0.00513	0.000237	-4.42516	0.47831	-0.72982	TK1
54764_at	0.00515	0.000238	4.42334	0.47411	0.471735	ZRANB1
374969_at	0.00515	0.000239	4.42205	0.47114	0.686368	CCDC23
100287813_at	0.00515	0.000239	-4.4217	0.47033	-0.912174	NA
1647_at	0.00515	0.000239	4.42166	0.47025	0.302732	GADD45A
100131293_at	0.00515	0.000239	-4.4212	0.46917	-0.786855	NA
3572_at	0.00515	0.000239	4.42102	0.46877	0.724021	IL6ST
100129478_at	0.00519	0.000241	-4.41732	0.46023	-0.852262	NA
10951_at	0.00519	0.000242	-4.41676	0.45893	-0.49053	CBX1
100190938_at	0.00519	0.000242	-4.41618	0.4576	-0.80327	RAMP2-AS1
2521_at	0.00519	0.000242	-4.41562	0.45632	-0.395905	FUS
1746_at	0.00519	0.000243	-4.41498	0.45484	-0.440714	DLX2
5608_at	0.00519	0.000243	-4.41473	0.45426	-0.590941	MAP2K6
2107_at	0.00519	0.000243	4.41454	0.45382	0.656463	ETF1
93474_at	0.00519	0.000243	-4.41415	0.45292	-0.94882	ZNF670
100289031_at	0.0052	0.000244	-4.41346	0.45132	-0.69362	NA
3678_at	0.00521	0.000244	-4.41226	0.44855	-0.840389	ITGA5
7416_at	0.00521	0.000244	4.41203	0.44803	0.513774	VDAC1
3213_at	0.00523	0.000246	-4.4097	0.44265	-0.661698	HOXB3
29109_at	0.00523	0.000246	-4.40895	0.44093	-0.551976	FHOD1
8408_at	0.00525	0.000247	-4.40748	0.43754	-0.438007	ULK1
5980_at	0.00525	0.000247	4.40722	0.43693	1.27553	REV3L
8645_at	0.00527	0.000249	-4.40489	0.43155	-0.346979	KCNK5
100131296_at	0.0053	0.00025	-4.40185	0.42454	-0.499927	NA
6773_at	0.00534	0.000253	4.39832	0.41641	1.01687	STAT2
79005_at	0.00536	0.000254	-4.39575	0.41047	-0.651646	SCNM1
22808_at	0.00536	0.000254	-4.39566	0.41027	-0.613575	MRAS
340061_at	0.00536	0.000254	4.39516	0.40912	0.79657	TMEM173
9120_at	0.00536	0.000255	4.395	0.40875	3.07485	SLC16A6
57095_at	0.00536	0.000255	4.39471	0.40809	0.486666	PITHD1
4291_at	0.00541	0.000257	-4.39063	0.39867	-0.393192	MLF1
8527_at	0.00542	0.000258	-4.38966	0.39643	-0.416306	DGKD
285175_at	0.00542	0.000258	-4.38924	0.39545	-0.511212	UNC80
51385_at	0.00544	0.000259	-4.38713	0.3906	-0.680246	ZNF589
27346_at	0.00544	0.00026	-4.38683	0.38991	-1.07551	TMEM97
1182_at	0.00544	0.00026	4.38661	0.38939	1.13375	CLCN3
770_at	0.00544	0.00026	-4.38639	0.38889	-0.685602	CA11
84102_at	0.00545	0.000261	4.38527	0.38632	0.91032	SLC41A2
7545_at	0.0055	0.000263	-4.38078	0.37594	-0.870095	ZIC1
5515_at	0.00551	0.000264	4.37974	0.37355	0.426391	PPP2CA
100287587_at	0.00551	0.000264	-4.37947	0.37292	-0.642832	NA
80227_at	0.00551	0.000264	4.379	0.37185	0.623579	PAAF1
51239_at	0.00551	0.000265	-4.37843	0.37054	-0.374921	ANKRD39
7317_at	0.00551	0.000265	4.37762	0.36867	0.421923	UBA1
283248_at	0.00551	0.000265	-4.37756	0.36852	-0.48557	RCOR2
55571_at	0.00551	0.000265	-4.37752	0.36842	-0.381246	CNOT11
54838_at	0.00552	0.000266	4.37598	0.36488	0.642084	WBP1L
4281_at	0.00553	0.000267	-4.37507	0.36277	-2.07553	MID1
10036_at	0.00554	0.000268	-4.37354	0.35925	-0.497257	CHAF1A
79868_at	0.00555	0.000268	4.37297	0.35793	0.717231	ALG13
6050_at	0.00555	0.000269	4.37239	0.3566	0.608449	RNH1
81558_at	0.00556	0.00027	-4.37102	0.35343	-0.651938	FAM117A
4967_at	0.00557	0.00027	4.36988	0.35081	0.903748	OGDH
285676_at	0.00557	0.00027	-4.36979	0.3506	-0.56352	ZNF454
3141_at	0.00563	0.000274	4.36458	0.33859	0.928656	HLCS
64689_at	0.00563	0.000274	-4.36436	0.33807	-0.54743	GORASP1
285643_at	0.00563	0.000274	-4.36435	0.33805	-0.361572	KIF4B
54976_at	0.00564	0.000275	-4.3628	0.33447	-0.559184	C20orf27
6895_at	0.00566	0.000276	-4.36126	0.33093	-0.619875	TARBP2
388796_at	0.00566	0.000276	-4.36087	0.33003	-0.47653	SNHG17
392264_at	0.00566	0.000276	-4.3603	0.32871	-0.372971	NA
10614_at	0.00566	0.000277	4.35995	0.32791	0.98173	HEXIM1
4641_at	0.00566	0.000277	4.35945	0.32675	0.670366	MYO1C
118432_at	0.00568	0.000278	-4.35785	0.32307	-0.413234	RPL29P2
100288531_at	0.00571	0.00028	-4.35473	0.31586	-0.414349	NA
116835_at	0.00571	0.00028	-4.35458	0.31552	-0.557153	HSPA12B
51540_at	0.00572	0.000281	-4.35361	0.31329	-0.486809	SCLY
6647_at	0.00574	0.000282	4.35136	0.30809	0.658207	SOD1
442308_at	0.00574	0.000283	-4.35122	0.30777	-0.398082	NA
10196_at	0.00575	0.000283	4.35014	0.30529	0.496858	PRMT3
10648_at	0.00575	0.000283	-4.35011	0.3052	-0.303343	SCGB1D1
5771_at	0.00575	0.000284	4.34905	0.30277	0.645919	PTPN2
11117_at	0.00575	0.000284	-4.34884	0.30228	-0.400998	EMILIN1
2020_at	0.00575	0.000284	-4.34846	0.30141	-0.630849	EN2
100133205_at	0.00579	0.000286	-4.34568	0.29499	-0.385208	LINC00240
56681_at	0.00583	0.000289	4.34197	0.28644	0.538612	SAR1A
80765_at	0.00583	0.000289	-4.34182	0.28608	-0.567824	STARD5
51247_at	0.00585	0.00029	4.33974	0.28129	0.598547	PAIP2
63827_at	0.00585	0.000291	-4.33956	0.28088	-2.47509	BCAN
83891_at	0.00585	0.000291	4.3393	0.28028	1.27298	SNX25
373861_at	0.00585	0.000291	-4.3386	0.27867	-0.548394	HILS1
79070_at	0.00586	0.000292	-4.33686	0.27466	-2.46496	KDELC1
6926_at	0.00586	0.000292	-4.33673	0.27436	-0.751698	TBX3
274_at	0.00586	0.000293	-4.3365	0.27382	-0.399407	BIN1
91608_at	0.00586	0.000293	-4.33648	0.27377	-0.540052	RASL10B
6474_at	0.00588	0.000294	-4.33465	0.26955	-0.392305	SHOX2
1500_at	0.00589	0.000295	4.33382	0.26765	0.571322	CTNND1
317662_at	0.00595	0.000298	4.32852	0.25543	0.452834	FAM149B1
60436_at	0.00595	0.000298	-4.32843	0.25521	-0.639516	TGIF2
84315_at	0.00595	0.000298	-4.32834	0.255	-0.436164	MON1A
9991_at	0.006	0.000302	4.324	0.245	0.618758	PTBP3
23245_at	0.006	0.000302	4.324	0.24499	1.37706	ASTN2
4040_at	0.00602	0.000303	-4.32207	0.24055	-0.985661	LRP6
57116_at	0.00602	0.000303	-4.32198	0.24033	-1.05405	ZNF695
8343_at	0.00603	0.000304	-4.32069	0.23736	-1.10395	HIST1H2BF
401494_at	0.00604	0.000304	4.32025	0.23634	2.06793	PTPLAD2
1611_at	0.00604	0.000305	4.31939	0.23436	1.0073	DAP
27101_at	0.00605	0.000305	-4.31873	0.23284	-0.432768	CACYBP
114088_at	0.00605	0.000306	-4.31822	0.23166	-0.395342	TRIM9
56897_at	0.00606	0.000307	-4.31711	0.22911	-0.594812	WRNIP1
93974_at	0.00606	0.000307	4.31685	0.22851	0.29789	ATPIF1
730254_at	0.00611	0.000309	-4.31315	0.21997	-0.443282	NA
23315_at	0.00611	0.00031	4.31259	0.21869	0.600835	SLC9A8
7329_at	0.00612	0.000311	-4.31166	0.21654	-0.506013	UBE2I
7566_at	0.00613	0.000311	4.31056	0.214	0.369175	ZNF18
22873_at	0.00613	0.000312	-4.30956	0.21171	-1.48899	DZIP1
286042_at	0.00613	0.000312	-4.30944	0.21143	-0.399836	FAM86B3P
10523_at	0.00613	0.000312	-4.30903	0.21048	-0.41254	CHERP
11146_at	0.00619	0.000316	4.30467	0.20043	1.03338	GLMN
3315_at	0.00619	0.000316	-4.30422	0.19939	-0.649781	HSPB1
3628_at	0.0062	0.000317	-4.30345	0.1976	-0.462674	INPP1
199746_at	0.00621	0.000318	4.30206	0.19441	0.489009	U2AF1L4
10127_at	0.00621	0.000318	-4.30196	0.19417	-0.313257	ZNF263
10393_at	0.00625	0.00032	4.29889	0.18709	0.588679	ANAPC10
222663_at	0.00627	0.000322	-4.29711	0.18299	-1.36824	SCUBE3
83941_at	0.00627	0.000322	4.2971	0.18297	0.379093	TM2D1
25940_at	0.00627	0.000322	4.29612	0.1807	0.672116	FAM98A
100130633_at	0.00627	0.000322	4.29605	0.18054	0.777604	NA
323_at	0.0063	0.000324	4.29361	0.17492	0.873916	APBB2
79991_at	0.0063	0.000324	4.29344	0.17454	0.289341	OBFC1
54884_at	0.00632	0.000326	4.2916	0.17028	0.455949	RETSAT
7011_at	0.00632	0.000326	4.29133	0.16967	0.324493	TEP1
100129543_at	0.00632	0.000326	-4.29101	0.16893	-1.20696	ZNF730
84133_at	0.00633	0.000327	-4.28989	0.16634	-0.498788	ZNRF3
5601_at	0.00635	0.000328	4.28848	0.16308	0.585579	MAPK9
220042_at	0.00635	0.000329	-4.28787	0.16169	-0.728895	C11orf82
871_at	0.00635	0.000329	-4.28741	0.16063	-0.585941	SERPINH1
23555_at	0.00637	0.00033	-4.28615	0.15771	-0.658247	TSPAN15
253959_at	0.00637	0.000331	4.28551	0.15624	0.868693	RALGAPA1
139221_at	0.00637	0.000331	-4.28534	0.15584	-0.498293	MUM1L1
9367_at	0.00637	0.000331	4.28462	0.15419	0.61638	RAB9A
57670_at	0.00638	0.000332	-4.28396	0.15267	-0.550131	KIAA1549
81620_at	0.00638	0.000332	-4.28384	0.15241	-0.468507	CDT1
254531_at	0.00638	0.000333	-4.28247	0.14924	-0.655163	LPCAT4
5872_at	0.00638	0.000333	-4.28244	0.14916	-0.538048	RAB13
113510_at	0.00638	0.000333	4.28233	0.14892	0.505669	HELQ
590_at	0.00638	0.000333	-4.28232	0.14889	-1.96596	BCHE
53335_at	0.00638	0.000333	-4.28184	0.14778	-1.1108	BCL11A
23600_at	0.00639	0.000334	4.28107	0.14601	0.800736	AMACR
160428_at	0.0064	0.000335	4.2796	0.14262	1.80931	ALDH1L2
3614_at	0.0064	0.000335	-4.2793	0.14192	-0.500258	IMPDH1
2842_at	0.0064	0.000336	-4.27891	0.14103	-0.787377	GPR19
127262_at	0.00643	0.000338	4.27648	0.13543	0.462888	TPRG1L
2686_at	0.00644	0.000338	-4.27568	0.13359	-0.612454	GGT7
149478_at	0.00645	0.000339	4.27464	0.13119	0.569821	BTBD19
6777_at	0.00651	0.000342	4.27074	0.1222	0.817205	STAT5B
116988_at	0.00651	0.000343	-4.27041	0.12142	-0.426329	AGAP3
54660_at	0.00652	0.000344	-4.26916	0.11855	-0.841609	PCDHB18
81567_at	0.00654	0.000345	-4.26746	0.11462	-0.63065	TXNDC5
6548_at	0.00654	0.000345	4.26721	0.11405	0.522344	SLC9A1
9670_at	0.00657	0.000347	4.26476	0.1084	0.499676	IPO13
51141_at	0.00658	0.000348	-4.26418	0.10707	-0.595062	INSIG2
151534_at	0.00658	0.000348	-4.26369	0.10595	-0.503666	LBX2-AS1
5993_at	0.00658	0.000349	-4.26297	0.10429	-0.65111	RFX5
10725_at	0.0066	0.00035	4.26176	0.1015	0.983083	NFAT5
51593_at	0.00662	0.000351	-4.25997	0.09737	-0.592545	SRRT
2644_at	0.00663	0.000352	-4.25872	0.09448	-0.451301	GCHFR
28959_at	0.00664	0.000353	-4.25787	0.09252	-0.501975	TMEM176B
5110_at	0.00665	0.000354	4.25732	0.09127	1.23696	PCMT1
2079_at	0.00666	0.000355	-4.2556	0.0873	-0.384825	ERH
407975_at	0.00666	0.000356	-4.255	0.08592	-1.27961	MIR17HG
6434_at	0.00666	0.000356	-4.25482	0.0855	-0.401271	TRA2B
5905_at	0.00666	0.000356	-4.25472	0.08527	-0.573877	RANGAP1
2531_at	0.00666	0.000356	4.25456	0.08491	0.640513	KDSR
147699_at	0.00666	0.000356	-4.25434	0.08438	-0.539951	PPM1N
166336_at	0.00666	0.000357	-4.25378	0.08309	-1.25103	PRICKLE2
310_at	0.00669	0.000358	4.25175	0.07843	0.573773	ANXA7
987_at	0.0067	0.000359	4.25097	0.07663	0.958734	LRBA
9260_at	0.00675	0.000362	-4.24732	0.06821	-0.525699	PDLIM7
122773_at	0.00676	0.000363	4.24602	0.0652	0.70122	KLHDC1
54414_at	0.00677	0.000364	4.24509	0.06307	1.27525	SIAE
4913_at	0.00679	0.000365	-4.24384	0.0602	-0.391438	NTHL1
256643_at	0.00679	0.000366	4.24315	0.05861	0.862831	CXorf23
54756_at	0.00679	0.000366	-4.24268	0.05751	-0.309764	IL17RD
144097_at	0.00679	0.000366	-4.2426	0.05732	-0.530771	C11orf84
55788_at	0.0068	0.000367	4.24144	0.05466	1.05476	LMBRD1
51635_at	0.0068	0.000368	4.24093	0.05349	0.665351	DHRS7
1241_at	0.0068	0.000368	-4.24082	0.05323	-0.475574	LTB4R
56851_at	0.00682	0.000369	4.23948	0.05014	0.731575	EMC7
79794_at	0.00682	0.000369	-4.23928	0.04968	-0.74096	C12orf49
81875_at	0.00685	0.000371	-4.23677	0.04389	-0.586986	ISG20L2
116966_at	0.00685	0.000372	-4.23651	0.0433	-0.805501	WDR17
3123_at	0.00686	0.000373	-4.23531	0.04052	-0.906872	HLA-DRB1
8354_at	0.00686	0.000373	4.23507	0.03998	2.7921	HIST1H3I
6558_at	0.00691	0.000375	4.23226	0.03349	0.5651	SLC12A2
57215_at	0.00693	0.000377	-4.23028	0.02894	-0.488508	THAP11
79050_at	0.00694	0.000378	-4.22956	0.02728	-0.626518	NOC4L
55585_at	0.00694	0.000378	-4.22924	0.02654	-0.467591	UBE2Q1
4898_at	0.00696	0.00038	4.22755	0.02266	1.07978	NRD1
3490_at	0.00699	0.000382	4.2254	0.0177	2.02958	IGFBP7
25786_at	0.007	0.000382	-4.22442	0.01543	-0.485612	DGCR11
152189_at	0.00701	0.000383	-4.22362	0.01359	-0.461404	CMTM8
54545_at	0.00701	0.000384	4.22309	0.01238	0.55304	MTMR12
2295_at	0.00701	0.000384	-4.22269	0.01144	-0.629884	FOXF2
11173_at	0.00702	0.000385	-4.22208	0.01004	-0.424713	ADAMTS7
6945_at	0.00702	0.000385	4.22165	0.00905	0.469797	MLX
10607_at	0.00703	0.000386	-4.22054	0.00649	-0.462732	TBL3
6405_at	0.00703	0.000386	-4.22022	0.00575	-0.623931	SEMA3F
78995_at	0.00706	0.000388	-4.21847	0.00173	-0.671252	C17orf53
51382_at	0.00708	0.00039	4.21659	-0.00261	0.724447	ATP6V1D
728927_at	0.00712	0.000392	-4.21356	-0.00959	-0.903852	ZNF736
10481_at	0.00712	0.000393	-4.21318	-0.01047	-0.826079	HOXB13
10998_at	0.00712	0.000393	-4.21305	-0.01076	-0.386351	SLC27A5
63894_at	0.00712	0.000393	4.21295	-0.01098	0.473154	VIPAS39
9704_at	0.00712	0.000393	-4.21293	-0.01103	-0.436205	DHX34
5306_at	0.00712	0.000394	4.21245	-0.01215	0.46256	PITPNA
153222_at	0.00714	0.000395	4.21055	-0.01651	0.709299	CREBRF
115752_at	0.00715	0.000396	4.21004	-0.0177	0.615336	DIS3L
6787_at	0.00716	0.000397	-4.20871	-0.02076	-0.5242	NEK4
11015_at	0.00719	0.000399	4.20698	-0.02475	0.725996	KDELR3
11135_at	0.00719	0.000399	-4.20663	-0.02555	-1.04146	CDC42EP1
84928_at	0.00721	0.000401	4.2051	-0.02909	0.973277	TMEM209
5093_at	0.00722	0.000401	-4.20424	-0.03105	-0.350153	PCBP1
7430_at	0.00723	0.000402	4.20348	-0.0328	1.23551	EZR
55745_at	0.00723	0.000402	4.20315	-0.03357	0.562272	AP5M1
8500_at	0.00724	0.000403	4.20213	-0.03592	0.666649	PPFIA1
10404_at	0.00724	0.000404	4.20129	-0.03785	1.50391	CPQ
10602_at	0.00724	0.000404	4.20121	-0.03803	0.839769	CDC42EP3
124961_at	0.00724	0.000405	4.2005	-0.03966	1.01876	ZFP3
91754_at	0.00724	0.000405	4.20038	-0.03994	0.452969	NEK9
388695_at	0.00725	0.000406	-4.19964	-0.04164	-0.457988	LYSMD1
100289274_at	0.00726	0.000407	-4.19858	-0.0441	-0.357057	DNAJC3-AS1
23580_at	0.00726	0.000407	-4.19829	-0.04476	-0.475347	CDC42EP4
22822_at	0.0073	0.00041	-4.19572	-0.05069	-0.968377	PHLDA1
57459_at	0.00732	0.000411	-4.19412	-0.05436	-0.453945	GATAD2B
2965_at	0.00733	0.000412	4.19345	-0.05591	0.78652	GTF2H1
84823_at	0.00735	0.000413	-4.19185	-0.0596	-0.460733	LMNB2
11276_at	0.00736	0.000414	4.19126	-0.06096	0.5166	SYNRG
57404_at	0.00737	0.000416	4.18947	-0.06507	0.377772	CYP20A1
348793_at	0.00737	0.000416	-4.18947	-0.06507	-0.382234	WDR53
256586_at	0.00737	0.000416	-4.18909	-0.06597	-0.430032	LYSMD2
54879_at	0.00737	0.000416	4.18882	-0.06657	0.494893	ST7L
9911_at	0.00737	0.000417	-4.18844	-0.06746	-0.716659	TMCC2
8675_at	0.00737	0.000417	4.18811	-0.06821	0.338157	STX16
90550_at	0.00737	0.000417	4.18793	-0.06864	0.453156	MCU
55568_at	0.00739	0.000419	4.18624	-0.07253	0.757301	GALNT10
51163_at	0.00739	0.000419	-4.18617	-0.07268	-0.344688	DBR1
100129461_at	0.0074	0.00042	-4.18567	-0.07383	-0.664299	LOC100129461
342897_at	0.00744	0.000423	-4.18264	-0.08081	-0.586033	NCCRP1
253639_at	0.00744	0.000423	-4.18258	-0.08095	-0.340648	ZNF620
51292_at	0.00744	0.000423	4.18234	-0.08151	0.404819	GMPR2
55930_at	0.00745	0.000424	4.18156	-0.08329	1.02543	MYO5C
2017_at	0.00747	0.000425	4.17979	-0.08737	0.519198	CTTN
8359_at	0.00748	0.000426	-4.17925	-0.08861	-0.685305	HIST1H4A
51701_at	0.00752	0.000429	4.17671	-0.09446	0.531192	NLK
374378_at	0.00753	0.00043	4.17537	-0.09755	0.695466	GALNT18
79600_at	0.00754	0.00043	-4.17492	-0.09859	-0.591108	TCTN1
23625_at	0.00754	0.000431	-4.17454	-0.09946	-0.573796	FAM89B
2968_at	0.00754	0.000431	-4.17402	-0.10066	-0.528325	GTF2H4
57060_at	0.00755	0.000432	-4.17301	-0.10298	-0.864948	PCBP4
7867_at	0.00758	0.000434	-4.1712	-0.10715	-0.946479	MAPKAPK3
151903_at	0.00758	0.000435	-4.17084	-0.10798	-0.258771	CCDC12
9131_at	0.00762	0.000437	4.16826	-0.11392	0.504182	AIFM1
729375_at	0.00762	0.000437	-4.16826	-0.11393	-0.41923	FAM86HP
118472_at	0.00762	0.000438	-4.16743	-0.11583	-0.315173	ZNF511
3718_at	0.00762	0.000439	-4.16711	-0.11656	-0.457661	JAK3
57226_at	0.00767	0.000441	4.16456	-0.12245	0.347502	LYRM2
10479_at	0.00767	0.000442	4.16396	-0.12381	0.523323	SLC9A6
55500_at	0.00768	0.000443	-4.16327	-0.12541	-0.845943	ETNK1
283120_at	0.00769	0.000444	-4.1622	-0.12787	-0.406391	H19
55914_at	0.00769	0.000444	4.16186	-0.12866	0.851292	ERBB2IP
65057_at	0.00769	0.000444	-4.16155	-0.12937	-0.500085	ACD
9918_at	0.00769	0.000445	-4.16122	-0.13014	-1.0511	NCAPD2
6814_at	0.00769	0.000445	4.16095	-0.13076	1.15704	STXBP3
26054_at	0.00771	0.000446	4.1597	-0.13363	0.80439	SENP6
84911_at	0.00776	0.00045	-4.15661	-0.14075	-2.01278	ZNF382
54981_at	0.00777	0.00045	4.15585	-0.14249	0.493618	NMRK1
729683_at	0.0078	0.000453	-4.15356	-0.14776	-0.491243	LOC729683
6263_at	0.00783	0.000455	-4.15207	-0.1512	-1.15489	RYR3
79827_at	0.00787	0.000458	-4.14911	-0.15802	-0.56915	CLMP
54915_at	0.0079	0.000459	-4.14757	-0.16155	-0.308815	YTHDF1
124936_at	0.0079	0.00046	4.14713	-0.16256	0.72811	CYB5D2
1466_at	0.00791	0.000461	-4.14587	-0.16546	-0.701749	CSRP2
25842_at	0.00791	0.000461	4.14582	-0.16559	0.874687	ASF1A
51478_at	0.00791	0.000462	-4.14547	-0.1664	-0.833351	HSD17B7
4552_at	0.00794	0.000465	4.14292	-0.17225	0.448447	MTRR
55281_at	0.00794	0.000465	4.14273	-0.17269	1.41428	TMEM140
1310_at	0.00794	0.000465	-4.14262	-0.17296	-0.428432	COL19A1
5859_at	0.00794	0.000465	-4.14249	-0.17325	-0.583788	QARS
57647_at	0.00794	0.000465	-4.14227	-0.17376	-0.454817	DHX37
80742_at	0.00795	0.000466	-4.14144	-0.17567	-0.68529	PRR3
59345_at	0.00796	0.000467	-4.14055	-0.1777	-0.758103	GNB4
6303_at	0.00797	0.000468	4.13974	-0.17958	1.53783	SAT1
65005_at	0.00797	0.000469	-4.13942	-0.18032	-0.758415	MRPL9
400720_at	0.00798	0.000469	4.13894	-0.18143	0.706366	ZNF772
1361_at	0.00799	0.00047	-4.13818	-0.18316	-0.447746	CPB2
81573_at	0.00799	0.000471	4.1375	-0.18474	0.564192	ANKRD13C
100288870_at	0.00799	0.000471	-4.13743	-0.1849	-0.386767	NA
2245_at	0.00799	0.000472	-4.13666	-0.18666	-0.442982	FGD1
59274_at	0.00799	0.000472	-4.13652	-0.18699	-0.523831	MESDC1
7251_at	0.00802	0.000474	4.1349	-0.19073	0.441767	TSG101
57505_at	0.00805	0.000476	-4.13309	-0.19489	-0.568644	AARS2
166929_at	0.00805	0.000476	4.1326	-0.19602	0.500852	SGMS2
63910_at	0.00806	0.000477	4.13195	-0.1975	0.813941	SLC17A9
220979_at	0.00808	0.000479	-4.13022	-0.2015	-0.353446	C10orf25
114625_at	0.0081	0.00048	4.12923	-0.20377	0.366384	ERMAP
84920_at	0.00813	0.000482	-4.1272	-0.20844	-0.761715	ALG10
54806_at	0.00818	0.000486	4.12409	-0.2156	0.985289	AHI1
5916_at	0.00818	0.000486	-4.12386	-0.21611	-0.488794	RARG
100288093_at	0.00821	0.000488	-4.12206	-0.22026	-0.568778	NA
165530_at	0.00824	0.00049	-4.12047	-0.22392	-0.332081	CLEC4F
84162_at	0.00825	0.000491	4.11943	-0.22632	0.907072	KIAA1109
84529_at	0.00825	0.000492	-4.11907	-0.22714	-0.589069	C15orf41
29089_at	0.00825	0.000492	-4.11884	-0.22768	-1.05854	UBE2T
6297_at	0.00825	0.000492	-4.11858	-0.22828	-0.622154	SALL2
100126693_at	0.00825	0.000493	-4.11836	-0.22878	-1.14702	LINC00322
221035_at	0.00833	0.000498	4.11384	-0.23917	0.760031	REEP3
8175_at	0.00835	0.0005	-4.11239	-0.24252	-0.55563	SF3A2
10011_at	0.00835	0.0005	4.11204	-0.24331	0.405369	SRA1
134359_at	0.00837	0.000501	4.111	-0.24571	0.524569	POC5
374618_at	0.00841	0.000504	-4.10866	-0.2511	-0.4868	TEX9
27109_at	0.00843	0.000506	4.10749	-0.25378	0.51606	ATP5S
285268_at	0.00845	0.000507	-4.10616	-0.25685	-0.389294	ZNF621
349149_at	0.00845	0.000508	-4.10575	-0.25778	-0.401339	GJC3
85458_at	0.00845	0.000508	-4.10533	-0.25875	-0.322716	DIXDC1
2995_at	0.00845	0.000509	-4.10509	-0.2593	-1.63397	GYPC
652_at	0.00846	0.000509	-4.10432	-0.26108	-1.67409	BMP4
22937_at	0.00848	0.000511	-4.10284	-0.26447	-0.58277	SCAP
10489_at	0.00849	0.000512	4.10236	-0.26558	0.40119	LRRC41
51053_at	0.00851	0.000514	-4.10076	-0.26925	-1.09386	GMNN
79822_at	0.00852	0.000514	-4.10021	-0.27052	-1.18597	ARHGAP28
284124_at	0.00854	0.000516	-4.09868	-0.27405	-0.58769	FLJ36000
56138_at	0.00856	0.000518	-4.09701	-0.2779	-0.429533	PCDHA11
9592_at	0.00856	0.000518	-4.09698	-0.27795	-0.337386	IER2
282997_at	0.00856	0.000519	-4.0969	-0.27814	-0.729882	PDCD4-AS1
11133_at	0.0086	0.000521	4.09464	-0.28333	0.334093	KPTN
55295_at	0.00862	0.000523	-4.0932	-0.28664	-0.410124	KLHL26
4255_at	0.00863	0.000524	-4.09257	-0.28809	-0.63815	MGMT
137695_at	0.00863	0.000524	4.09232	-0.28868	0.780908	TMEM68
92335_at	0.00863	0.000525	4.09188	-0.28969	0.32216	STRADA
3720_at	0.00864	0.000525	-4.09134	-0.29092	-1.21514	JARID2
5906_at	0.00864	0.000526	4.09086	-0.29203	0.73234	RAP1A
654_at	0.00866	0.000528	-4.08969	-0.29472	-0.348029	BMP6
10165_at	0.00866	0.000528	-4.08938	-0.29544	-0.644127	SLC25A13
339804_at	0.0087	0.000531	4.08678	-0.30141	0.644687	C2orf74
170082_at	0.0087	0.000532	4.08657	-0.3019	0.524935	TCEANC
728116_at	0.00871	0.000532	-4.086	-0.3032	-0.311246	ZBTB8B
79012_at	0.00871	0.000532	-4.0858	-0.30366	-0.692003	CAMKV
7940_at	0.00871	0.000533	-4.08535	-0.30469	-0.316696	LST1
200734_at	0.00877	0.000537	-4.08235	-0.3116	-0.422145	SPRED2
3995_at	0.00881	0.00054	4.07981	-0.31743	0.836131	FADS3
150726_at	0.00881	0.00054	-4.07973	-0.31761	-0.396449	FBXO41
8450_at	0.00885	0.000543	4.07742	-0.32294	0.463297	CUL4B
5279_at	0.00887	0.000545	-4.07645	-0.32517	-0.607901	PIGC
65094_at	0.00889	0.000546	-4.07521	-0.32801	-0.520802	JMJD4
84844_at	0.00889	0.000547	-4.07467	-0.32926	-0.503642	PHF5A
29931_at	0.00891	0.000549	-4.07332	-0.33235	-0.561938	LINC00312
91461_at	0.00891	0.000549	-4.07313	-0.33279	-0.865074	PKDCC
55850_at	0.00894	0.000551	4.07141	-0.33674	0.470214	USE1
6734_at	0.00895	0.000552	4.07051	-0.33881	0.490569	SRPR
3109_at	0.00895	0.000553	-4.07013	-0.33969	-0.913661	HLA-DMB
55325_at	0.00895	0.000553	4.06987	-0.34028	0.622609	UFSP2
442229_at	0.00899	0.000556	-4.06799	-0.34462	-0.236606	SLC25A51P1
4809_at	0.00903	0.000559	-4.06557	-0.35017	-0.425678	NHP2L1
57700_at	0.00903	0.000559	4.06553	-0.35025	0.666764	FAM160B1
369_at	0.00909	0.000563	4.06213	-0.35808	0.483822	ARAF
10325_at	0.00913	0.000566	4.06017	-0.36258	0.571131	RRAGB
23082_at	0.00916	0.000568	-4.05843	-0.36659	-0.432721	PPRC1
57519_at	0.00917	0.000569	-4.05774	-0.36817	-0.43001	STARD9
100287062_at	0.00919	0.000571	4.05647	-0.37109	0.696956	NA
171017_at	0.00919	0.000572	-4.05571	-0.37282	-0.547728	ZNF384
6714_at	0.00919	0.000573	-4.05533	-0.37371	-0.306088	SRC
79066_at	0.00919	0.000573	4.05497	-0.37453	0.645768	METTL16
63932_at	0.00919	0.000573	4.05495	-0.37458	0.635727	CXorf56
4282_at	0.00919	0.000573	-4.05484	-0.37483	-0.606331	MIF
283491_at	0.00921	0.000575	-4.05358	-0.37772	-0.399104	OR7E156P
583_at	0.00921	0.000575	4.05346	-0.378	0.758943	BBS2
6004_at	0.00928	0.000581	-4.04963	-0.38681	-0.923789	RGS16
2800_at	0.00928	0.000581	4.04944	-0.38723	0.528479	GOLGA1
100130418_at	0.00928	0.000581	-4.0494	-0.38732	-1.5161	CECR7
439921_at	0.00932	0.000584	4.04728	-0.39219	1.00373	MXRA7
54826_at	0.00935	0.000586	4.04564	-0.39596	0.313763	GIN1
79846_at	0.00935	0.000586	-4.04537	-0.3966	-0.255445	C7orf63
26774_at	0.00935	0.000587	-4.0451	-0.3972	-0.863747	SNORD80
26099_at	0.00936	0.000588	4.04425	-0.39915	0.403867	SZRD1
11174_at	0.00936	0.000588	-4.04412	-0.39946	-0.332848	ADAMTS6
9136_at	0.00943	0.000593	-4.04075	-0.4072	-0.405501	RRP9
79639_at	0.00946	0.000595	4.03903	-0.41115	0.575924	TMEM53
7691_at	0.00947	0.000597	4.03801	-0.4135	0.518819	ZNF132
80774_at	0.00947	0.000597	-4.03796	-0.41361	-0.450856	LIMD2
728609_at	0.00947	0.000597	4.03791	-0.41371	0.608857	SDHAP3
100128025_at	0.00949	0.000599	-4.03626	-0.41751	-0.555605	WWTR1-AS1
57713_at	0.00949	0.0006	-4.03594	-0.41825	-1.25837	SFMBT2
22981_at	0.00949	0.0006	-4.03587	-0.41841	-0.391409	NINL
84457_at	0.00951	0.000601	-4.03475	-0.42099	-1.83855	PHYHIPL
3835_at	0.00955	0.000604	-4.03269	-0.42571	-0.535971	KIF22
163175_at	0.00955	0.000605	-4.03247	-0.42622	-0.337842	LGI4
9657_at	0.00955	0.000605	-4.03235	-0.42649	-0.770528	IQCB1
729096_at	0.00956	0.000606	4.03127	-0.42896	0.396373	BMS1P4
10950_at	0.00956	0.000607	4.0311	-0.42936	0.682461	BTG3
7016_at	0.00957	0.000608	-4.03058	-0.43057	-0.725247	TESK1
245812_at	0.00961	0.000611	-4.0283	-0.4358	-0.366547	CNPY4
25775_at	0.00972	0.000618	-4.0233	-0.44727	-0.430746	C22orf24
113444_at	0.00974	0.00062	4.0221	-0.45003	0.574237	SMIM12
7469_at	0.00977	0.000622	-4.02049	-0.45373	-0.306208	NELFA
1147_at	0.00985	0.000628	4.0165	-0.46288	0.687574	CHUK
11336_at	0.00985	0.000628	4.01637	-0.46318	0.821956	EXOC3
23229_at	0.00996	0.000636	4.0113	-0.47483	0.519038	ARHGEF9
826_at	0.00996	0.000636	4.01117	-0.47513	0.469586	CAPNS1
3177_at	0.00996	0.000637	-4.01099	-0.47553	-0.77519	SLC29A2
2170_at	0.00996	0.000637	4.0107	-0.47621	1.12723	FABP3
1643_at	0.00999	0.000639	4.00922	-0.47959	0.623389	DDB2
57698_at	0.00999	0.00064	4.00873	-0.48073	1.6633	KIAA1598
85236_at	0.00999	0.000641	-4.00821	-0.48192	-1.22829	HIST1H2BK
93109_at	0.00999	0.000641	-4.00813	-0.48209	-0.365196	TMEM44
734_at	0.00999	0.000641	4.00782	-0.4828	0.720515	OSGIN2
9079_at	0.01	0.000643	-4.00678	-0.48519	-0.907438	LDB2
55005_at	0.01	0.000645	4.00539	-0.48839	0.664324	RMND1
4692_at	0.0101	0.000648	-4.00376	-0.49213	-0.687006	NDN
2662_at	0.0101	0.000648	-4.00347	-0.49278	-0.303371	GDF10
10558_at	0.0101	0.000648	4.00342	-0.49292	0.50123	SPTLC1
23549_at	0.0101	0.000648	-4.00326	-0.49328	-0.434511	DNPEP
57628_at	0.0101	0.000648	-4.00325	-0.49329	-1.39932	DPP10
22949_at	0.0101	0.000649	4.00275	-0.49444	0.942547	PTGR1
301_at	0.0101	0.000651	4.00173	-0.49678	2.33512	ANXA1
10603_at	0.0101	0.000651	-4.00153	-0.49725	-0.387614	SH2B2
80210_at	0.0101	0.000651	4.00149	-0.49733	1.20011	ARMC9
219855_at	0.0101	0.000651	-4.00143	-0.49747	-0.522255	SLC37A2
344065_at	0.0101	0.000652	-4.00069	-0.49917	-0.493479	NA
404037_at	0.0101	0.000657	-3.99805	-0.50524	-0.513003	HAPLN4
64928_at	0.0101	0.000658	-3.99741	-0.5067	-0.378184	MRPL14
84889_at	0.0101	0.000658	-3.99727	-0.50703	-0.377361	SLC7A3
9746_at	0.0101	0.000659	-3.99662	-0.50851	-0.724453	CLSTN3
60678_at	0.0102	0.000662	-3.9948	-0.51269	-0.571436	EEFSEC
653052_at	0.0102	0.000666	-3.99214	-0.5188	-0.620435	NA
56947_at	0.0102	0.000666	3.99184	-0.51947	0.459729	MFF
5863_at	0.0102	0.000667	-3.9917	-0.51979	-0.448235	RGL2
8826_at	0.0103	0.00067	3.98944	-0.52499	1.02054	IQGAP1
83452_at	0.0103	0.000673	3.98737	-0.52973	0.419228	RAB33B
84919_at	0.0103	0.000674	-3.9872	-0.53013	-0.530834	PPP1R15B
441452_at	0.0103	0.000675	-3.98665	-0.5314	-1.96748	SPATA31C1
60491_at	0.0104	0.000678	-3.98473	-0.53579	-0.471211	NIF3L1
285961_at	0.0104	0.000678	-3.98456	-0.53619	-0.323954	SEPT7P9
1355_at	0.0104	0.000682	3.98204	-0.54196	0.417274	COX15
399664_at	0.0105	0.000686	-3.97973	-0.54726	-0.407697	MEX3D
55337_at	0.0105	0.000686	3.97968	-0.54737	0.716079	C19orf66
119032_at	0.0105	0.000687	3.97909	-0.54873	0.553619	C10orf32
254394_at	0.0105	0.00069	3.97745	-0.55248	0.642531	MCM9
100037417_at	0.0105	0.000691	-3.97652	-0.55462	-0.690187	DDTL
10382_at	0.0105	0.000692	-3.97612	-0.55554	-0.932984	TUBB4A
83636_at	0.0106	0.000695	3.97443	-0.55942	0.438119	C19orf12
6553_at	0.0106	0.000695	-3.97411	-0.56016	-0.48834	SLC9A5
23090_at	0.0106	0.000695	-3.97406	-0.56026	-0.406884	ZNF423
402360_at	0.0106	0.000698	-3.97265	-0.5635	-0.287928	NA
9487_at	0.0106	0.000699	3.9715	-0.56612	0.529539	PIGL
387755_at	0.0106	0.000701	-3.9707	-0.56797	-0.636445	INSC
1371_at	0.0106	0.000701	-3.97057	-0.56826	-0.428606	CPOX
64776_at	0.0106	0.000701	3.97027	-0.56896	0.751794	C11orf1
28996_at	0.0106	0.000703	-3.96914	-0.57154	-0.822686	HIPK2
727900_at	0.0106	0.000704	-3.96873	-0.57249	-0.325174	NA
8736_at	0.0107	0.000705	-3.96799	-0.57418	-0.63867	MYOM1
10494_at	0.0107	0.000705	-3.96789	-0.57442	-0.34211	STK25
11270_at	0.0107	0.000706	-3.9674	-0.57553	-0.632849	NRM
154007_at	0.0107	0.000708	-3.9665	-0.57759	-0.983796	SNRNP48
253982_at	0.0107	0.000709	-3.96558	-0.57971	-0.645534	ASPHD1
25870_at	0.0107	0.00071	3.96537	-0.58019	0.526667	SUMF2
84914_at	0.0107	0.000712	3.96422	-0.58283	0.697045	ZNF587
22927_at	0.0107	0.000713	3.96325	-0.58505	0.808734	HABP4
286336_at	0.0108	0.000717	-3.96103	-0.59013	-0.745059	FAM78A
9765_at	0.0108	0.000721	3.95874	-0.59539	0.817527	ZFYVE16
3609_at	0.0108	0.000722	-3.95821	-0.59661	-0.373242	ILF3
1315_at	0.0108	0.000723	3.95749	-0.59825	0.719451	COPB1
79020_at	0.0108	0.000724	3.95713	-0.59908	0.463644	C7orf25
55860_at	0.0108	0.000724	3.95697	-0.59945	0.511671	ACTR10
5426_at	0.0109	0.000726	-3.95567	-0.60243	-0.842406	POLE
152845_at	0.0109	0.000727	-3.95545	-0.60293	-0.394715	NA
50489_at	0.0109	0.000727	-3.95524	-0.60342	-0.473905	CD207
121642_at	0.0109	0.000727	-3.95504	-0.60388	-0.590971	ALKBH2
79684_at	0.0109	0.000729	-3.95394	-0.60638	-0.495469	MSANTD2
100128691_at	0.0109	0.000729	-3.95386	-0.60657	-0.500599	NA
7067_at	0.0109	0.000733	3.95177	-0.61136	0.692501	THRA
115294_at	0.0109	0.000733	3.95168	-0.61158	0.890253	PCMTD1
8607_at	0.011	0.000741	-3.94742	-0.62132	-0.600213	RUVBL1
283635_at	0.011	0.000741	3.94705	-0.62219	0.375866	FAM177A1
728485_at	0.011	0.000742	-3.94653	-0.62337	-0.56974	LOC728485
4155_at	0.011	0.000743	3.94643	-0.6236	1.49965	MBP
257068_at	0.011	0.000743	-3.9464	-0.62366	-0.257634	PLCXD2
400735_at	0.011	0.000744	-3.94588	-0.62486	-0.542651	NA
91179_at	0.011	0.000744	-3.94577	-0.62511	-0.521877	SCARF2
8444_at	0.011	0.000745	-3.94499	-0.6269	-0.385385	DYRK3
4750_at	0.0111	0.000746	3.94443	-0.62818	0.523413	NEK1
84678_at	0.0111	0.000747	-3.94402	-0.62912	-0.413579	KDM2B
2168_at	0.0111	0.000749	-3.94303	-0.63138	-0.229898	FABP1
4758_at	0.0111	0.000751	-3.94192	-0.63392	-0.51402	NEU1
64802_at	0.0111	0.000752	3.94096	-0.63612	0.341076	NMNAT1
7565_at	0.0111	0.000754	3.94026	-0.63772	0.564807	ZNF17
25886_at	0.0111	0.000754	-3.93996	-0.63843	-0.416109	POC1A
78998_at	0.0112	0.000757	-3.93822	-0.64242	-0.841237	RHPN1-AS1
2494_at	0.0112	0.000759	-3.93702	-0.64515	-0.642286	NR5A2
51225_at	0.0112	0.000764	-3.93463	-0.65063	-0.390458	ABI3
6301_at	0.0113	0.000766	3.93365	-0.65288	0.728744	SARS
441239_at	0.0113	0.000767	-3.93267	-0.65512	-0.29758	RP11-797H7.5
26247_at	0.0113	0.00077	-3.93137	-0.65811	-0.682748	OR2L1P
199731_at	0.0113	0.00077	-3.93099	-0.65896	-0.365802	CADM4
1819_at	0.0113	0.000772	3.93025	-0.66067	0.385983	DRG2
9282_at	0.0113	0.000772	3.93022	-0.66074	0.361913	MED14
55893_at	0.0113	0.000773	-3.9293	-0.66284	-0.719627	ZNF395
3752_at	0.0113	0.000774	3.92907	-0.66336	1.13118	KCND3
11132_at	0.0113	0.000775	-3.92846	-0.66477	-0.248023	CAPN10
10991_at	0.0113	0.000775	-3.92841	-0.66488	-0.352178	SLC38A3
9589_at	0.0114	0.000778	3.92686	-0.66842	0.562939	WTAP
10342_at	0.0114	0.000779	-3.92647	-0.66931	-0.463426	TFG
645323_at	0.0114	0.000779	-3.92609	-0.6702	-0.409863	LINC00461
100270746_at	0.0114	0.000781	-3.92538	-0.67183	-0.933798	LOC100270746
115209_at	0.0114	0.000781	3.92503	-0.67263	0.669951	OMA1
64506_at	0.0114	0.000781	-3.925	-0.6727	-0.600719	CPEB1
85007_at	0.0114	0.000782	3.92461	-0.67359	0.370965	PHYKPL
139285_at	0.0114	0.000786	-3.92238	-0.67869	-0.40241	AMER1
116832_at	0.0114	0.000787	-3.92193	-0.67973	-0.599472	RPL39L
7029_at	0.0114	0.000788	-3.92174	-0.68014	-0.716363	TFDP2
23517_at	0.0114	0.000788	3.9217	-0.68023	0.724147	SKIV2L2
4751_at	0.0114	0.000788	-3.92138	-0.68098	-1.05335	NEK2
100287268_at	0.0114	0.000789	-3.9212	-0.6814	-0.487731	NA
3815_at	0.0115	0.00079	3.92033	-0.68338	1.01914	KIT
151648_at	0.0115	0.00079	-3.92026	-0.68354	-1.35217	SGOL1
7539_at	0.0115	0.000793	-3.91885	-0.68676	-0.39593	ZFP37
5045_at	0.0115	0.000795	3.91769	-0.68943	0.433506	FURIN
374786_at	0.0115	0.000796	3.91718	-0.69058	0.836819	EFCAB5
55916_at	0.0115	0.000797	3.91661	-0.6919	0.314194	NXT2
22902_at	0.0115	0.000799	3.9157	-0.69398	0.776128	RUFY3
342357_at	0.0115	0.0008	-3.91527	-0.69496	-0.341397	ZKSCAN2
401052_at	0.0115	0.0008	-3.91505	-0.69546	-0.532359	AC022007.5
2110_at	0.0116	0.000802	3.91412	-0.69758	0.658157	ETFDH
55515_at	0.0116	0.000803	-3.91384	-0.69825	-0.467688	ASIC4
10110_at	0.0116	0.000805	-3.91276	-0.70071	-0.406916	SGK2
23566_at	0.0116	0.000806	-3.91211	-0.70219	-0.849956	LPAR3
100132515_at	0.0116	0.000806	-3.9118	-0.7029	-0.37945	NA
9170_at	0.0116	0.000808	-3.91105	-0.70463	-0.413815	LPAR2
391191_at	0.0116	0.000808	-3.91086	-0.70506	-0.590549	OR2AK2
57666_at	0.0116	0.00081	-3.91009	-0.70682	-0.38327	FBRSL1
64927_at	0.0116	0.000811	3.90945	-0.70828	0.330651	TTC23
51465_at	0.0116	0.000812	3.90879	-0.7098	0.655517	UBE2J1
143686_at	0.0117	0.000819	-3.90508	-0.71829	-1.16283	SESN3
389362_at	0.0118	0.000823	-3.90339	-0.72215	-0.356522	PSMG4
51362_at	0.0118	0.000826	3.90196	-0.72543	0.678628	CDC40
57211_at	0.0118	0.000826	-3.90158	-0.7263	-0.781142	GPR126
4121_at	0.0118	0.000827	3.90104	-0.72753	1.54923	MAN1A1
54839_at	0.0118	0.000828	-3.9006	-0.72854	-0.372227	LRRC49
84437_at	0.0118	0.000831	3.89935	-0.7314	0.801424	MSANTD4
9906_at	0.0118	0.000831	3.89931	-0.7315	1.08116	SLC35E2
6389_at	0.0119	0.000832	3.89889	-0.73246	0.741482	SDHA
57690_at	0.0119	0.000833	3.89799	-0.73451	0.657569	TNRC6C
965_at	0.0119	0.000834	3.89771	-0.73514	0.650645	CD58
51107_at	0.0119	0.000836	-3.8969	-0.73701	-0.574634	APH1A
10140_at	0.0119	0.000836	3.89685	-0.73712	0.704998	TOB1
1875_at	0.0119	0.000838	-3.89555	-0.74009	-1.3037	E2F5
2222_at	0.0119	0.000841	-3.89433	-0.74288	-1.09613	FDFT1
100288573_at	0.0119	0.000842	-3.89381	-0.74407	-0.501457	NA
6051_at	0.012	0.000844	-3.89252	-0.74701	-0.509009	RNPEP
705_at	0.012	0.000845	-3.89219	-0.74778	-0.448681	BYSL
2737_at	0.012	0.000848	-3.89082	-0.7509	-1.10641	GLI3
2201_at	0.012	0.000848	-3.89061	-0.7514	-0.691697	FBN2
5480_at	0.0121	0.000857	3.88646	-0.76087	0.557853	PPIC
4831_at	0.0121	0.000857	-3.88637	-0.76108	-0.426538	NME2
27069_at	0.0121	0.000857	3.88609	-0.76172	0.539262	GHITM
23767_at	0.0121	0.000861	-3.88429	-0.76583	-0.390313	FLRT3
51299_at	0.0121	0.000861	-3.88425	-0.76593	-3.19036	NRN1
197335_at	0.0121	0.000861	-3.88413	-0.76621	-0.335781	WDR90
84681_at	0.0121	0.000862	3.88378	-0.767	0.979344	HINT2
11080_at	0.0121	0.000862	3.88377	-0.76704	1.14238	DNAJB4
338699_at	0.0122	0.000866	3.88198	-0.77112	0.729961	ANKRD42
54585_at	0.0122	0.000866	-3.88165	-0.77187	-0.5836	LZTFL1
6035_at	0.0122	0.000869	-3.88019	-0.77521	-0.332669	RNASE1
5787_at	0.0122	0.000871	3.87961	-0.77654	1.49918	PTPRB
163087_at	0.0122	0.000871	3.87958	-0.7766	0.868578	ZNF383
389432_at	0.0122	0.000871	3.87929	-0.77727	0.646364	SAMD5
2140_at	0.0123	0.000878	3.87593	-0.78496	0.596969	EYA3
7554_at	0.0123	0.00088	-3.87493	-0.78724	-0.585317	ZNF8
84733_at	0.0123	0.000881	-3.87457	-0.78808	-0.387639	CBX2
80975_at	0.0124	0.000884	-3.87346	-0.7906	-0.589097	TMPRSS5
10389_at	0.0124	0.000884	-3.87317	-0.79128	-0.663433	SCML2
643988_at	0.0124	0.000884	-3.8731	-0.79143	-0.574904	C1orf233
9563_at	0.0124	0.000887	3.87167	-0.79469	0.547623	H6PD
126075_at	0.0124	0.000888	3.87157	-0.79492	0.550148	CCDC159
64838_at	0.0124	0.000889	-3.87069	-0.79694	-0.480233	FNDC4
10349_at	0.0124	0.000889	3.87066	-0.79701	0.658804	ABCA10
8031_at	0.0124	0.000891	3.8698	-0.79896	0.428253	NCOA4
57332_at	0.0124	0.000891	-3.8697	-0.79919	-0.247737	CBX8
84883_at	0.0124	0.000893	3.86897	-0.80085	0.624227	AIFM2
10869_at	0.0124	0.000893	-3.86895	-0.80091	-0.449722	USP19
57613_at	0.0125	0.000898	-3.86678	-0.80587	-0.682312	KIAA1467
9507_at	0.0125	0.000898	-3.86652	-0.80647	-0.399724	ADAMTS4
118987_at	0.0125	0.000899	3.86604	-0.80757	0.595567	PDZD8
388524_at	0.0125	0.000903	-3.86448	-0.81114	-0.762752	RPSAP58
63893_at	0.0125	0.000905	-3.86338	-0.81365	-0.438149	UBE2O
23109_at	0.0125	0.000906	-3.8631	-0.81428	-0.371559	DDN
3340_at	0.0125	0.000906	-3.86287	-0.81481	-0.484474	NDST1
338440_at	0.0125	0.000906	3.86281	-0.81495	1.19749	ANO9
10147_at	0.0126	0.000908	3.86181	-0.81722	0.352389	SUGP2
9697_at	0.0126	0.00091	3.86124	-0.81852	0.645591	TRAM2
9766_at	0.0126	0.00091	3.86116	-0.81872	0.574624	KIAA0247
54463_at	0.0126	0.000911	3.86064	-0.81991	0.636229	FAM134B
55858_at	0.0126	0.000911	3.86061	-0.81997	0.505769	TMEM165
3603_at	0.0126	0.000913	-3.85967	-0.82213	-0.534188	IL16
5291_at	0.0126	0.000918	3.8575	-0.82707	1.02132	PIK3CB
51277_at	0.0127	0.000921	3.85599	-0.83051	0.592048	DNAJC27
158747_at	0.0127	0.000922	3.85539	-0.8319	1.05434	MOSPD2
6525_at	0.0127	0.000923	-3.85529	-0.83213	-0.418571	SMTN
6573_at	0.0127	0.000926	-3.85379	-0.83555	-0.680909	SLC19A1
22901_at	0.0128	0.000928	3.85278	-0.83785	1.48118	ARSG
64344_at	0.0128	0.000931	-3.85142	-0.84096	-0.923153	HIF3A
6487_at	0.0128	0.000931	3.85139	-0.84103	0.370549	ST3GAL3
54438_at	0.0128	0.000932	-3.85105	-0.8418	-0.389897	GFOD1
11234_at	0.0128	0.000932	3.85105	-0.84181	1.22505	HPS5
11076_at	0.0128	0.000933	3.85067	-0.84268	0.460473	TPPP
64423_at	0.0128	0.000933	3.85055	-0.84295	0.356676	INF2
5864_at	0.0128	0.000934	-3.85005	-0.84409	-0.4601	RAB3A
6932_at	0.0128	0.000934	-3.85002	-0.84415	-0.405547	TCF7
11184_at	0.0128	0.000937	-3.84886	-0.84681	-0.340397	MAP4K1
5584_at	0.0128	0.000937	-3.84876	-0.84705	-0.343035	PRKCI
4905_at	0.0128	0.000938	3.84842	-0.84782	0.735727	NSF
54881_at	0.0128	0.000938	-3.84816	-0.84841	-0.532145	TEX10
54882_at	0.0128	0.000939	3.8479	-0.84899	0.75739	ANKHD1
23338_at	0.0128	0.000943	3.84629	-0.85267	0.736235	JADE2
100287486_at	0.0129	0.000944	-3.84547	-0.85454	-0.315216	NA
8904_at	0.0129	0.000949	-3.84339	-0.8593	-0.549712	CPNE1
645_at	0.0129	0.000951	3.84276	-0.86075	0.623654	BLVRB
402573_at	0.0129	0.000951	-3.84253	-0.86127	-0.314458	C7orf61
100287414_at	0.0129	0.000952	-3.84214	-0.86215	-0.715118	NA
23095_at	0.013	0.000955	3.84067	-0.8655	0.761408	KIF1B
148709_at	0.013	0.000958	-3.83943	-0.86833	-0.316197	RP11-480I12.7
158427_at	0.013	0.00096	3.83838	-0.87075	0.44249	TSTD2
10849_at	0.013	0.000963	-3.83728	-0.87325	-0.303059	CD3EAP
56893_at	0.0131	0.000964	-3.83687	-0.87418	-1.02021	UBQLN4
100130187_at	0.0131	0.000968	-3.83516	-0.87808	-0.381479	NA
79958_at	0.0131	0.000969	-3.83448	-0.87964	-0.364505	DENND1C
100131683_at	0.0131	0.00097	-3.83403	-0.88068	-1.23518	NA
83857_at	0.0131	0.000971	3.83378	-0.88124	2.33697	TMTC1
147179_at	0.0131	0.000971	3.83366	-0.88152	0.58329	WIPF2
596_at	0.0131	0.000973	3.83308	-0.88284	0.581479	BCL2
133308_at	0.0132	0.000976	3.83163	-0.88614	1.24648	SLC9B2
56122_at	0.0132	0.000977	-3.83128	-0.88694	-1.51096	PCDHB14
157777_at	0.0132	0.000978	3.83057	-0.88856	0.523024	MCMDC2
55135_at	0.0132	0.000984	-3.8281	-0.89419	-0.350849	WRAP53
55164_at	0.0133	0.000987	-3.82705	-0.89659	-0.384507	SHQ1
8349_at	0.0134	0.000994	-3.82392	-0.90374	-1.28756	HIST2H2BE
10121_at	0.0134	0.000995	3.82368	-0.90429	0.389893	ACTR1A
191585_at	0.0134	0.001	-3.82122	-0.90991	-0.353472	PLAC4
114327_at	0.0135	0.001	3.81974	-0.91327	0.623038	EFHC1
79664_at	0.0135	0.00101	3.81733	-0.91877	0.613778	NARG2
100128256_at	0.0135	0.00101	-3.81687	-0.91982	-0.486467	NA
84126_at	0.0135	0.00101	-3.81679	-0.92002	-0.298872	ATRIP
60313_at	0.0136	0.00101	3.81576	-0.92235	0.532819	GPBP1L1
57446_at	0.0136	0.00102	3.81515	-0.92374	0.424994	NDRG3
10195_at	0.0136	0.00102	-3.81509	-0.92388	-0.783178	ALG3
9825_at	0.0136	0.00102	-3.81297	-0.92872	-0.447788	SPATA2
9480_at	0.0137	0.00102	-3.81156	-0.93194	-0.832362	ONECUT2
153364_at	0.0137	0.00103	3.81064	-0.93404	0.489012	MBLAC2
51710_at	0.0137	0.00103	3.8103	-0.9348	0.507194	ZNF44
90187_at	0.0137	0.00103	-3.80849	-0.93893	-0.341537	EMILIN3
26787_at	0.0137	0.00103	3.80829	-0.9394	0.950978	SNORD61
57513_at	0.0138	0.00103	-3.80713	-0.94203	-0.297226	CASKIN2
100287255_at	0.0138	0.00104	3.80655	-0.94337	0.589024	NA
79102_at	0.0138	0.00104	-3.80647	-0.94353	-0.838934	RNF26
57555_at	0.0138	0.00104	-3.80556	-0.94561	-0.517571	NLGN2
51666_at	0.0138	0.00104	-3.80432	-0.94844	-0.232282	ASB4
1728_at	0.0139	0.00105	3.80273	-0.95208	1.62555	NQO1
57491_at	0.0139	0.00105	3.80098	-0.95606	0.470286	AHRR
90780_at	0.014	0.00105	-3.79912	-0.9603	-0.460845	PYGO2
4615_at	0.014	0.00106	-3.79844	-0.96184	-0.580966	MYD88
6628_at	0.014	0.00106	-3.79828	-0.9622	-0.760953	SNRPB
9588_at	0.014	0.00106	-3.79789	-0.9631	-0.580565	PRDX6
10507_at	0.0141	0.00106	-3.7956	-0.96832	-0.495093	SEMA4D
83461_at	0.0141	0.00107	-3.7947	-0.97038	-0.568825	CDCA3
54344_at	0.0141	0.00107	-3.79385	-0.97231	-0.372645	DPM3
10314_at	0.0141	0.00107	3.79321	-0.97377	0.498905	LANCL1
57615_at	0.0141	0.00107	-3.79289	-0.9745	-0.719101	ZNF492
28985_at	0.0141	0.00107	3.79226	-0.97593	0.44882	MCTS1
84626_at	0.0141	0.00107	-3.79179	-0.977	-0.28475	KRBA1
26118_at	0.0142	0.00108	3.79005	-0.98096	1.04177	WSB1
25946_at	0.0142	0.00108	-3.78984	-0.98144	-0.42284	ZNF385A
5871_at	0.0142	0.00108	-3.78983	-0.98148	-0.492458	MAP4K2
84934_at	0.0142	0.00108	-3.78833	-0.98488	-0.350699	RITA1
79711_at	0.0142	0.00108	-3.78807	-0.98549	-0.349639	IPO4
84976_at	0.0142	0.00108	-3.78757	-0.98663	-0.704407	DISP1
133957_at	0.0142	0.00108	3.78716	-0.98755	0.611591	CCDC127
23457_at	0.0143	0.00109	-3.78476	-0.99302	-0.35423	ABCB9
284306_at	0.0143	0.00109	3.78446	-0.99371	0.461862	ZNF547
8683_at	0.0143	0.00109	-3.78372	-0.99539	-0.536123	SRSF9
79770_at	0.0144	0.0011	3.78274	-0.99763	0.394436	TXNDC15
10327_at	0.0144	0.0011	3.78254	-0.99807	0.338611	AKR1A1
23764_at	0.0144	0.0011	-3.7824	-0.99838	-0.405457	MAFF
100289071_at	0.0144	0.0011	-3.77973	-1.00449	-0.402806	NA
22837_at	0.0144	0.00111	-3.7792	-1.00569	-1.15045	COBLL1
55829_at	0.0145	0.00111	3.77776	-1.00897	0.621626	VIMP
345778_at	0.0145	0.00111	3.77624	-1.01243	1.13983	MTX3
54093_at	0.0145	0.00111	3.77604	-1.01289	0.371772	SETD4
64756_at	0.0145	0.00111	3.77567	-1.01372	0.414277	ATPAF1
1774_at	0.0146	0.00112	3.77454	-1.0163	0.541697	DNASE1L1
27349_at	0.0146	0.00112	-3.77418	-1.01712	-0.370271	MCAT
5686_at	0.0146	0.00112	3.77368	-1.01825	0.630842	PSMA5
3416_at	0.0146	0.00112	3.77346	-1.01875	0.781698	IDE
6929_at	0.0146	0.00112	-3.77218	-1.02166	-0.331923	TCF3
1456_at	0.0146	0.00112	3.77206	-1.02194	0.592901	CSNK1G3
54478_at	0.0146	0.00113	-3.77144	-1.02336	-0.441357	FAM64A
10084_at	0.0147	0.00113	3.76895	-1.02901	0.235975	PQBP1
3223_at	0.0147	0.00114	-3.76762	-1.03206	-1.62199	HOXC6
2173_at	0.0147	0.00114	-3.7675	-1.03232	-0.773395	FABP7
51115_at	0.0148	0.00114	3.76675	-1.03403	0.807362	RMDN1
10079_at	0.0148	0.00114	3.76495	-1.03812	0.736849	ATP9A
1111_at	0.0148	0.00115	-3.76392	-1.04046	-0.666066	CHEK1
8438_at	0.0149	0.00115	-3.76166	-1.04562	-0.430188	RAD54L
81628_at	0.0149	0.00115	-3.76158	-1.0458	-0.39892	TSC22D4
5660_at	0.0149	0.00115	3.76155	-1.04586	0.60885	PSAP
85464_at	0.0149	0.00115	3.76125	-1.04656	0.725275	SSH2
84280_at	0.0149	0.00115	3.76114	-1.0468	0.867118	BTBD10
2593_at	0.0149	0.00115	-3.76112	-1.04684	-0.443269	GAMT
119467_at	0.0149	0.00116	-3.76027	-1.04877	-0.298305	CLRN3
8552_at	0.0149	0.00116	3.75995	-1.0495	0.390253	INE1
27079_at	0.0149	0.00116	-3.75896	-1.05176	-0.310608	RPUSD2
102_at	0.0149	0.00116	3.7585	-1.0528	0.757146	ADAM10
4128_at	0.015	0.00116	-3.75759	-1.05487	-0.404168	MAOA
199221_at	0.015	0.00116	-3.75735	-1.05543	-0.28988	DZIP1L
5562_at	0.015	0.00117	3.75674	-1.0568	0.530592	PRKAA1
4500_at	0.015	0.00117	3.75656	-1.05722	0.707582	MT1L
29970_at	0.015	0.00117	-3.75637	-1.05765	-0.613067	SCHIP1
11322_at	0.015	0.00117	-3.75547	-1.05969	-0.430576	TMC6
9865_at	0.015	0.00117	-3.75453	-1.06184	-0.637983	TRIL
337882_at	0.015	0.00117	-3.75401	-1.06302	-2.87833	KRTAP19-1
338872_at	0.015	0.00117	-3.754	-1.06305	-0.341348	C1QTNF9
56478_at	0.015	0.00118	-3.7535	-1.06418	-0.291855	EIF4ENIF1
9942_at	0.015	0.00118	-3.75313	-1.06501	-0.61436	XYLB
23475_at	0.015	0.00118	-3.75284	-1.06568	-0.755548	QPRT
83590_at	0.0151	0.00118	-3.75213	-1.0673	-0.46363	TMUB1
84240_at	0.0151	0.00118	3.75192	-1.06778	0.587351	ZCCHC9
25824_at	0.0151	0.00118	3.75178	-1.06809	0.532055	PRDX5
8745_at	0.0151	0.00118	3.7505	-1.071	1.9588	ADAM23
79001_at	0.0151	0.00119	-3.74923	-1.07388	-0.684775	VKORC1
6480_at	0.0152	0.00119	-3.74818	-1.07628	-1.62798	ST6GAL1
55288_at	0.0152	0.00119	3.74793	-1.07685	0.487326	RHOT1
567_at	0.0152	0.00119	3.74701	-1.07894	1.30972	B2M
991_at	0.0153	0.0012	-3.74307	-1.0879	-0.867263	CDC20
23392_at	0.0153	0.00121	3.74281	-1.08848	0.800596	KIAA0368
5734_at	0.0154	0.00121	3.74153	-1.09141	1.53691	PTGER4
444882_at	0.0154	0.00121	-3.74043	-1.0939	-0.314504	IGFL4
328_at	0.0154	0.00121	-3.74011	-1.09463	-0.336063	APEX1
81472_at	0.0154	0.00122	-3.73842	-1.09848	-0.531328	OR2C3
8893_at	0.0155	0.00122	-3.73675	-1.10228	-0.380618	EIF2B5
10487_at	0.0155	0.00123	3.73559	-1.10492	0.374058	CAP1
92935_at	0.0155	0.00123	-3.73484	-1.1066	-0.487361	1998-02-01
10279_at	0.0156	0.00123	-3.7334	-1.10989	-0.394325	PRSS16
23233_at	0.0156	0.00123	3.73293	-1.11096	0.835166	EXOC6B
1512_at	0.0156	0.00124	3.73259	-1.11172	1.30564	CTSH
79042_at	0.0156	0.00124	-3.73236	-1.11224	-0.434042	TSEN34
100130009_at	0.0156	0.00124	-3.73106	-1.1152	-0.758521	NA
4359_at	0.0157	0.00124	-3.73063	-1.11619	-0.466259	MPZ
285440_at	0.0157	0.00124	3.72994	-1.11776	1.4242	CYP4V2
140465_at	0.0157	0.00124	-3.72985	-1.11794	-0.319636	MYL6B
22983_at	0.0157	0.00125	-3.72903	-1.11982	-0.387025	MAST1
3113_at	0.0157	0.00125	-3.72901	-1.11986	-1.6742	HLA-DPA1
55740_at	0.0157	0.00125	-3.72894	-1.12002	-1.3934	ENAH
56131_at	0.0157	0.00125	-3.72842	-1.1212	-0.619319	PCDHB4
131965_at	0.0157	0.00125	-3.72773	-1.12278	-0.467206	METTL6
10013_at	0.0157	0.00125	3.72683	-1.12481	0.432453	HDAC6
25921_at	0.0158	0.00126	3.72448	-1.13014	0.388177	ZDHHC5
4843_at	0.0158	0.00126	-3.72431	-1.13054	-0.339297	NOS2
284459_at	0.0158	0.00126	3.72299	-1.13354	0.470183	HKR1
112479_at	0.0158	0.00126	3.72259	-1.13445	0.417044	ERI2
9322_at	0.0159	0.00127	-3.72166	-1.13655	-0.303724	TRIP10
85414_at	0.016	0.00128	-3.71872	-1.14323	-0.318114	SLC45A3
10626_at	0.016	0.00128	3.71871	-1.14327	0.714816	TRIM16
65250_at	0.016	0.00128	3.7185	-1.14374	0.943393	C5orf42
9686_at	0.0161	0.00128	-3.71595	-1.14953	-0.672205	VGLL4
9797_at	0.0161	0.00129	-3.71441	-1.15302	-0.514535	TATDN2
6560_at	0.0161	0.00129	3.71429	-1.1533	0.725049	SLC12A4
5333_at	0.0161	0.00129	-3.71411	-1.15371	-0.530817	PLCD1
5992_at	0.0161	0.00129	-3.71324	-1.15569	-0.254603	RFX4
5571_at	0.0161	0.00129	3.7132	-1.15576	0.636692	PRKAG1
51144_at	0.0161	0.0013	3.71262	-1.15709	2.49851	HSD17B12
529_at	0.0162	0.0013	3.7116	-1.15942	0.56447	ATP6V1E1
55081_at	0.0162	0.0013	-3.70992	-1.16321	-0.44277	IFT57
23268_at	0.0162	0.0013	-3.7099	-1.16325	-0.508783	DNMBP
79680_at	0.0162	0.0013	-3.7096	-1.16394	-0.373061	NA
7171_at	0.0162	0.00131	-3.70874	-1.1659	-0.36645	TPM4
2175_at	0.0162	0.00131	-3.70841	-1.16666	-0.558928	FANCA
443_at	0.0163	0.00131	3.70688	-1.17012	1.19717	ASPA
8544_at	0.0163	0.00131	3.70626	-1.17153	2.1826	PIR
375190_at	0.0163	0.00132	3.70558	-1.17307	0.58786	FAM228B
3235_at	0.0163	0.00132	-3.70491	-1.17459	-0.511531	HOXD9
100287177_at	0.0164	0.00132	-3.70428	-1.17602	-0.450788	C19orf83
3588_at	0.0164	0.00132	3.70366	-1.17742	0.553539	IL10RB
79862_at	0.0164	0.00133	-3.70245	-1.18018	-0.450975	ZNF669
81698_at	0.0164	0.00133	3.70237	-1.18035	0.730684	LINC00597
1160_at	0.0164	0.00133	3.70176	-1.18174	1.43056	CKMT2
284403_at	0.0164	0.00133	-3.70149	-1.18236	-0.31192	WDR62
100132288_at	0.0164	0.00133	3.7009	-1.18369	0.968224	TEKT4P2
51477_at	0.0164	0.00133	-3.70036	-1.18491	-0.593844	ISYNA1
23429_at	0.0165	0.00134	-3.69887	-1.18831	-0.484277	RYBP
81533_at	0.0165	0.00134	3.69757	-1.19124	0.829583	ITFG1
25966_at	0.0165	0.00134	3.6969	-1.19277	0.684397	C2CD2
135941_at	0.0166	0.00135	-3.69535	-1.19629	-0.393671	OR2A14
11315_at	0.0166	0.00135	3.69521	-1.19659	0.605538	PARK7
10146_at	0.0166	0.00135	3.69444	-1.19835	0.333739	G3BP1
4324_at	0.0166	0.00135	-3.69443	-1.19838	-0.640693	MMP15
5210_at	0.0166	0.00135	-3.69425	-1.19879	-0.649806	PFKFB4
26212_at	0.0167	0.00136	-3.69231	-1.20319	-0.455789	OR2B6
9443_at	0.0167	0.00136	3.69056	-1.20715	0.339143	MED7
1001_at	0.0167	0.00137	-3.69009	-1.20821	-1.32754	CDH3
55732_at	0.0168	0.00137	-3.68939	-1.2098	-0.758574	C1orf112
409_at	0.0168	0.00137	-3.68903	-1.21062	-0.503682	ARRB2
23224_at	0.0168	0.00137	3.68774	-1.21354	1.68539	SYNE2
25937_at	0.0169	0.00138	-3.68646	-1.21644	-1.28463	WWTR1
25963_at	0.0169	0.00138	3.68552	-1.21858	0.695973	TMEM87A
2077_at	0.0169	0.00138	-3.68509	-1.21954	-0.399806	ERF
3214_at	0.0169	0.00139	-3.68377	-1.22256	-0.442298	HOXB4
7456_at	0.017	0.00139	-3.68255	-1.22531	-0.797749	WIPF1
750_at	0.017	0.0014	-3.68076	-1.22938	-0.35494	C16orf3
9725_at	0.017	0.0014	-3.68071	-1.22948	-0.618758	TMEM63A
79086_at	0.0171	0.0014	3.67915	-1.23302	0.502665	SMIM7
9730_at	0.0171	0.0014	-3.67841	-1.2347	-0.450254	VPRBP
9880_at	0.0171	0.00141	-3.67735	-1.2371	-0.671285	ZBTB39
23515_at	0.0171	0.00141	3.67704	-1.23779	0.755403	MORC3
9562_at	0.0171	0.00141	3.67686	-1.23822	0.46777	MINPP1
55330_at	0.0171	0.00141	-3.67683	-1.23829	-0.288807	BLOC1S4
221301_at	0.0171	0.00141	-3.67634	-1.23938	-0.303839	FAM26D
4729_at	0.0173	0.00142	3.67288	-1.24722	0.622282	NDUFV2
26770_at	0.0173	0.00142	-3.67271	-1.24763	-0.730674	SNORD79
3459_at	0.0173	0.00142	3.67235	-1.24842	0.710914	IFNGR1
64121_at	0.0173	0.00142	3.67234	-1.24846	0.328339	RRAGC
401399_at	0.0173	0.00143	-3.67172	-1.24986	-0.335837	PRRT4
24142_at	0.0173	0.00143	-3.67157	-1.2502	-0.476825	NAT6
5770_at	0.0173	0.00143	3.67126	-1.25091	0.379255	PTPN1
57720_at	0.0173	0.00143	3.67079	-1.25197	0.73177	GPR107
80305_at	0.0173	0.00143	-3.66986	-1.25407	-0.286203	TRABD
6915_at	0.0174	0.00144	-3.66862	-1.25688	-0.563343	TBXA2R
28982_at	0.0174	0.00144	-3.66822	-1.25778	-0.691512	FLVCR1
170690_at	0.0174	0.00144	-3.66818	-1.25789	-0.282272	ADAMTS16
135892_at	0.0174	0.00144	-3.66777	-1.25882	-0.36069	TRIM50
54834_at	0.0174	0.00144	3.66718	-1.26014	0.578887	GDAP2
2195_at	0.0174	0.00144	3.66654	-1.26159	0.550398	FAT1
85461_at	0.0174	0.00145	3.66621	-1.26235	0.601113	TANC1
5875_at	0.0175	0.00145	3.66427	-1.26673	0.495043	RABGGTA
100151683_at	0.0175	0.00146	-3.66325	-1.26905	-0.836491	RNU4ATAC
1141_at	0.0176	0.00146	-3.66181	-1.27231	-0.758127	CHRNB2
6872_at	0.0176	0.00146	3.66109	-1.27394	0.575185	TAF1
8539_at	0.0176	0.00147	3.6594	-1.27775	0.510055	API5
55796_at	0.0176	0.00147	-3.65927	-1.27805	-1.32892	MBNL3
83752_at	0.0176	0.00147	3.65897	-1.27874	0.858851	LONP2
27068_at	0.0176	0.00147	3.65891	-1.27887	0.527691	PPA2
441806_at	0.0176	0.00147	3.65882	-1.27908	0.408392	NA
9789_at	0.0177	0.00148	3.6566	-1.2841	0.634444	SPCS2
83439_at	0.0177	0.00148	-3.65602	-1.28542	-0.690012	TCF7L1
6884_at	0.0177	0.00148	3.65536	-1.28691	0.567741	TAF13
26508_at	0.0178	0.00149	-3.65482	-1.28813	-0.604593	HEYL
303_at	0.0178	0.00149	3.65478	-1.28822	0.714639	ANXA2P1
285905_at	0.0178	0.00149	3.65386	-1.29031	0.360016	NA
2275_at	0.0178	0.00149	-3.65338	-1.2914	-0.57278	FHL3
1939_at	0.0178	0.00149	-3.65305	-1.29213	-0.359483	EIF2D
390260_at	0.0178	0.00149	-3.65254	-1.29329	-0.260497	OR6X1
8501_at	0.0178	0.0015	-3.65184	-1.29487	-0.585369	SLC43A1
56_at	0.0179	0.0015	-3.65105	-1.29666	-0.269688	ACRV1
30832_at	0.0179	0.0015	-3.6506	-1.29768	-0.393607	ZNF354C
56997_at	0.0179	0.0015	-3.65033	-1.29829	-0.472532	ADCK3
619499_at	0.0179	0.0015	-3.64961	-1.29993	-0.693112	SNORA27
79699_at	0.0179	0.0015	3.64936	-1.30049	0.423192	ZYG11B
124540_at	0.0179	0.0015	3.64931	-1.30059	0.427763	MSI2
57415_at	0.0179	0.00151	3.64896	-1.3014	0.501832	C3orf14
692198_at	0.0179	0.00151	-3.64806	-1.30343	-0.799737	NA
55717_at	0.0179	0.00151	3.64762	-1.30443	0.54199	WDR11
161882_at	0.0179	0.00151	-3.64746	-1.30479	-0.528374	ZFPM1
2908_at	0.0179	0.00151	3.64727	-1.30522	0.75823	NR3C1
22994_at	0.0179	0.00152	-3.64639	-1.30721	-0.334242	CEP131
92579_at	0.0179	0.00152	3.64612	-1.30783	0.524381	G6PC3
8350_at	0.0179	0.00152	-3.64606	-1.30797	-0.820656	HIST1H3A
642587_at	0.018	0.00152	-3.64465	-1.31115	-0.244687	MIR205HG
231_at	0.018	0.00153	-3.64315	-1.31455	-0.85915	AKR1B1
7376_at	0.0181	0.00153	3.64233	-1.3164	0.505867	NR1H2
6920_at	0.0181	0.00153	3.64187	-1.31744	0.756815	TCEA3
55076_at	0.0181	0.00153	-3.64169	-1.31785	-0.856627	TMEM45A
83478_at	0.0181	0.00153	3.64159	-1.31808	1.80488	ARHGAP24
79893_at	0.0181	0.00154	3.64034	-1.3209	0.786632	GGNBP2
7528_at	0.0182	0.00154	-3.63834	-1.32543	-0.205561	YY1
53916_at	0.0182	0.00155	3.63811	-1.32594	0.399738	RAB4B
10219_at	0.0182	0.00155	-3.63776	-1.32673	-0.494443	KLRG1
55132_at	0.0182	0.00155	3.63647	-1.32964	0.717702	LARP1B
26249_at	0.0182	0.00155	3.63616	-1.33036	0.553111	KLHL3
25923_at	0.0182	0.00155	3.63613	-1.33042	0.627525	ATL3
154467_at	0.0183	0.00156	-3.63527	-1.33237	-0.65137	CCDC167
55268_at	0.0183	0.00156	3.63515	-1.33265	0.808918	ECHDC2
8991_at	0.0183	0.00156	-3.63509	-1.33277	-0.949529	SELENBP1
11278_at	0.0183	0.00156	-3.63487	-1.33327	-0.790955	KLF12
3037_at	0.0183	0.00156	-3.63469	-1.33369	-1.90046	HAS2
90525_at	0.0183	0.00156	-3.63273	-1.33811	-0.469114	SHF
9760_at	0.0184	0.00157	-3.63131	-1.34133	-0.45421	TOX
10758_at	0.0184	0.00157	3.63025	-1.34373	0.868122	TRAF3IP2
3070_at	0.0184	0.00158	-3.62978	-1.34478	-0.737379	HELLS
10401_at	0.0185	0.00158	-3.62858	-1.3475	-0.474063	PIAS3
440181_at	0.0185	0.00158	-3.6285	-1.34768	-0.410701	NA
9767_at	0.0185	0.00158	3.62848	-1.34771	0.584992	JADE3
153527_at	0.0185	0.00158	3.62789	-1.34905	0.581794	ZMAT2
5725_at	0.0185	0.00159	-3.62676	-1.35161	-0.361695	PTBP1
56927_at	0.0185	0.00159	3.62654	-1.3521	0.690247	GPR108
256987_at	0.0185	0.00159	3.6264	-1.35241	1.2663	SERINC5
259230_at	0.0185	0.00159	3.6262	-1.35287	0.685119	SGMS1
6804_at	0.0186	0.0016	-3.62358	-1.3588	-0.27505	STX1A
221718_at	0.0186	0.0016	-3.62271	-1.36077	-1.63557	LINC00518
200186_at	0.0187	0.00161	-3.62176	-1.36291	-0.428362	CRTC2
3202_at	0.0187	0.00161	-3.62154	-1.36341	-0.422111	HOXA5
11072_at	0.0187	0.00161	3.62102	-1.36458	0.544588	DUSP14
4867_at	0.0187	0.00161	-3.62074	-1.36522	-0.296222	NPHP1
4249_at	0.0187	0.00161	3.62048	-1.36579	0.535157	MGAT5
1488_at	0.0187	0.00161	-3.61989	-1.36713	-0.27417	CTBP2
55249_at	0.0188	0.00162	-3.61805	-1.3713	-0.487828	YY1AP1
154796_at	0.0188	0.00162	-3.61766	-1.37216	-0.540336	AMOT
642846_at	0.0188	0.00162	-3.61734	-1.3729	-0.554501	LOC642846
23505_at	0.0188	0.00162	3.61716	-1.37331	0.52949	TMEM131
10695_at	0.0188	0.00162	-3.61699	-1.3737	-0.568662	CNPY3
93183_at	0.0188	0.00163	-3.61676	-1.37421	-0.693098	PIGM
84789_at	0.0188	0.00163	-3.6167	-1.37433	-0.852513	MGC2889
255631_at	0.0188	0.00163	3.61518	-1.37778	0.4259	COL24A1
170622_at	0.0189	0.00164	-3.61295	-1.3828	-0.429436	COMMD6
54971_at	0.0191	0.00165	-3.60912	-1.39147	-0.371039	BANP
84693_at	0.0191	0.00166	3.60783	-1.39436	0.321915	MCEE
51065_at	0.0191	0.00166	3.60759	-1.39493	0.792376	RPS27L
27295_at	0.0191	0.00166	-3.60747	-1.39519	-1.21935	PDLIM3
57645_at	0.0191	0.00166	-3.60717	-1.39586	-0.554907	POGK
1153_at	0.0192	0.00167	3.60623	-1.39798	0.437406	CIRBP
10231_at	0.0192	0.00167	-3.60524	-1.40021	-1.3821	RCAN2
10371_at	0.0192	0.00167	-3.60505	-1.40065	-1.77907	SEMA3A
100132159_at	0.0192	0.00167	-3.60489	-1.401	-0.448263	NA
64682_at	0.0193	0.00168	-3.6034	-1.40438	-0.489267	ANAPC1
644444_at	0.0193	0.00168	-3.60286	-1.40559	-0.318821	TMEM30C
127495_at	0.0193	0.00168	3.60266	-1.40604	1.38548	LRRC39
677813_at	0.0193	0.00168	3.60254	-1.40631	0.584595	SNORA30
441208_at	0.0193	0.00168	-3.6021	-1.40732	-0.338709	ZNRF2P1
58525_at	0.0193	0.00169	-3.60105	-1.40968	-0.432471	WIZ
56907_at	0.0193	0.00169	3.60039	-1.41117	0.906008	SPIRE1
85028_at	0.0194	0.00169	3.59967	-1.41279	0.756503	SNHG12
283902_at	0.0195	0.0017	-3.59724	-1.41828	-0.643489	HCCAT5
55840_at	0.0195	0.0017	-3.59714	-1.41851	-0.465673	EAF2
54898_at	0.0195	0.00171	-3.59604	-1.42099	-1.55939	ELOVL2
54471_at	0.0195	0.00171	-3.59583	-1.42146	-0.310224	MIEF1
282969_at	0.0195	0.00171	-3.59502	-1.42329	-0.496076	FUOM
57003_at	0.0196	0.00171	3.59431	-1.42489	0.732898	CCDC47
653553_at	0.0196	0.00172	-3.59369	-1.42629	-0.518421	NA
5073_at	0.0196	0.00172	3.59356	-1.42658	0.363774	PARN
54901_at	0.0196	0.00172	-3.59293	-1.42799	-0.742123	CDKAL1
84282_at	0.0196	0.00172	3.59273	-1.42845	0.552053	RNF135
9424_at	0.0197	0.00173	-3.59088	-1.43262	-0.418413	KCNK6
5298_at	0.0197	0.00173	-3.59081	-1.43277	-0.641718	PI4KB
3225_at	0.0197	0.00173	-3.59055	-1.43337	-0.972962	HOXC9
6676_at	0.0197	0.00173	-3.59034	-1.43385	-0.368397	SPAG4
286006_at	0.0197	0.00173	3.58995	-1.43472	0.451526	LSMEM1
1946_at	0.0197	0.00173	-3.58935	-1.43607	-0.866064	EFNA5
9162_at	0.0197	0.00174	-3.58906	-1.43674	-0.227011	DGKI
4718_at	0.0197	0.00174	3.58837	-1.43828	0.372714	NDUFC2
653784_at	0.0198	0.00174	-3.58689	-1.44162	-0.47083	MZT2A
100133280_at	0.0199	0.00176	-3.58371	-1.4488	-0.524109	NA
57659_at	0.0199	0.00176	3.58284	-1.45075	0.489	ZBTB4
126668_at	0.0199	0.00176	-3.58253	-1.45145	-0.307646	TDRD10
1749_at	0.02	0.00176	-3.58215	-1.45231	-0.597929	DLX5
56267_at	0.02	0.00177	3.58064	-1.45572	0.627324	CCBL2
79627_at	0.0201	0.00178	3.57936	-1.4586	0.699963	OGFRL1
2773_at	0.0201	0.00178	3.57916	-1.45906	0.586145	GNAI3
24146_at	0.0201	0.00178	-3.579	-1.45941	-0.426186	CLDN15
26167_at	0.0201	0.00178	-3.57875	-1.45998	-2.22312	PCDHB5
55148_at	0.0201	0.00178	3.57812	-1.4614	0.425676	UBR7
9520_at	0.0201	0.00179	3.57663	-1.46475	0.430875	NPEPPS
80709_at	0.0201	0.00179	-3.57655	-1.46492	-0.382284	AKNA
8365_at	0.0203	0.0018	-3.57376	-1.47121	-0.835213	HIST1H4H
[truncated: 20,518 more rows]

## Sheet: um_tcga_gdc_clinical_data
Study ID	Patient ID	Sample ID	Diagnosis Age	American Joint Committee on Cancer Publication Version Type	Biopsy Site	Cancer Type	Cancer Type Detailed	AJCC Clinical M-Stage	AJCC Clinical N-Stage	AJCC Clinical T-Stage	AJCC Clinical Group Stage	Disease Type	Ethnicity Category	Fraction Genome Altered	ICD-10 Classification	Is FFPE	Morphology	Mutation Count	Oncotree Code	Overall Survival (Months)	Overall Survival Status	Other Patient ID	Other Sample ID	AJCC Pathologic M-Stage	AJCC Pathologic N-Stage	AJCC Pathologic Stage	AJCC Pathologic T-Stage	Primary Diagnosis	Patient Primary Tumor Site	Prior Malignancy	Prior Treatment	Project Identifier	Project Name	Project State	Race Category	Number of Samples Per Patient	Sample Type	Sex	Patient's Vital Status	Year of Death	Year of Diagnosis
um_tcga_gdc	TCGA-RZ-AB0B	TCGA-RZ-AB0B-01	47	7th	Overlapping lesion of eye and adnexa	Uveal Melanoma	Uveal Melanoma	MX	NX	NA	Stage IV	Nevi and Melanomas	NA	0.1996	C69.80	NO	8770-03-01	12	UM	4.89488	1:DECEASED	2bf47a88-df0a-4102-af2e-998c3d252b9c	78da02b6-41d6-4911-8762-a71657f26f3c	M1	NA	Stage IV	T4b	Mixed epithelioid and spindle cell melanoma	Eye and adnexa	FALSE	FALSE	TCGA-UVM	Uveal Melanoma	released	WHITE	1	Primary solid Tumor	Female	Dead	2013	2013
um_tcga_gdc	TCGA-V3-A9ZX	TCGA-V3-A9ZX-01	56	7th	Choroid	Uveal Melanoma	Uveal Melanoma	MX	NX	T2b	Stage IIB	Nevi and Melanomas	NOT HISPANIC OR LATINO	0.1876	C69.30	NO	8770-03-01	5	UM	15.4402	0:LIVING	5019e7f1-db46-4a07-9e7b-b6e5d1481b84	a2dfebbb-9a38-4cc2-a3f3-857c2a70dcf4	MX	NX	Stage IIB	T2b	Mixed epithelioid and spindle cell melanoma	Eye and adnexa	FALSE	FALSE	TCGA-UVM	Uveal Melanoma	released	WHITE	1	Primary solid Tumor	Male	Alive	NA	2013
um_tcga_gdc	TCGA-V3-A9ZY	TCGA-V3-A9ZY-01	54	7th	Choroid	Uveal Melanoma	Uveal Melanoma	MX	NX	T3a	Stage IIB	Nevi and Melanomas	NOT HISPANIC OR LATINO	0.0585	C69.30	NO	8771-03-01	10	UM	15.0788	0:LIVING	2112a42a-9b85-475a-a31b-4ce7751cdeb9	e835bb77-e3ee-41b0-b8e0-d39e966f91a7	MX	NX	Stage IIB	T3a	Epithelioid cell melanoma	Eye and adnexa	FALSE	FALSE	TCGA-UVM	Uveal Melanoma	released	WHITE	1	Primary solid Tumor	Male	Alive	NA	2013
um_tcga_gdc	TCGA-V4-A9E5	TCGA-V4-A9E5-01	51	7th	Choroid	Uveal Melanoma	Uveal Melanoma	M0	N0	T4b	Stage IIIB	Nevi and Melanomas	NOT HISPANIC OR LATINO	0.2459	C69.30	NO	8720-03-01	9	UM	82.0959	0:LIVING	029cc59c-60df-4411-a044-3a2eeee7b110	9fd9f385-a009-44ae-836f-f18bad96628f	M0	N0	Stage IIIB	T4b	Malignant melanoma, NOS	Eye and adnexa	FALSE	FALSE	TCGA-UVM	Uveal Melanoma	released	WHITE	1	Primary solid Tumor	Female	Alive	NA	2008
um_tcga_gdc	TCGA-V4-A9E7	TCGA-V4-A9E7-01	76	7th	Choroid	Uveal Melanoma	Uveal Melanoma	M0	N0	T4a	Stage IIIA	Nevi and Melanomas	NA	0.4285	C69.30	NO	8771-03-01	14	UM	13.6334	1:DECEASED	b5c516ba-4785-41dc-bd07-b129d47808dd	76af65dc-cccd-4257-8d05-38334d3110da	M0	N0	Stage IIIA	T4a	Epithelioid cell melanoma	Eye and adnexa	FALSE	FALSE	TCGA-UVM	Uveal Melanoma	released	WHITE	1	Primary solid Tumor	Male	Dead	2012	2011
um_tcga_gdc	TCGA-V4-A9E8	TCGA-V4-A9E8-01	49	7th	Choroid	Uveal Melanoma	Uveal Melanoma	M0	N0	T4a	Stage IIIA	Nevi and Melanomas	NOT HISPANIC OR LATINO	0.3142	C69.30	NO	8771-03-01	8	UM	26.544	1:DECEASED	df941bc1-6356-4f2e-a3f5-ae190266b441	7c95738b-c7f2-470f-ab95-88cdabbeef21	M0	N0	Stage IIIA	T4a	Epithelioid cell melanoma	Eye and adnexa	FALSE	FALSE	TCGA-UVM	Uveal Melanoma	released	WHITE	1	Primary solid Tumor	Male	Dead	2013	2011
um_tcga_gdc	TCGA-V4-A9E9	TCGA-V4-A9E9-01	50	7th	Choroid	Uveal Melanoma	Uveal Melanoma	M0	N0	T4a	Stage IIIA	Nevi and Melanomas	NOT HISPANIC OR LATINO	0.1034	C69.30	NO	8772-03-01	10	UM	40.933	0:LIVING	418152bd-7d33-4f0a-b890-2356b30d6f44	5cb8105a-6d8b-441b-a8f7-89308dd4fc92	M0	N0	Stage IIIA	T4a	Spindle cell melanoma, NOS	Eye and adnexa	FALSE	FALSE	TCGA-UVM	Uveal Melanoma	released	WHITE	1	Primary solid Tumor	Male	Alive	NA	2012
um_tcga_gdc	TCGA-V4-A9EA	TCGA-V4-A9EA-01	66	7th	Choroid	Uveal Melanoma	Uveal Melanoma	M0	N0	T4a	Stage IIIA	Nevi and Melanomas	NOT HISPANIC OR LATINO	0.0906	C69.30	NO	8772-03-01	7	UM	44.2838	0:LIVING	a9fe64a9-6d22-4e9f-96f3-f16af7d298f8	1a18a8c2-c00f-42b2-b5c6-3aab27bce06d	M0	N0	Stage IIIA	T4a	Spindle cell melanoma, NOS	Eye and adnexa	FALSE	FALSE	TCGA-UVM	Uveal Melanoma	released	WHITE	1	Primary solid Tumor	Male	Alive	NA	2012
um_tcga_gdc	TCGA-V4-A9EC	TCGA-V4-A9EC-01	75	7th	Choroid	Uveal Melanoma	Uveal Melanoma	M0	N0	T3a	Stage IIB	Nevi and Melanomas	NOT HISPANIC OR LATINO	0.0308	C69.30	NO	8770-03-01	18	UM	24.4087	0:LIVING	eeab0529-31e6-4edb-bd2c-a21f2a169381	3234e814-ad34-48f0-aebd-19e1a694ed8e	M0	N0	Stage IIB	T3a	Mixed epithelioid and spindle cell melanoma	Eye and adnexa	FALSE	FALSE	TCGA-UVM	Uveal Melanoma	released	WHITE	1	Primary solid Tumor	Female	Alive	NA	2012
um_tcga_gdc	TCGA-V4-A9ED	TCGA-V4-A9ED-01	45	7th	Ciliary body	Uveal Melanoma	Uveal Melanoma	M0	N0	T3b	Stage IIIA	Nevi and Melanomas	NOT HISPANIC OR LATINO	0.0718	C69.40	NO	8772-03-01	4	UM	35.4139	0:LIVING	367869f9-bbe7-4e57-a16f-f2b63f2de697	f1a146ce-b2c6-4cd5-9153-f640d38abaf1	M0	N0	Stage IIIA	T3b	Spindle cell melanoma, NOS	Eye and adnexa	FALSE	FALSE	TCGA-UVM	Uveal Melanoma	released	WHITE	1	Primary solid Tumor	Male	Alive	NA	2012
um_tcga_gdc	TCGA-V4-A9EE	TCGA-V4-A9EE-01	86	7th	Choroid	Uveal Melanoma	Uveal Melanoma	M0	N0	T3a	Stage IIB	Nevi and Melanomas	NOT HISPANIC OR LATINO	0.2074	C69.30	NO	8771-03-01	14	UM	13.0749	1:DECEASED	edbf6720-467e-4928-b1cb-0e7336358d18	1c5ab1bd-67ef-43ab-b46b-17e126df2b82	M0	N0	Stage IIB	T3a	Epithelioid cell melanoma	Eye and adnexa	FALSE	FALSE	TCGA-UVM	Uveal Melanoma	released	WHITE	1	Primary solid Tumor	Male	Dead	2013	2012
um_tcga_gdc	TCGA-V4-A9EF	TCGA-V4-A9EF-01	56	7th	Choroid	Uveal Melanoma	Uveal Melanoma	M0	N0	T4b	Stage IIIB	Nevi and Melanomas	NOT HISPANIC OR LATINO	0.1023	C69.30	NO	8772-03-01	7	UM	38.272	0:LIVING	a18d3ba3-e2f4-4144-9c25-2019cad193f4	0966df5c-5838-4e92-ada6-304241ccaef1	M0	N0	Stage IIIB	T4b	Spindle cell melanoma, NOS	Eye and adnexa	FALSE	FALSE	TCGA-UVM	Uveal Melanoma	released	WHITE	1	Primary solid Tumor	Male	Alive	NA	2012
um_tcga_gdc	TCGA-V4-A9EH	TCGA-V4-A9EH-01	53	7th	Choroid	Uveal Melanoma	Uveal Melanoma	M0	N0	T4c	Stage IIIB	Nevi and Melanomas	HISPANIC OR LATINO	0.0218	C69.30	NO	8772-03-01	8	UM	22.0105	0:LIVING	5e54122f-1c4d-45cc-8842-cd1c1df0eed8	a320eac2-c0fb-44d0-9849-dd541c2428e1	M0	N0	Stage IIIB	T4c	Spindle cell melanoma, NOS	Eye and adnexa	FALSE	FALSE	TCGA-UVM	Uveal Melanoma	released	WHITE	1	Primary solid Tumor	Male	Alive	NA	2012
um_tcga_gdc	TCGA-V4-A9EI	TCGA-V4-A9EI-01	78	7th	Choroid	Uveal Melanoma	Uveal Melanoma	M0	N0	T4c	Stage IIIB	Nevi and Melanomas	NOT HISPANIC OR LATINO	0.2382	C69.30	NO	8771-03-01	20	UM	12.7792	1:DECEASED	b533e555-90cf-4657-80c6-15b67da8ad26	0077ccb8-615d-4725-95e7-72708732e963	M0	N0	Stage IIIB	T4c	Epithelioid cell melanoma	Eye and adnexa	FALSE	FALSE	TCGA-UVM	Uveal Melanoma	released	WHITE	1	Primary solid Tumor	Male	Dead	2013	2012
um_tcga_gdc	TCGA-V4-A9EJ	TCGA-V4-A9EJ-01	38	7th	Choroid	Uveal Melanoma	Uveal Melanoma	M0	N0	T3a	Stage IIB	Nevi and Melanomas	NOT HISPANIC OR LATINO	0.0581	C69.30	NO	8772-03-01	16	UM	24.5072	0:LIVING	d9ccba9b-6bf0-44d9-8097-a97ab747f0bd	6d2fbfd2-e1bf-483e-b0a0-a308f93871d4	M0	N0	Stage IIB	T3a	Spindle cell melanoma, NOS	Eye and adnexa	FALSE	FALSE	TCGA-UVM	Uveal Melanoma	released	WHITE	1	Primary solid Tumor	Male	Alive	NA	2012
um_tcga_gdc	TCGA-V4-A9EK	TCGA-V4-A9EK-01	37	7th	Choroid	Uveal Melanoma	Uveal Melanoma	M0	N0	T3a	Stage IIB	Nevi and Melanomas	NOT HISPANIC OR LATINO	0.2239	C69.30	NO	8772-03-01	10	UM	33.7714	0:LIVING	4464418c-ec35-4826-b3d5-152ac2a27a04	9f324851-eaae-41b8-bb0e-5d5ceb9e5b23	M0	N0	Stage IIB	T3a	Spindle cell melanoma, NOS	Eye and adnexa	FALSE	FALSE	TCGA-UVM	Uveal Melanoma	released	WHITE	1	Primary solid Tumor	Female	Alive	NA	2012
um_tcga_gdc	TCGA-V4-A9EL	TCGA-V4-A9EL-01	60	7th	Choroid	Uveal Melanoma	Uveal Melanoma	M0	N0	T4a	Stage IIIA	Nevi and Melanomas	NOT HISPANIC OR LATINO	0.1693	C69.30	NO	8771-03-01	4	UM	32.2602	0:LIVING	8de236f1-c029-44df-a2a9-319145488baa	db91e719-82b1-4e9a-ab28-ac67b726340b	M0	N0	Stage IIIA	T4a	Epithelioid cell melanoma	Eye and adnexa	TRUE	FALSE	TCGA-UVM	Uveal Melanoma	released	WHITE	1	Primary solid Tumor	Male	Alive	NA	2012
um_tcga_gdc	TCGA-V4-A9EM	TCGA-V4-A9EM-01	53	7th	Choroid	Uveal Melanoma	Uveal Melanoma	M0	N0	T4a	Stage IIIA	Nevi and Melanomas	NOT HISPANIC OR LATINO	0.1239	C69.30	NO	8771-03-01	14	UM	31.7346	0:LIVING	711eb720-4cb7-48de-9350-5c729bf9f0da	79658dc3-f2b6-4c5e-9bf7-2c0e440ba3bf	M0	N0	Stage IIIA	T4a	Epithelioid cell melanoma	Eye and adnexa	FALSE	FALSE	TCGA-UVM	Uveal Melanoma	released	WHITE	1	Primary solid Tumor	Male	Alive	NA	2012
um_tcga_gdc	TCGA-V4-A9EO	TCGA-V4-A9EO-01	74	7th	Ciliary body	Uveal Melanoma	Uveal Melanoma	M0	N0	T4a	Stage IIIA	Nevi and Melanomas	NOT HISPANIC OR LATINO	0.5284	C69.40	NO	8770-03-01	13	UM	25.3942	0:LIVING	bcb87378-9f43-45e4-bdf2-f6dfa6ac5b8c	c46db8a8-daf3-4e99-9307-e6c6cd8f79d5	M0	N0	Stage IIIA	T4a	Mixed epithelioid and spindle cell melanoma	Eye and adnexa	FALSE	FALSE	TCGA-UVM	Uveal Melanoma	released	WHITE	1	Primary solid Tumor	Male	Alive	NA	2013
um_tcga_gdc	TCGA-V4-A9EQ	TCGA-V4-A9EQ-01	64	7th	Choroid	Uveal Melanoma	Uveal Melanoma	M0	N0	T4a	Stage IIIA	Nevi and Melanomas	NOT HISPANIC OR LATINO	0.1688	C69.30	NO	8770-03-01	8	UM	14.9474	1:DECEASED	a6ff0b7a-1d04-4a64-af43-5011a4487cb2	4db1f31c-50be-41e8-8d2b-12103f32beeb	M0	N0	Stage IIIA	T4a	Mixed epithelioid and spindle cell melanoma	Eye and adnexa	FALSE	FALSE	TCGA-UVM	Uveal Melanoma	released	WHITE	1	Primary solid Tumor	Male	Dead	2011	2010
um_tcga_gdc	TCGA-V4-A9ES	TCGA-V4-A9ES-01	54	7th	Choroid	Uveal Melanoma	Uveal Melanoma	M0	N0	T3b	Stage IIIA	Nevi and Melanomas	NOT HISPANIC OR LATINO	0.2459	C69.30	NO	8770-03-01	12	UM	49.6386	0:LIVING	c510a423-6ab1-431e-9248-d2ac91fdedba	1bc52c96-a28e-4e9c-ad3f-0797234c5a12	M0	N0	Stage IIIA	T3b	Mixed epithelioid and spindle cell melanoma	Eye and adnexa	FALSE	FALSE	TCGA-UVM	Uveal Melanoma	released	WHITE	1	Primary solid Tumor	Female	Alive	NA	2011
um_tcga_gdc	TCGA-V4-A9ET	TCGA-V4-A9ET-01	57	7th	Choroid	Uveal Melanoma	Uveal Melanoma	M0	N0	T4b	Stage IIIB	Nevi and Melanomas	NOT HISPANIC OR LATINO	0.1249	C69.30	NO	8770-03-01	6	UM	44.7438	0:LIVING	5383fb57-69c2-4b34-af7f-c67208efb2b5	c16b2576-ab56-4beb-b621-22ea9fc4e898	M0	N0	Stage IIIB	T4b	Mixed epithelioid and spindle cell melanoma	Eye and adnexa	FALSE	FALSE	TCGA-UVM	Uveal Melanoma	released	WHITE	1	Primary solid Tumor	Male	Alive	NA	2011
um_tcga_gdc	TCGA-V4-A9EU	TCGA-V4-A9EU-01	83	7th	Ciliary body	Uveal Melanoma	Uveal Melanoma	M0	N0	T4d	Stage IIIC	Nevi and Melanomas	NOT HISPANIC OR LATINO	0.2422	C69.40	NO	8771-03-01	10	UM	23.2917	0:LIVING	df685f8c-645a-47ae-a471-63bf1973a0ae	2dac7136-d3a0-4ffd-b22d-7f1f9b8b8e4c	M0	N0	Stage IIIC	T4d	Epithelioid cell melanoma	Eye and adnexa	FALSE	FALSE	TCGA-UVM	Uveal Melanoma	released	WHITE	1	Primary solid Tumor	Female	Alive	NA	2011
um_tcga_gdc	TCGA-V4-A9EV	TCGA-V4-A9EV-01	59	7th	Choroid	Uveal Melanoma	Uveal Melanoma	M0	N0	T4a	Stage IIIA	Nevi and Melanomas	NOT HISPANIC OR LATINO	0.1013	C69.30	NO	8770-03-01	7	UM	41.6886	1:DECEASED	da6f0ed2-a6d5-4d87-823e-122ebd59aaba	42bbb13b-da94-44ff-a01c-4776a74aea6f	M0	N0	Stage IIIA	T4a	Mixed epithelioid and spindle cell melanoma	Eye and adnexa	FALSE	FALSE	TCGA-UVM	Uveal Melanoma	released	WHITE	1	Primary solid Tumor	Female	Dead	NA	2012
um_tcga_gdc	TCGA-V4-A9EW	TCGA-V4-A9EW-01	44	7th	Choroid	Uveal Melanoma	Uveal Melanoma	M0	N0	T4a	Stage IIIA	Nevi and Melanomas	NOT HISPANIC OR LATINO	0.1617	C69.30	NO	8770-03-01	8	UM	39.7832	0:LIVING	6be5176c-4980-4663-adff-d04f05737da0	685d5387-b35f-40ee-8f14-491ce212f0de	M0	N0	Stage IIIA	T4a	Mixed epithelioid and spindle cell melanoma	Eye and adnexa	FALSE	FALSE	TCGA-UVM	Uveal Melanoma	released	WHITE	1	Primary solid Tumor	Female	Alive	NA	2012
um_tcga_gdc	TCGA-V4-A9EX	TCGA-V4-A9EX-01	55	7th	Choroid	Uveal Melanoma	Uveal Melanoma	M0	N0	T4a	Stage IIIA	Nevi and Melanomas	NOT HISPANIC OR LATINO	0.2284	C69.30	NO	8771-03-01	7	UM	23.9816	1:DECEASED	892e7630-b11e-47bd-987c-327d33258e11	69f3ece7-394d-4fa7-93e7-b6dcd538831a	M0	N0	Stage IIIA	T4a	Epithelioid cell melanoma	Eye and adnexa	FALSE	FALSE	TCGA-UVM	Uveal Melanoma	released	WHITE	1	Primary solid Tumor	Female	Dead	2014	2012
um_tcga_gdc	TCGA-V4-A9EY	TCGA-V4-A9EY-01	66	7th	Choroid	Uveal Melanoma	Uveal Melanoma	M0	N0	T4a	Stage IIIA	Nevi and Melanomas	NOT HISPANIC OR LATINO	0.0094	C69.30	NO	8772-03-01	12	UM	27.4967	0:LIVING	15d19ccc-52b8-41f6-b1c1-2cc55691aed5	e8c4defb-7781-4b3d-b209-7d444a1a1bb5	M0	N0	Stage IIIA	T4a	Spindle cell melanoma, NOS	Eye and adnexa	FALSE	FALSE	TCGA-UVM	Uveal Melanoma	released	WHITE	1	Primary solid Tumor	Female	Alive	NA	2012
um_tcga_gdc	TCGA-V4-A9EZ	TCGA-V4-A9EZ-01	78	7th	Choroid	Uveal Melanoma	Uveal Melanoma	M0	N0	T3a	Stage IIB	Nevi and Melanomas	NOT HISPANIC OR LATINO	0.2217	C69.30	NO	8770-03-01	13	UM	19.6781	0:LIVING	39e494bc-7710-4f9f-98b0-0f509f7aef1a	9fee606b-30e8-4bd6-b4c3-e21efe64870c	M0	N0	Stage IIB	T3a	Mixed epithelioid and spindle cell melanoma	Eye and adnexa	FALSE	FALSE	TCGA-UVM	Uveal Melanoma	released	WHITE	1	Primary solid Tumor	Female	Alive	NA	2012
um_tcga_gdc	TCGA-V4-A9F0	TCGA-V4-A9F0-01	59	7th	Ciliary body	Uveal Melanoma	Uveal Melanoma	M0	N0	T4b	Stage IIIB	Nevi and Melanomas	NOT HISPANIC OR LATINO	0.1611	C69.40	NO	8770-03-01	7	UM	31.0447	1:DECEASED	92fca97d-6123-46a7-9c34-7a6f877fe612	62859c7e-4b8d-4122-9365-b1595e944c42	M0	N0	Stage IIIB	T4b	Mixed epithelioid and spindle cell melanoma	Eye and adnexa	FALSE	FALSE	TCGA-UVM	Uveal Melanoma	released	WHITE	1	Primary solid Tumor	Male	Dead	NA	2012
um_tcga_gdc	TCGA-V4-A9F1	TCGA-V4-A9F1-01	46	7th	Choroid	Uveal Melanoma	Uveal Melanoma	M0	N0	T3a	Stage IIB	Nevi and Melanomas	NOT HISPANIC OR LATINO	0.2124	C69.30	NO	8771-03-01	9	UM	30.8147	0:LIVING	94f3d9b0-0ee4-4f6a-a8ff-ce7a4d8fab76	6c6a3062-b453-434b-9168-7837caabc4ef	M0	N0	Stage IIB	T3a	Epithelioid cell melanoma	Eye and adnexa	FALSE	FALSE	TCGA-UVM	Uveal Melanoma	released	WHITE	1	Primary solid Tumor	Female	Alive	NA	2012
um_tcga_gdc	TCGA-V4-A9F2	TCGA-V4-A9F2-01	78	7th	Ciliary body	Uveal Melanoma	Uveal Melanoma	M0	N0	T3b	Stage IIIA	Nevi and Melanomas	NOT HISPANIC OR LATINO	0.35	C69.40	NO	8772-03-01	3	UM	24.113	0:LIVING	411ddf79-fe92-44ad-8d10-eeb703f11be7	2f2ff6c7-9568-47e4-ab09-6050f84bbf5c	M0	N0	Stage IIIA	T3b	Spindle cell melanoma, NOS	Eye and adnexa	FALSE	FALSE	TCGA-UVM	Uveal Melanoma	released	WHITE	1	Primary solid Tumor	Female	Alive	NA	2012
um_tcga_gdc	TCGA-V4-A9F3	TCGA-V4-A9F3-01	49	7th	Choroid	Uveal Melanoma	Uveal Melanoma	M0	N0	T4a	Stage IIIA	Nevi and Melanomas	NOT HISPANIC OR LATINO	0.1732	C69.30	NO	8771-03-01	6	UM	28.6794	1:DECEASED	e21d8018-8fe9-4c92-8b36-28d7d3f7df2b	6805d6db-775c-4817-9f1b-5be44ae2da45	M0	N0	Stage IIIA	T4a	Epithelioid cell melanoma	Eye and adnexa	FALSE	FALSE	TCGA-UVM	Uveal Melanoma	released	WHITE	1	Primary solid Tumor	Female	Dead	NA	2012
um_tcga_gdc	TCGA-V4-A9F4	TCGA-V4-A9F4-01	41	7th	Choroid	Uveal Melanoma	Uveal Melanoma	M0	N0	T4a	Stage IIIA	Nevi and Melanomas	NOT HISPANIC OR LATINO	0.1064	C69.30	NO	8770-03-01	11	UM	20.8279	0:LIVING	4b9fd822-17aa-4a22-8e17-175a72931d5d	ad550f5e-1469-4a09-9cda-3f069b1ae258	M0	N0	Stage IIIA	T4a	Mixed epithelioid and spindle cell melanoma	Eye and adnexa	FALSE	FALSE	TCGA-UVM	Uveal Melanoma	released	WHITE	1	Primary solid Tumor	Male	Alive	NA	2013
um_tcga_gdc	TCGA-V4-A9F5	TCGA-V4-A9F5-01	85	7th	Choroid	Uveal Melanoma	Uveal Melanoma	M1b	N0	T4e	Stage IV	Nevi and Melanomas	NOT HISPANIC OR LATINO	0.2737	C69.30	NO	8770-03-01	8	UM	6.66886	0:LIVING	bbf07e1f-8c17-4c2e-89ed-38332d82e455	16fca21c-963e-4d77-8b5a-3c178dac6168	M1b	N0	Stage IV	T4e	Mixed epithelioid and spindle cell melanoma	Eye and adnexa	FALSE	FALSE	TCGA-UVM	Uveal Melanoma	released	WHITE	1	Primary solid Tumor	Female	Alive	NA	2013
um_tcga_gdc	TCGA-V4-A9F7	TCGA-V4-A9F7-01	78	7th	Choroid	Uveal Melanoma	Uveal Melanoma	M0	N0	T3a	Stage IIB	Nevi and Melanomas	NOT HISPANIC OR LATINO	0.0138	C69.30	NO	8770-03-01	12	UM	41.2615	0:LIVING	64422cc5-5e5b-4ef9-a9e2-214cebf8dfbc	44ad0268-6b48-4264-a1dd-58c2302224d7	M0	N0	Stage IIB	T3a	Mixed epithelioid and spindle cell melanoma	Eye and adnexa	FALSE	FALSE	TCGA-UVM	Uveal Melanoma	released	WHITE	1	Primary solid Tumor	Female	Alive	NA	2011
um_tcga_gdc	TCGA-V4-A9F8	TCGA-V4-A9F8-01	68	7th	Choroid	Uveal Melanoma	Uveal Melanoma	M0	N0	T4a	Stage IIIA	Nevi and Melanomas	NOT HISPANIC OR LATINO	0.2352	C69.30	NO	8770-03-01	17	UM	19.6124	0:LIVING	64bd88bd-1d5a-4569-9f46-f668d448c336	6b903079-a499-4ae3-b399-59276dcb9c70	M0	N0	Stage IIIA	T4a	Mixed epithelioid and spindle cell melanoma	Eye and adnexa	FALSE	FALSE	TCGA-UVM	Uveal Melanoma	released	WHITE	1	Primary solid Tumor	Male	Alive	NA	2012
um_tcga_gdc	TCGA-VD-A8K7	TCGA-VD-A8K7-01	39	7th	Choroid	Uveal Melanoma	Uveal Melanoma	M0	N0	T4a	Stage IIIA	Nevi and Melanomas	NA	0.0275	C69.30	NO	8772-03-01	2	UM	47.9304	0:LIVING	6103e640-8b62-4e39-908b-b62a0debeb0e	1b626599-ec44-409d-8123-ed69d8442c19	MX	NX	Stage IIIA	T4a	Spindle cell melanoma, NOS	Eye and adnexa	FALSE	FALSE	TCGA-UVM	Uveal Melanoma	released	NA	1	Primary solid Tumor	Male	Alive	NA	2011
um_tcga_gdc	TCGA-VD-A8K8	TCGA-VD-A8K8-01	56	7th	Choroid	Uveal Melanoma	Uveal Melanoma	M0	N0	T4a	Stage IIIA	Nevi and Melanomas	NA	0.1159	C69.30	NO	8770-03-01	11	UM	45.2365	1:DECEASED	9b1ecfb2-9dfb-4e71-b51a-d2a0c5a7940e	f23780fd-dfeb-472b-b747-84ece2a6226d	MX	NX	Stage IIB	T3a	Mixed epithelioid and spindle cell melanoma	Eye and adnexa	FALSE	FALSE	TCGA-UVM	Uveal Melanoma	released	NA	1	Primary solid Tumor	Female	Dead	NA	2011
um_tcga_gdc	TCGA-VD-A8K9	TCGA-VD-A8K9-01	71	7th	Choroid	Uveal Melanoma	Uveal Melanoma	M0	N0	T3a	Stage IIB	Nevi and Melanomas	NA	0.1189	C69.30	NO	8774-03-01	6	UM	46.7806	0:LIVING	fa9089fa-9af9-4932-8ab7-0e7f2fd6b121	25bddcb7-2759-42f7-a8eb-d67f0d973802	MX	NX	Stage IIA	T2a	Spindle cell melanoma, type B	Eye and adnexa	FALSE	FALSE	TCGA-UVM	Uveal Melanoma	released	NA	1	Primary solid Tumor	Female	Alive	NA	2011
um_tcga_gdc	TCGA-VD-A8KA	TCGA-VD-A8KA-01	22	7th	Choroid	Uveal Melanoma	Uveal Melanoma	M0	N0	T3a	Stage IIB	Nevi and Melanomas	NA	0.1094	C69.30	NO	8770-03-01	11	UM	38.6991	0:LIVING	af04ca52-8b71-497e-8135-6ddfca9ab221	f028a8c2-1ad9-4ccd-9ef4-076f90d73806	MX	NX	Stage IIB	T3a	Mixed epithelioid and spindle cell melanoma	Eye and adnexa	FALSE	FALSE	TCGA-UVM	Uveal Melanoma	released	NA	1	Primary solid Tumor	Male	Alive	NA	2011
um_tcga_gdc	TCGA-VD-A8KB	TCGA-VD-A8KB-01	66	7th	Choroid	Uveal Melanoma	Uveal Melanoma	M0	N0	T3a	Stage IIB	Nevi and Melanomas	NA	0.0882	C69.30	NO	8770-03-01	14	UM	44.4809	0:LIVING	31771082-c094-4749-a9c7-80b67762f4d1	3106274b-1330-4c1d-9d6f-ee36138bc929	MX	NX	Stage IIB	T3a	Mixed epithelioid and spindle cell melanoma	Eye and adnexa	FALSE	FALSE	TCGA-UVM	Uveal Melanoma	released	NA	1	Primary solid Tumor	Female	Alive	NA	2011
um_tcga_gdc	TCGA-VD-A8KD	TCGA-VD-A8KD-01	72	7th	Choroid	Uveal Melanoma	Uveal Melanoma	M1	N0	T4a	Stage IV	Nevi and Melanomas	NA	0.125	C69.30	NO	8770-03-01	14	UM	3.74507	1:DECEASED	73b3e4dd-c53d-4fe3-8607-ee462c9cbbd1	4f0319b2-722c-48e1-a5e1-798463e9ea02	M1	NX	Stage IV	T4a	Mixed epithelioid and spindle cell melanoma	Eye and adnexa	FALSE	FALSE	TCGA-UVM	Uveal Melanoma	released	NA	1	Primary solid Tumor	Male	Dead	2012	2012
um_tcga_gdc	TCGA-VD-A8KE	TCGA-VD-A8KE-01	74	7th	Choroid	Uveal Melanoma	Uveal Melanoma	M0	N0	T2a	Stage IIA	Nevi and Melanomas	NA	0.1058	C69.30	NO	8770-03-01	13	UM	26.9711	0:LIVING	c9bfc2a7-0914-4080-a0a3-1c6a4e58e1ab	35dfeb9d-1f64-4d51-b27a-24ad8aa3327b	MX	NX	Stage IIA	T2a	Mixed epithelioid and spindle cell melanoma	Eye and adnexa	FALSE	FALSE	TCGA-UVM	Uveal Melanoma	released	NA	1	Primary solid Tumor	Female	Alive	NA	2012
um_tcga_gdc	TCGA-VD-A8KF	TCGA-VD-A8KF-01	68	7th	Overlapping lesion of eye and adnexa	Uveal Melanoma	Uveal Melanoma	M0	N0	T4b	Stage IIIB	Nevi and Melanomas	NA	0.1704	C69.80	NO	8770-03-01	5	UM	1.31406	1:DECEASED	78039723-94a9-4903-8bb4-c00852e8e889	b48c5179-16e6-47f1-87c7-ee8b71989bf9	MX	NX	Stage IIIB	T4b	Mixed epithelioid and spindle cell melanoma	Eye and adnexa	FALSE	FALSE	TCGA-UVM	Uveal Melanoma	released	NA	1	Primary solid Tumor	Male	Dead	2013	2013
um_tcga_gdc	TCGA-VD-A8KG	TCGA-VD-A8KG-01	47	7th	Choroid	Uveal Melanoma	Uveal Melanoma	M0	N0	T2a	Stage IIA	Nevi and Melanomas	NA	0.108	C69.30	NO	8774-03-01	14	UM	0.624179	0:LIVING	9f57834a-4dc4-45ed-97de-ed4da9d0598d	75a06e1e-cf06-418c-bfb7-3b9147d19078	MX	NX	Stage IIA	T2a	Spindle cell melanoma, type B	Eye and adnexa	FALSE	FALSE	TCGA-UVM	Uveal Melanoma	released	NA	1	Primary solid Tumor	Female	Alive	NA	2012
um_tcga_gdc	TCGA-VD-A8KH	TCGA-VD-A8KH-01	69	7th	Overlapping lesion of eye and adnexa	Uveal Melanoma	Uveal Melanoma	M0	N0	T4b	Stage IIIB	Nevi and Melanomas	NA	0.1483	C69.80	NO	8770-03-01	9	UM	38.042	0:LIVING	39af6e0f-908c-4b2b-97b8-a4d1966e47e1	98a73f7b-83c7-4160-944e-7a19b07ad696	MX	NX	Stage IIIB	T4b	Mixed epithelioid and spindle cell melanoma	Eye and adnexa	FALSE	FALSE	TCGA-UVM	Uveal Melanoma	released	NA	1	Primary solid Tumor	Male	Alive	NA	2012
um_tcga_gdc	TCGA-VD-A8KI	TCGA-VD-A8KI-01	68	7th	Choroid	Uveal Melanoma	Uveal Melanoma	M0	N0	T3a	Stage IIB	Nevi and Melanomas	NA	0.2003	C69.30	NO	8770-03-01	16	UM	36.5637	1:DECEASED	22e7816d-4be9-4f84-b487-baa6ca35452d	9f17305b-1afe-4811-bc70-9aecfaf985d5	MX	NX	Stage IIB	T3a	Mixed epithelioid and spindle cell melanoma	Eye and adnexa	FALSE	FALSE	TCGA-UVM	Uveal Melanoma	released	NA	1	Primary solid Tumor	Male	Dead	NA	2012
um_tcga_gdc	TCGA-VD-A8KJ	TCGA-VD-A8KJ-01	53	7th	Choroid	Uveal Melanoma	Uveal Melanoma	M0	N0	T3a	Stage IIB	Nevi and Melanomas	NA	0.1871	C69.30	NO	8770-03-01	7	UM	37.7792	0:LIVING	7289bc25-2551-4c6d-b2fa-c7e13859b9b3	81194b66-eba6-4ad8-a745-6cabd69218f0	MX	NX	Stage IIB	T3a	Mixed epithelioid and spindle cell melanoma	Eye and adnexa	FALSE	FALSE	TCGA-UVM	Uveal Melanoma	released	NA	1	Primary solid Tumor	Male	Alive	NA	2011
um_tcga_gdc	TCGA-VD-A8KK	TCGA-VD-A8KK-01	54	7th	Choroid	Uveal Melanoma	Uveal Melanoma	M0	N0	T4a	Stage IIIA	Nevi and Melanomas	NA	0.0945	C69.30	NO	8774-03-01	12	UM	2.1025	0:LIVING	8e6d3005-445a-4b7f-95ec-a988a121c628	742356f6-b0f3-4c2c-a3a1-5cedfc0d086a	MX	NX	Stage IIIA	T4a	Spindle cell melanoma, type B	Eye and adnexa	FALSE	FALSE	TCGA-UVM	Uveal Melanoma	released	NA	1	Primary solid Tumor	Male	Alive	NA	2013
um_tcga_gdc	TCGA-VD-A8KL	TCGA-VD-A8KL-01	77	7th	Choroid	Uveal Melanoma	Uveal Melanoma	M0	N0	T3a	Stage IIB	Nevi and Melanomas	NA	0.4502	C69.30	NO	8770-03-01	20	UM	20.9593	0:LIVING	a9f956a0-660f-4185-a843-d9911d2484de	86e0c8dd-546c-4b53-a56b-2c985e58ce68	MX	NX	Stage IIB	T3a	Mixed epithelioid and spindle cell melanoma	Eye and adnexa	FALSE	FALSE	TCGA-UVM	Uveal Melanoma	released	NA	1	Primary solid Tumor	Female	Alive	NA	2013
um_tcga_gdc	TCGA-VD-A8KM	TCGA-VD-A8KM-01	65	7th	Choroid	Uveal Melanoma	Uveal Melanoma	M0	N0	T3a	Stage IIB	Nevi and Melanomas	NA	0.1929	C69.30	NO	8770-03-01	13	UM	0.131406	0:LIVING	1a2ce30c-5891-4bf6-8c97-6d1f34d4fe48	6c2b6953-a382-4a96-a578-c6a50464bf75	MX	NX	Stage IIB	T3a	Mixed epithelioid and spindle cell melanoma	Eye and adnexa	FALSE	FALSE	TCGA-UVM	Uveal Melanoma	released	NA	1	Primary solid Tumor	Male	Alive	NA	2013
um_tcga_gdc	TCGA-VD-A8KN	TCGA-VD-A8KN-01	60	7th	Choroid	Uveal Melanoma	Uveal Melanoma	M0	N0	T3a	Stage IIB	Nevi and Melanomas	NA	0.1028	C69.30	NO	8770-03-01	9	UM	2.2339	0:LIVING	b26cb5f2-4ff0-4476-8d02-7256ace7d8a3	3dd23c74-0b1d-40f4-8e8e-a5032cc7c87d	MX	NX	Stage IIA	T2a	Mixed epithelioid and spindle cell melanoma	Eye and adnexa	FALSE	FALSE	TCGA-UVM	Uveal Melanoma	released	NA	1	Primary solid Tumor	Female	Alive	NA	2013
um_tcga_gdc	TCGA-VD-A8KO	TCGA-VD-A8KO-01	51	7th	Choroid	Uveal Melanoma	Uveal Melanoma	M0	N0	T4a	Stage IIIA	Nevi and Melanomas	NA	0.0464	C69.30	NO	8774-03-01	7	UM	26.117	0:LIVING	014d4b17-d683-438b-9287-33fcec82bf5a	a1daa8ee-3755-4cc7-b2e5-fcd220792916	MX	NX	Stage IIA	T2a	Spindle cell melanoma, type B	Eye and adnexa	FALSE	FALSE	TCGA-UVM	Uveal Melanoma	released	NA	1	Primary solid Tumor	Male	Alive	NA	2012
um_tcga_gdc	TCGA-VD-AA8M	TCGA-VD-AA8M-01	64	7th	Choroid	Uveal Melanoma	Uveal Melanoma	M0	N0	T3a	Stage IIB	Nevi and Melanomas	NA	0.017	C69.30	NO	8770-03-01	19	UM	0.197109	0:LIVING	9dc5cc23-c903-4fe2-8354-64f8316ff0d4	ddc9047a-fd34-4874-87b0-72dab50311e6	M0	N0	Stage IIA	T2a	Mixed epithelioid and spindle cell melanoma	Eye and adnexa	FALSE	FALSE	TCGA-UVM	Uveal Melanoma	released	NA	1	Primary solid Tumor	Male	Alive	NA	2013
um_tcga_gdc	TCGA-VD-AA8N	TCGA-VD-AA8N-01	86	7th	Choroid	Uveal Melanoma	Uveal Melanoma	M0	N0	T4a	Stage IIIA	Nevi and Melanomas	NA	0.1694	C69.30	NO	8770-03-01	6	UM	1.44547	0:LIVING	1dbd7b0e-9234-47d9-bdca-5b17f5af619b	ccbaaa72-af7f-4676-8476-80d35732868c	M0	N0	Stage IIB	T3a	Mixed epithelioid and spindle cell melanoma	Eye and adnexa	FALSE	FALSE	TCGA-UVM	Uveal Melanoma	released	NA	1	Primary solid Tumor	Male	Alive	NA	2013
um_tcga_gdc	TCGA-VD-AA8O	TCGA-VD-AA8O-01	77	7th	Choroid	Uveal Melanoma	Uveal Melanoma	M0	N0	T3a	Stage IIB	Nevi and Melanomas	NA	0.5997	C69.30	NO	8770-03-01	11	UM	19.908	1:DECEASED	99d1bfcc-1989-4dd2-a5e9-78e08f6ce7cf	9c21476f-e62a-4259-bd84-52e539eb5806	M0	N0	Stage IIB	T3a	Mixed epithelioid and spindle cell melanoma	Eye and adnexa	FALSE	FALSE	TCGA-UVM	Uveal Melanoma	released	NA	1	Primary solid Tumor	Male	Dead	NA	2013
um_tcga_gdc	TCGA-VD-AA8P	TCGA-VD-AA8P-01	64	7th	Choroid	Uveal Melanoma	Uveal Melanoma	M0	N0	T3a	Stage IIB	Nevi and Melanomas	NA	0.2711	C69.30	NO	8774-03-01	13	UM	2.82523	0:LIVING	b224e42d-8b6d-4578-963c-bf528b954900	6029915f-6337-4816-998a-9754c770ed93	M0	N0	Stage IIB	T3a	Spindle cell melanoma, type B	Eye and adnexa	FALSE	FALSE	TCGA-UVM	Uveal Melanoma	released	NA	1	Primary solid Tumor	Female	Alive	NA	2013
um_tcga_gdc	TCGA-VD-AA8Q	TCGA-VD-AA8Q-01	71	7th	Choroid	Uveal Melanoma	Uveal Melanoma	M0	N0	T3a	Stage IIB	Nevi and Melanomas	NA	0.0378	C69.30	NO	8774-03-01	15	UM	20.8936	1:DECEASED	1d00217f-28df-4d91-aeb9-0d9a83a907e6	d6440974-98cc-43ea-a256-51cc705780b7	M0	N0	Stage IIB	T3a	Spindle cell melanoma, type B	Eye and adnexa	FALSE	FALSE	TCGA-UVM	Uveal Melanoma	released	NA	1	Primary solid Tumor	Male	Dead	NA	2013
um_tcga_gdc	TCGA-VD-AA8R	TCGA-VD-AA8R-01	78	7th	Choroid	Uveal Melanoma	Uveal Melanoma	M0	N0	T3a	Stage IIB	Nevi and Melanomas	NA	0.0002	C69.30	NO	8770-03-01	10	UM	0.197109	0:LIVING	995fcbf5-90aa-4d4a-b57b-46a7129209e0	30822e80-8ef8-4ac9-af5d-304aa7f8c1dd	M0	N0	Stage IIB	T3a	Mixed epithelioid and spindle cell melanoma	Eye and adnexa	FALSE	FALSE	TCGA-UVM	Uveal Melanoma	released	NA	1	Primary solid Tumor	Female	Alive	NA	2013
um_tcga_gdc	TCGA-VD-AA8S	TCGA-VD-AA8S-01	40	7th	Choroid	Uveal Melanoma	Uveal Melanoma	M0	N0	T3a	Stage IIB	Nevi and Melanomas	NA	0.2444	C69.30	NO	8772-03-01	6	UM	14.0276	0:LIVING	9752c320-79eb-49ea-aa1f-d7a79bead901	7b9619b2-1fb6-4076-8a47-fcd392e8b27e	M0	N0	Stage IIA	T2a	Spindle cell melanoma, NOS	Eye and adnexa	FALSE	FALSE	TCGA-UVM	Uveal Melanoma	released	NA	1	Primary solid Tumor	Male	Alive	NA	2013
um_tcga_gdc	TCGA-VD-AA8T	TCGA-VD-AA8T-01	83	7th	Overlapping lesion of eye and adnexa	Uveal Melanoma	Uveal Melanoma	M0	N0	T3a	Stage IIB	Nevi and Melanomas	NA	0.154	C69.80	NO	8772-03-01	11	UM	1.60972	0:LIVING	9e35ef82-55b0-460b-8ab9-8cd708efa3b1	0fd5fe1f-4d9d-4de0-9cb6-0356698d4425	M0	N0	Stage IIA	T2a	Spindle cell melanoma, NOS	Eye and adnexa	FALSE	FALSE	TCGA-UVM	Uveal Melanoma	released	NA	1	Primary solid Tumor	Female	Alive	NA	2013
um_tcga_gdc	TCGA-WC-A87T	TCGA-WC-A87T-01	64	7th	Choroid	Uveal Melanoma	Uveal Melanoma	M0	N0	T3	Stage IIB	Nevi and Melanomas	NOT HISPANIC OR LATINO	0.0255	C69.30	NO	8774-03-01	6	UM	85.4139	0:LIVING	3eb7aded-8887-4c27-a464-1b50ec090133	b8bcaaab-72c5-4e96-9e68-28a8d1fdc93f	M0	N0	Stage IIB	T3a	Spindle cell melanoma, type B	Eye and adnexa	FALSE	FALSE	TCGA-UVM	Uveal Melanoma	released	WHITE	1	Primary solid Tumor	Male	Alive	NA	2007
um_tcga_gdc	TCGA-WC-A87U	TCGA-WC-A87U-01	73	7th	Overlapping lesion of eye and adnexa	Uveal Melanoma	Uveal Melanoma	M0	N0	T3	Stage IIB	Nevi and Melanomas	NOT HISPANIC OR LATINO	0.0195	C69.80	NO	8774-03-01	10	UM	51.9382	1:DECEASED	4498044c-1607-403e-867e-befd7fad275a	27ca4ab8-3cac-4937-906f-c4f62dbd7531	M0	N0	Stage IIIA	T3b	Spindle cell melanoma, type B	Eye and adnexa	TRUE	FALSE	TCGA-UVM	Uveal Melanoma	released	WHITE	1	Primary solid Tumor	Male	Dead	2011	2007
um_tcga_gdc	TCGA-WC-A87W	TCGA-WC-A87W-01	57	7th	Choroid	Uveal Melanoma	Uveal Melanoma	M0	N0	T2	Stage IIA	Nevi and Melanomas	NOT HISPANIC OR LATINO	0.1026	C69.30	NO	8772-03-01	7	UM	55.9461	0:LIVING	60d7b6cf-d605-4837-9061-612f6bbb7393	8fed554b-543a-4aec-8516-16e3e3ee0f1e	M0	N0	Stage IIA	T2a	Spindle cell melanoma, NOS	Eye and adnexa	FALSE	FALSE	TCGA-UVM	Uveal Melanoma	released	WHITE	1	Primary solid Tumor	Female	Alive	NA	2010
um_tcga_gdc	TCGA-WC-A87Y	TCGA-WC-A87Y-01	59	7th	Choroid	Uveal Melanoma	Uveal Melanoma	M0	N0	T3	Stage IIIA	Nevi and Melanomas	NOT HISPANIC OR LATINO	0.1012	C69.30	NO	8770-03-01	8	UM	43.1669	1:DECEASED	3a161c85-2544-4283-a10d-e332c9dd1692	4f916580-94c9-4424-9d36-f8b5daf0d595	M0	N0	NA	T3	Mixed epithelioid and spindle cell melanoma	Eye and adnexa	FALSE	FALSE	TCGA-UVM	Uveal Melanoma	released	WHITE	1	Primary solid Tumor	Male	Dead	NA	2011
um_tcga_gdc	TCGA-WC-A880	TCGA-WC-A880-01	63	7th	Choroid	Uveal Melanoma	Uveal Melanoma	M0	N0	T3	Stage IIB	Nevi and Melanomas	NOT HISPANIC OR LATINO	0.0201	C69.30	NO	8770-03-01	8	UM	41.3272	0:LIVING	d8e15178-d8c5-4e4e-895c-57ffe5bc80c2	cb4b93a6-6d36-469a-b273-142edc21c9c4	M0	N0	Stage IIIA	T4a	Mixed epithelioid and spindle cell melanoma	Eye and adnexa	FALSE	FALSE	TCGA-UVM	Uveal Melanoma	released	WHITE	1	Primary solid Tumor	Male	Alive	NA	2011
um_tcga_gdc	TCGA-WC-A881	TCGA-WC-A881-01	75	7th	Choroid	Uveal Melanoma	Uveal Melanoma	M0	N0	T4	Stage IIB	Nevi and Melanomas	NOT HISPANIC OR LATINO	0.1388	C69.30	NO	8772-03-01	10	UM	34.9869	0:LIVING	56ed4ea2-18ce-48d4-bf72-9ffabe576ca9	d805ce42-5a2a-4288-8a6f-966a985311c0	M0	N0	Stage IIB	T3a	Spindle cell melanoma, NOS	Eye and adnexa	TRUE	FALSE	TCGA-UVM	Uveal Melanoma	released	WHITE	1	Primary solid Tumor	Male	Alive	NA	2011
um_tcga_gdc	TCGA-WC-A882	TCGA-WC-A882-01	50	7th	Overlapping lesion of eye and adnexa	Uveal Melanoma	Uveal Melanoma	M0	N0	T3	Stage IIB	Nevi and Melanomas	NOT HISPANIC OR LATINO	0.1804	C69.80	NO	8772-03-01	9	UM	36.5309	0:LIVING	7f1e74d4-8789-4954-8a63-b0ca5f0373c3	44c9d4b1-adc4-4ea7-bfe3-473b29f775e0	M0	N0	Stage IIB	T2b	Spindle cell melanoma, NOS	Eye and adnexa	FALSE	FALSE	TCGA-UVM	Uveal Melanoma	released	WHITE	1	Primary solid Tumor	Female	Alive	NA	2012
um_tcga_gdc	TCGA-WC-A883	TCGA-WC-A883-01	76	7th	Choroid	Uveal Melanoma	Uveal Melanoma	M0	N0	T4	Stage IIIC	Nevi and Melanomas	NOT HISPANIC OR LATINO	0.2329	C69.30	NO	8770-03-01	8	UM	7.91721	1:DECEASED	a08e4c1d-5d92-43ec-b0b9-87b2286d685e	a2e395f0-f1ae-4f84-a769-f6215412a153	M0	N0	Stage IIIA	T3c	Mixed epithelioid and spindle cell melanoma	Eye and adnexa	FALSE	FALSE	TCGA-UVM	Uveal Melanoma	released	WHITE	1	Primary solid Tumor	Female	Dead	2012	2012
um_tcga_gdc	TCGA-WC-A884	TCGA-WC-A884-01	35	7th	Overlapping lesion of eye and adnexa	Uveal Melanoma	Uveal Melanoma	M0	N0	T4b	Stage IIIB	Nevi and Melanomas	NOT HISPANIC OR LATINO	0.0631	C69.80	NO	8770-03-01	8	UM	0.394218	0:LIVING	a83802da-0219-4cf1-9560-16295363491d	025977a6-91d8-449c-929e-a064e31fdda4	M0	N0	Stage IIIB	T4b	Mixed epithelioid and spindle cell melanoma	Eye and adnexa	FALSE	FALSE	TCGA-UVM	Uveal Melanoma	released	WHITE	1	Primary solid Tumor	Female	Alive	NA	2013
um_tcga_gdc	TCGA-WC-A885	TCGA-WC-A885-01	60	7th	Choroid	Uveal Melanoma	Uveal Melanoma	M0	N0	T3	Stage IIB	Nevi and Melanomas	NOT HISPANIC OR LATINO	0.0474	C69.30	NO	8772-03-01	15	UM	22.5361	0:LIVING	f78d8541-b317-4c8a-aa66-f172a8eaf14f	ffae97be-02a1-4fc0-ba3b-93a23fafe0d3	M0	N0	Stage IIA	T2a	Spindle cell melanoma, NOS	Eye and adnexa	FALSE	FALSE	TCGA-UVM	Uveal Melanoma	released	WHITE	1	Primary solid Tumor	Male	Alive	NA	2013
um_tcga_gdc	TCGA-WC-A888	TCGA-WC-A888-01	76	7th	Choroid	Uveal Melanoma	Uveal Melanoma	M0	N0	T3	Stage IIB	Nevi and Melanomas	NOT HISPANIC OR LATINO	0.1364	C69.30	NO	8770-03-01	16	UM	18.8896	1:DECEASED	339490ef-6cf5-4d05-81b1-5e339e95f678	a9de97a9-fb10-44ad-803c-efbdd3403f85	M0	N0	Stage IIB	T3a	Mixed epithelioid and spindle cell melanoma	Eye and adnexa	FALSE	FALSE	TCGA-UVM	Uveal Melanoma	released	WHITE	1	Primary solid Tumor	Male	Dead	NA	2013
um_tcga_gdc	TCGA-WC-A88A	TCGA-WC-A88A-01	75	7th	Choroid	Uveal Melanoma	Uveal Melanoma	M1b	NX	T4d	Stage IV	Nevi and Melanomas	NOT HISPANIC OR LATINO	0.2441	C69.30	NO	8770-03-01	11	UM	2.69382	1:DECEASED	4e531546-56f1-4165-94a2-ee45abd5e0f7	8b8de492-5c73-4c11-829c-bbe0b11f5587	M1b	NX	Stage IV	T4d	Mixed epithelioid and spindle cell melanoma	Eye and adnexa	FALSE	FALSE	TCGA-UVM	Uveal Melanoma	released	WHITE	1	Primary solid Tumor	Male	Dead	2013	2013
um_tcga_gdc	TCGA-WC-AA9A	TCGA-WC-AA9A-01	70	7th	Choroid	Uveal Melanoma	Uveal Melanoma	M0	N0	NA	Stage IIA	Nevi and Melanomas	NOT HISPANIC OR LATINO	0.1735	C69.30	NO	8772-03-01	8	UM	14.8817	1:DECEASED	01b18f83-da8a-4d3f-b722-f00fe7559c60	f90666d1-172a-4dda-9023-ded41fd83c91	NA	NX	Stage IIA	T2a	Spindle cell melanoma, NOS	Eye and adnexa	TRUE	FALSE	TCGA-UVM	Uveal Melanoma	released	WHITE	1	Primary solid Tumor	Female	Dead	2012	2011
um_tcga_gdc	TCGA-WC-AA9E	TCGA-WC-AA9E-01	60	7th	Choroid	Uveal Melanoma	Uveal Melanoma	M0	N0	T3	Stage IIIC	Nevi and Melanomas	NOT HISPANIC OR LATINO	0.2283	C69.30	NO	8774-03-01	12	UM	27.5296	0:LIVING	4480d290-5e8a-4289-8e3c-de087e0de412	a22966a9-56f1-491f-bc73-71ae0d596931	NA	NX	Stage IIA	T2a	Spindle cell melanoma, type B	Eye and adnexa	FALSE	FALSE	TCGA-UVM	Uveal Melanoma	released	WHITE	1	Primary solid Tumor	Male	Alive	NA	2013
um_tcga_gdc	TCGA-YZ-A980	TCGA-YZ-A980-01	75	7th	Choroid	Uveal Melanoma	Uveal Melanoma	M0	N0	T3b	Stage IIIA	Nevi and Melanomas	NOT HISPANIC OR LATINO	0.116	C69.30	NO	8770-03-01	8	UM	61.1695	0:LIVING	e00ce846-9a0e-48b5-be9f-84d443a0f78a	e08f207b-6d19-4ed2-a33a-6e07cee03775	MX	NX	Stage IIIA	T3b	Mixed epithelioid and spindle cell melanoma	Eye and adnexa	FALSE	FALSE	TCGA-UVM	Uveal Melanoma	released	WHITE	1	Primary solid Tumor	Male	Alive	NA	2010
um_tcga_gdc	TCGA-YZ-A982	TCGA-YZ-A982-01	79	7th	Overlapping lesion of eye and adnexa	Uveal Melanoma	Uveal Melanoma	M0	N0	T4b	Stage IIIB	Nevi and Melanomas	NOT HISPANIC OR LATINO	0.4237	C69.90	NO	8772-03-01	20	UM	16.2615	0:LIVING	cba920f4-c57f-47bc-958d-9b7872df01c8	c7a2b91d-4e5f-4758-8bdd-b37fa5d9bb9b	MX	NX	Stage IIIB	T4b	Spindle cell melanoma, NOS	Eye and adnexa	FALSE	FALSE	TCGA-UVM	Uveal Melanoma	released	WHITE	1	Primary solid Tumor	Female	Alive	NA	2013
um_tcga_gdc	TCGA-YZ-A983	TCGA-YZ-A983-01	51	7th	Choroid	Uveal Melanoma	Uveal Melanoma	M0	N0	T3a	Stage IIB	Nevi and Melanomas	NOT HISPANIC OR LATINO	0.0255	C69.30	NO	8771-03-01	15	UM	26.2155	0:LIVING	df291bbf-fc62-4c40-9582-289ac78225fd	281e9cdc-3811-4482-86fc-1bf43f0fcc41	MX	NX	Stage IIB	T3a	Epithelioid cell melanoma	Eye and adnexa	FALSE	FALSE	TCGA-UVM	Uveal Melanoma	released	WHITE	1	Primary solid Tumor	Female	Alive	NA	2013
um_tcga_gdc	TCGA-YZ-A984	TCGA-YZ-A984-01	50	7th	Choroid	Uveal Melanoma	Uveal Melanoma	MX	N0	T4a	Stage IIIA	Nevi and Melanomas	NOT HISPANIC OR LATINO	0.5088	C69.30	NO	8770-03-01	6	UM	45.8607	1:DECEASED	743fc661-9ba2-4fa8-966e-508fb4b965e0	458d4f88-6a67-4174-a7da-cb9e3888a641	MX	NX	Stage IIB	T3a	Mixed epithelioid and spindle cell melanoma	Eye and adnexa	FALSE	FALSE	TCGA-UVM	Uveal Melanoma	released	WHITE	1	Primary solid Tumor	Female	Dead	NA	2011
um_tcga_gdc	TCGA-YZ-A985	TCGA-YZ-A985-01	41	7th	Choroid	Uveal Melanoma	Uveal Melanoma	M0	N0	T4a	Stage IIIA	Nevi and Melanomas	NOT HISPANIC OR LATINO	0.0675	C69.30	NO	8772-03-01	314	UM	38.8962	0:LIVING	ebdabfcb-1c68-4ca1-8b7f-3ea9cdac3a6a	62b1c652-16e2-48d7-a3b0-a017ffbbe145	MX	NX	Stage IIIA	T4a	Spindle cell melanoma, NOS	Eye and adnexa	FALSE	FALSE	TCGA-UVM	Uveal Melanoma	released	WHITE	1	Primary solid Tumor	Female	Alive	NA	2012

## Sheet: cBioportal Data
				RSEM (Batch normalized from Illumina HiSeq_RNASeqV2) (log2(value + 1))
SAMPLE_ID	BAP1: Mutations	Mutations	Copy Number Alterations	BAP1	ACSS3	HMGCL	OXCT1	ACSL1	HACD1	HACD4	HSD17B12	ANXA1: mRNA Expression, RSEM (Batch normalized from Illumina HiSeq_RNASeqV2) (log2(value + 1))	ANXA2: mRNA Expression, RSEM (Batch normalized from Illumina HiSeq_RNASeqV2) (log2(value + 1))	ANXA2P2: mRNA Expression, RSEM (Batch normalized from Illumina HiSeq_RNASeqV2) (log2(value + 1))	ANXA4: mRNA Expression, RSEM (Batch normalized from Illumina HiSeq_RNASeqV2) (log2(value + 1))
TCGA-V3-A9ZY-01	No mutation	-	BAP1: Diploid	4925.55	181.752	1303.65	227.737	863.504	229.197	36.4964	939.416	318.978	16200.7	5244.53	654.015
TCGA-V4-A9E5-01	No mutation	-	BAP1: Diploid	6098.26	184.628	1484.94	447.702	1052.3	221.87	5.5468	673.534	68.1458	14313.8	4563.39	1003.17
TCGA-V4-A9E9-01	No mutation	-	BAP1: Diploid	6032.73	0.7273	1825.45	521.455	2460.36	269.091	58.9091	912.727	14.5455	6980.36	2406.55	845.818
TCGA-V4-A9EA-01	No mutation	-	BAP1: Diploid	10236.4	13.5747	1645.93	229.638	1538.46	151.584	10.181	281.674	207.014	5952.49	2175.34	855.204
TCGA-V4-A9EC-01	No mutation	-	BAP1: Diploid	4387.92	101.749	1555.3	344.311	794.913	473.314	49.0575	1330	153.532	11622.1	3560.3	682.262
TCGA-V4-A9EH-01	No mutation	-	BAP1: Diploid	5202.68	324.052	1544.19	530.513	1317.16	241.777	242.942	896.478	111.769	9571.75	3141.17	1127.78
TCGA-V4-A9EJ-01	No mutation	-	BAP1: Diploid	4813.79	4.842	1676.2	1013.73	928.337	232.855	33.4536	643.981	74.3902	13796.5	4802.35	1488.24
TCGA-V4-A9EK-01	No mutation	-	BAP1: Diploid	3361.47	211.549	1066.63	865.63	1252.64	338.146	58.8562	2022.77	209.328	10220.4	3364.8	1593
TCGA-V4-A9EM-01	No mutation	-	BAP1: Diploid	5459.6	479.521	972.329	1041.08	3062.58	132.302	22.5317	1293.55	431.569	9699.61	3228.39	1503.27
TCGA-V4-A9ET-01	No mutation	-	BAP1: Diploid	6628.04	26.3706	887.578	513.532	357.391	774.462	31.2283	421.235	70.0902	8467.04	2912.56	1039.56
TCGA-V4-A9EY-01	No mutation	-	BAP1: Diploid	8275.16	74.02	1850.5	285.114	862.196	206.982	20.5611	455.086	26.0441	10885.1	3738.01	456.457
TCGA-V4-A9EZ-01	No mutation	-	BAP1: Diploid	6210.94	128.906	571.615	273.438	807.292	368.49	26.0417	368.49	28.6458	8920.57	3029.95	936.198
TCGA-V4-A9F2-01	No mutation	-	BAP1: Diploid	3471.11	185.43	848.596	454.898	1442.34	461.293	60.2877	1642.38	221.969	13564.7	4499.66	1565.65
TCGA-V4-A9F4-01	No mutation	-	BAP1: Diploid	4173.91	10.2975	889.016	869.565	761.442	442.792	70.3661	1290.62	374.714	8479.98	3101.26	1150.46
TCGA-V4-A9F7-01	No mutation	-	BAP1: Diploid	4009.2	224.497	994.135	935.71	981.254	325.244	233.697	1970.33	78.6659	10171.4	3776.88	1093.5
TCGA-VD-A8K7-01	No mutation	-	BAP1: Diploid	3654.3	396.833	1116.29	987.783	2259.73	465.158	36.6516	1785.97	247.511	5090.05	1896.83	1381.45
TCGA-VD-A8K9-01	No mutation	-	BAP1: Diploid	4358.62	142.174	1219.54	1064.99	1530.9	486.542	91.5315	985.464	145.175	8347.37	2996.91	1715.46
TCGA-VD-A8KB-01	No mutation	-	BAP1: Diploid	5733.55	6.8338	1232.93	629.278	1103.09	378.136	46.6976	660.6	38.7248	9205.12	3065.52	850.807
TCGA-VD-A8KE-01	No mutation	-	BAP1: Diploid	4811.17	188.298	1425.53	520.213	1521.81	201.064	107.447	1009.04	77.1277	11650	4118.62	852.66
TCGA-VD-A8KG-01	No mutation	-	BAP1: Diploid	5643.09	129.496	1277.78	659.872	555.556	276.579	39.5683	1061.15	54.3565	20729.8	7282.97	1947.24
TCGA-VD-A8KJ-01	No mutation	-	BAP1: Diploid	3710.01	18.6389	1169.92	994.798	1080.19	785.869	43.3463	2257.48	268.747	7813.61	2755.09	2159.51
TCGA-VD-A8KO-01	No mutation	-	BAP1: Diploid	2543.62	498.909	835.333	1755.18	1071.43	219.193	27.2628	1718.1	1799.35	7025.08	2684.3	1110.14
TCGA-VD-AA8M-01	No mutation	-	BAP1: Diploid	4881.82	167.133	1552.45	872.028	1319.58	279.021	211.888	697.203	62.9371	12536.4	4684.62	1016.08
TCGA-VD-AA8Q-01	No mutation	-	BAP1: Diploid	4489.71	116.177	1483.82	177.941	742.647	383.824	189.706	885.294	255.882	20370.6	4804.41	816.177
TCGA-VD-AA8R-01	No mutation	-	BAP1: Diploid	3312.28	817.907	1157.01	1336.07	3645.76	196.799	220.588	1739.62	37.1972	8513.41	3286.33	875.865
TCGA-VD-AA8S-01	No mutation	-	BAP1: Diploid	5170	24.5844	1590.72	510.127	630.814	255.343	31.2893	529.683	124.598	12447	4394.47	1224.19
TCGA-WC-A87T-01	No mutation	-	BAP1: Diploid	3331	746.497	1302.1	908.494	1165.5	293.783	147.986	1927.32	43.7828	7104.64	2372.15	1241.68
TCGA-WC-A87U-01	No mutation	-	BAP1: Diploid	3341.55	341.555	1179.09	983.914	1060.59	388.204	146.381	1790.35	149.598	10407	3188.74	1049.33
TCGA-WC-A87W-01	No mutation	-	BAP1: Diploid	3445.5	355.146	530.206	1959.17	2379.23	488.326	36.436	2399.33	429.274	10526.2	3743.69	1115.28
TCGA-WC-A880-01	No mutation	-	BAP1: Diploid	3868.3	101.434	1081.25	859.798	360.595	216.144	246.946	1685.08	97.1853	12038.8	4294.74	1389.8
TCGA-WC-A881-01	No mutation	-	BAP1: Diploid	3715.5	162.692	492.334	337.308	1086.03	1019.59	99.6593	1685.69	218.91	19857.8	5971.89	1062.18
TCGA-WC-A884-01	No mutation	-	BAP1: Diploid	3887.79	287.679	1171.07	551.155	738.174	169.967	291.529	1443.34	449.945	20608.4	7212.87	1221.67
TCGA-WC-A885-01	No mutation	-	BAP1: Diploid	5371.89	0	1365.39	388.587	760.093	368.303	11.743	617.042	14.9456	10355.2	3423.62	1100.64
TCGA-WC-AA9E-01	No mutation	-	BAP1: Diploid	3739.48	22.5964	453.7	686.752	231.28	666.371	255.206	1393.89	133.806	12023	4234.38	1093.04
TCGA-YZ-A982-01	No mutation	-	BAP1: Diploid	5530.09	108.85	813.274	341.593	1190.27	306.195	6.1947	915.929	47.7876	19190.3	6554.87	736.283
TCGA-YZ-A983-01	No mutation	-	BAP1: Diploid	3190.89	192.118	1060.96	948.276	977.217	187.192	84.9754	1195.81	747.537	8608.37	3071.43	1168.1
TCGA-RZ-AB0B-01	No mutation	-	BAP1: Shallow Deletion	1794.69	466.292	911.644	2723.7	3242.08	997.446	203.269	2862.1	804.903	16863.6	5601.63	4985.19
TCGA-V3-A9ZX-01	No mutation	-	BAP1: Shallow Deletion	740.822	415.342	1536.99	1895.34	4105.75	1089.32	240	2368.77	673.973	10447.1	3624.66	2809.32
TCGA-V4-A9E7-01	No mutation	-	BAP1: Shallow Deletion	1261.94	340.324	775.844	1657.59	2381.08	1369.03	111.855	1839.65	89.8408	10822	3681.09	2171.05
TCGA-V4-A9E8-01	No mutation	-	BAP1: Shallow Deletion	400.396	38.5566	2003.95	411.27	1175.48	1008.4	83.045	1258.53	204.647	18773.1	6630.75	869.995
TCGA-V4-A9ED-01	No mutation	-	BAP1: Shallow Deletion	2396.72	333.368	1766.96	653.65	1080.88	509.722	87.0396	855.605	176.924	18867.7	5668.95	1229.93
TCGA-V4-A9EE-01	No mutation	-	BAP1: Shallow Deletion	819.867	445.428	652.135	1573.27	4143.88	521.986	106.833	2711.55	1947.36	19017.4	6517.18	4262.89
TCGA-V4-A9EF-01	Mutated	BAP1: Y223*	BAP1: Shallow Deletion	509.054	271.735	1519.97	1075.64	3054.84	687.813	151.021	929.241	130.988	9484.53	3194.04	1977.66
TCGA-V4-A9EI-01	Mutated	BAP1: D672Afs*17	BAP1: Shallow Deletion	2127.22	432.595	1356.96	2285.76	3482.59	850.633	125	4406.33	257.595	7544.62	2623.1	3986.08
TCGA-V4-A9EL-01	No mutation	-	BAP1: Shallow Deletion	302.896	414.722	1691.47	1751.81	3136.77	1209.57	330.249	2998.39	1065.97	15047.1	4770.31	3491.95
TCGA-V4-A9EO-01	Mutated	BAP1: E685V	BAP1: Shallow Deletion	2527.51	423.691	833.185	1465.84	758.651	436.114	110.47	2185.45	145.519	35593.2	12342.1	1035.49
TCGA-V4-A9EQ-01	No mutation	-	BAP1: Shallow Deletion	251.211	245.763	917.07	1567.8	3173.12	700.363	83.5351	714.891	118.644	16178.6	5613.8	1835.35
TCGA-V4-A9ES-01	No mutation	-	BAP1: Shallow Deletion	1170.66	19.3727	747.232	602.399	5851.01	896.679	41.0517	504.613	9258.3	10646.2	3689.11	2590.87
TCGA-V4-A9EU-01	Mutated	BAP1: Q441*	BAP1: Shallow Deletion	338.013	701.582	1466.23	2671.95	6772.62	649.644	265.464	4824.1	312.456	9454.87	3639.41	2399.48
TCGA-V4-A9EV-01	No mutation	-	BAP1: Shallow Deletion	700.194	465.164	1475.06	1331.02	3111.29	805.06	275.834	1497.5	591.656	13136	4401.1	3361.01
TCGA-V4-A9EW-01	No mutation	-	BAP1: Shallow Deletion	4320.96	374.986	1220.75	1018.27	3180.57	338.668	219.271	1303.82	202.928	10317.6	3763.93	1190.78
TCGA-V4-A9EX-01	Mutated	BAP1: Q40*	BAP1: Shallow Deletion	2168.06	392.608	1456.07	2415.97	4172.94	784.519	201.534	3227.68	367.852	5506.97	1877.27	3163.88
TCGA-V4-A9F0-01	Mutated	BAP1: Q456Rfs*115	BAP1: Shallow Deletion	391.485	329.477	1333.64	1210.09	3583.06	980.102	157.797	1291.07	553.447	14498.4	4902.82	1789.91
TCGA-V4-A9F1-01	Mutated	BAP1: Y33*	BAP1: Shallow Deletion	1613.16	390.668	1478.41	2422.7	3206.48	901.811	72.7716	2747.21	1657.38	12762.9	4196.73	3737.12
TCGA-V4-A9F3-01	No mutation	-	BAP1: Shallow Deletion	975.38	565.618	1203.6	2196.96	3001.5	959.966	399.914	2601.58	837.936	10709.1	4117.32	3068.72
TCGA-V4-A9F5-01	No mutation	-	BAP1: Shallow Deletion	626.8	301.346	882.058	2316.47	5173.23	472.936	318.363	2371.06	68.0688	20407.2	6202.06	2337.03
TCGA-V4-A9F8-01	Mutated	BAP1: D68G	BAP1: Shallow Deletion	3115.88	186.266	641.202	710.73	1129.61	472.103	137.339	776.824	115.022	20032.6	7137.34	1224.03
TCGA-VD-A8K8-01	No mutation	-	BAP1: Shallow Deletion	1937.81	441.422	1573.08	1685.46	3483.31	736.175	150.204	1352.19	317.018	13228.9	4437.55	3255.71
TCGA-VD-A8KA-01	No mutation	-	BAP1: Shallow Deletion	4967.66	237.282	603.149	703.058	2617.96	232.657	97.133	691.957	36.078	11135.6	3795.59	1278.92
TCGA-VD-A8KD-01	No mutation	-	BAP1: Shallow Deletion	1969.02	480.148	813.789	1801.17	2390.48	679.594	86.1804	1313.63	582.333	14388	4685.34	3285.52
TCGA-VD-A8KF-01	No mutation	-	BAP1: Shallow Deletion	298.185	659.464	1271.82	1903.2	5503.03	668.539	112.36	1778.31	432.584	12019	4640.88	2479.69
TCGA-VD-A8KH-01	No mutation	-	BAP1: Shallow Deletion	1825.46	1555.65	859.959	1869.4	10026.7	213.142	66.1191	2618.07	104.723	3359.34	1070.23	2294.46
TCGA-VD-A8KI-01	No mutation	-	BAP1: Shallow Deletion	191.399	195.386	1798.35	1011.68	1114.21	1397.32	150.954	1245.23	42.7229	18381.7	6191.97	1773.28
TCGA-VD-A8KK-01	Mutated	BAP1: P124Lfs*63	BAP1: Shallow Deletion	412.858	198.296	1557.71	583.269	2521.3	1037.18	84.4307	913.245	213.788	17839.7	5030.98	1690.16
TCGA-VD-A8KL-01	Mutated	BAP1: V27Gfs*42	BAP1: Shallow Deletion	2567.39	92.8168	1222.76	727.199	1134.79	1202.58	142.857	609.362	83.9387	15901.5	5000.81	1113.8
TCGA-VD-A8KM-01	No mutation	-	BAP1: Shallow Deletion	539.44	382.245	1305.44	1191.59	2208.65	1732.54	139.101	3432.66	528.508	13645.1	4675.15	2265.95
TCGA-VD-A8KN-01	No mutation	-	BAP1: Shallow Deletion	297.256	333.333	1430.89	730.691	3072.15	935.976	146.341	1018.8	310.976	17925.3	6205.28	1837.4
TCGA-VD-AA8N-01	No mutation	-	BAP1: Shallow Deletion	1766.28	237.548	1591.95	992.337	2534.48	1339.08	249.042	1653.26	354.406	15124.5	5220.31	1752.87
TCGA-VD-AA8O-01	No mutation	-	BAP1: Shallow Deletion	537.029	124.131	1107.38	896.354	1809.69	1068.83	54.2255	866.302	120.864	27640	8676.08	2327.12
TCGA-VD-AA8P-01	No mutation	-	BAP1: Shallow Deletion	2115.87	385.845	563.927	1996	4477.74	711.758	242.009	1452.63	77.6256	17416.1	5998.29	2559.36
TCGA-VD-AA8T-01	No mutation	-	BAP1: Shallow Deletion	440.696	664.853	636.924	1371.06	2821.18	841.857	29.7425	1487.12	257.526	17078.3	5578.89	1965.9
TCGA-WC-A87Y-01	No mutation	-	BAP1: Shallow Deletion	671.564	572.169	1605.01	1608.04	5934.31	494.814	132.238	1887.64	690.579	13108	4292.57	2719.53
TCGA-WC-A882-01	No mutation	-	BAP1: Shallow Deletion	2923.96	311.334	1041.61	357.245	2096.13	202.296	17.2166	766.141	329.986	13454.8	4101.87	836.442
TCGA-WC-A883-01	No mutation	-	BAP1: Shallow Deletion	857.143	151.067	816.092	902.025	5537.49	1265.46	151.067	638.752	503.01	27867	7830.32	2455.94
TCGA-WC-A888-01	No mutation	-	BAP1: Shallow Deletion	2132.52	271.135	1838.54	1000	1421.17	936.786	100.533	1151.56	898.705	17616.9	4875.86	2661.08
TCGA-WC-A88A-01	No mutation	-	BAP1: Shallow Deletion	2689.68	218.905	1796.64	1628.11	4756.22	944.03	264.925	1129.98	234.453	13913.6	4675.99	1211.44
TCGA-WC-AA9A-01	Mutated	BAP1: G185R	BAP1: Shallow Deletion	1761.61	295.167	687.471	972.783	3957.77	1089.16	244.486	2299.86	222.9	23130.9	7088.69	1980.29
TCGA-YZ-A980-01	Mutated	BAP1: P338Lfs*24	BAP1: Shallow Deletion	1264.69	326.757	1420.06	1246.61	2694.62	610.358	136.457	1316.48	611.18	13165.6	4374.85	1670.78
TCGA-YZ-A984-01	Mutated	BAP1: K421Rfs*9	BAP1: Shallow Deletion	465.785	141.962	1293.44	352.586	1663.65	310.833	111.343	457.435	108.559	16502.9	5599.63	441.661
TCGA-YZ-A985-01	No mutation	-	BAP1: Shallow Deletion	190.567	116.836	1310.15	530.866	1187.64	788.36	76.0001	642.031	43.1045	14423	4995.59	957.375

## Sheet: TCGA log2(norm_count+1)
Gene	TCGA-VD-A8KM-01	TCGA-V4-A9F4-01	TCGA-WC-A881-01	TCGA-V4-A9F1-01	TCGA-VD-AA8N-01	TCGA-V4-A9EY-01	TCGA-V4-A9EI-01	TCGA-VD-AA8O-01	TCGA-WC-A880-01	TCGA-WC-A882-01	TCGA-VD-AA8P-01	TCGA-WC-AA9E-01	TCGA-V4-A9F8-01	TCGA-VD-A8K9-01	TCGA-V4-A9EZ-01	TCGA-VD-AA8Q-01	TCGA-V4-A9E9-01	TCGA-VD-A8KL-01	TCGA-WC-A87T-01	TCGA-YZ-A980-01	TCGA-VD-AA8M-01	TCGA-VD-AA8T-01	TCGA-VD-A8KI-01	TCGA-V4-A9ED-01	TCGA-V3-A9ZX-01	TCGA-VD-A8KJ-01	TCGA-YZ-A985-01	TCGA-V4-A9EJ-01	TCGA-VD-A8KE-01	TCGA-V4-A9ES-01	TCGA-WC-A88A-01	TCGA-V4-A9EH-01	TCGA-WC-A87Y-01	TCGA-V4-A9F0-01	TCGA-V4-A9EM-01	TCGA-V4-A9EO-01	TCGA-WC-A888-01	TCGA-VD-A8KD-01	TCGA-V4-A9ET-01	TCGA-V4-A9EC-01	TCGA-V4-A9EQ-01	TCGA-VD-A8KH-01	TCGA-V4-A9F5-01	TCGA-WC-A883-01	TCGA-WC-AA9A-01	TCGA-VD-A8KF-01	TCGA-VD-A8KG-01	TCGA-V4-A9EL-01	TCGA-V4-A9E8-01
ARHGEF10L	10.1923	10.0458	9.1889	9.7644	8.9408	10.7203	9.3632	8.48	9.253	10.1784	8.8665	8.8731	9.0137	9.4548	8.8516	10.1979	9.3976	8.6486	9.8185	10.0635	9.5	9.4209	9.7738	10.2748	9.6427	8.9965	9.3031	9.4089	9.958	8.7152	8.974	10.3425	10.1229	10.0683	10.6952	8.2459	10.0933	10.4235	9.994	9.6199	9.2893	9.3127	8.5219	8.7152	8.4145	10.3055	9.962	9.7116	9.2527
HIF3A	3.5305	9.638	6.4852	2.929	5.8216	3.8785	6.7288	1.8533	1.6435	5.507	4.0859	11.3583	4.8741	2.6443	7.6265	5.3472	2.9156	4.6561	5.5804	7.0635	3.335	4.6817	7.5577	5.0629	6.9383	7.2382	2.9646	3.0846	3.7262	0.5473	5.1377	3.5688	6.5861	4.5932	6.3757	3.7466	3.3419	1.9533	8.8138	7.3136	4.8197	2.7548	7.7913	8.1799	2.7293	3.8477	5.3843	6.9552	5.1539
RNF17	0	0.6527	0	0	0	0	0	1.5656	0.6146	0	0	0	0.8941	0	0	1.9786	0	0	0	0	0	0	0	0	0	0	0	0	0	0	1.1659	0.4731	0	0.9452	0.6578	0	0	0	0	0.9324	1.7745	0	0	1.0667	0.5551	0	0	0.4878	0
RNF10	12.3955	11.7825	11.8303	11.945	12.3454	12.4955	11.7342	11.3105	12.1216	12.0999	12.036	12.006	12.2778	11.7852	12.2634	12.526	12.0455	12.4954	11.893	12.0883	12.4603	11.7016	12.318	12.2642	11.993	11.452	12.3561	12.0729	12.3798	11.9117	11.8745	12.4108	12.0944	12.1422	12.2382	12.2803	11.9642	11.7482	11.8429	12.7037	12.3658	11.9801	12.0668	11.8822	12.1804	11.6529	11.9838	11.8725	12.2764
RNF11	10.832	11.1886	9.0264	11.0456	9.9138	9.6807	10.6171	9.9844	10.8801	8.4137	9.7251	9.7031	7.6572	10.9126	8.451	10.3967	9.6285	9.6827	11.4604	11.0965	11.034	10.1892	9.3552	10.0102	10.6443	10.6794	9.4831	10.7179	10.1958	9.4191	10.2243	10.2835	11.3274	10.3897	10.049	10.3765	10.3698	10.8754	10.0602	10.0278	8.9582	9.8444	8.7647	9.3189	9.5452	11.4236	9.7962	10.7232	9.3865
RNF13	10.1754	9.7856	10.1718	9.7896	8.6761	8.8245	9.5337	9.3908	10.2097	7.3625	8.8416	10.6677	7.5155	10.2037	8.6744	9.8201	8.2698	8.0669	10.5838	9.3759	9.6719	9.8576	8.2126	8.1368	9.6328	9.9679	7.4845	10.2262	9.8689	8.9713	9.1674	10.1281	9.7842	9.2493	8.6488	9.9659	9.4964	10.0832	8.4515	9.2964	7.8136	10.1618	8.5899	9.0595	9.8965	9.6945	9.2059	10.0341	8.1231
GTF2IP1	12.3281	12.2074	12.3114	12.2094	12.1131	11.5329	12.1089	12.6476	11.9989	12.5171	12.6588	11.5973	12.1683	12.0911	12.0698	12.2445	11.9862	12.7236	12.4681	12.7595	12.7256	11.8584	12.4437	12.4405	12.3403	11.904	13.1258	11.564	12.09	12.3183	13.0013	12.3365	12.5304	12.2124	12.6188	12.2949	12.5875	11.998	11.8559	12.4043	12.078	12.6813	11.6289	12.2242	12.6297	13.0858	12.0788	12.4115	11.7804
REM1	6.4483	4.3132	3.7842	4.2559	5.2249	3.5809	3.4343	3.8142	3.6649	4.3982	3.8205	5.6363	4.7415	1.5239	3.5131	4.7004	3.8167	3.5226	0.5239	4.158	2.9987	3.4321	4.0339	5.5744	3.6446	3.5114	2.7381	3.0846	3.783	2.2296	5.112	3.3112	3.2033	4.2861	3.184	2.7586	3.5438	3.4395	2.5503	1.8974	4.2137	3.7356	5.1307	3.6432	3.007	3.0612	3.3495	4.5562	6.5836
MTVR2	0	1.1004	0	0	0	0	0	0	0	0	0	0	0	0	0	0	0	0	0	0.4967	0	0.4465	0	0	0	0.5195	0	0	0	0.5473	0	0	0	0	0	0.5298	0	0	0	0	0	0.4964	0	0.6298	0	0	0	0.8516	0
RTN4RL2	5.4709	3.3439	3.9524	4.5627	6.0473	5.9381	5.7078	6.4251	4.4753	4.8207	6.4741	4.4183	7.3659	4.1603	6.1822	5.7533	5.6776	5.4252	4.9019	6.521	5.7211	4.8362	4.2652	4.9873	5.0105	4.3881	5.083	3.1576	6.4101	4.4736	5.1878	7.0715	4.5792	6.3894	5.5788	4.0468	5.4479	5.528	5.5485	4.6218	6.7158	4.4285	6.3916	5.0807	5.7804	4.4425	6.3599	4.962	6.7518
C16orf13	9.9657	9.0189	10.698	10.4053	10.8709	11.6033	9.7548	10.9058	9.5966	11.4798	10.7296	9.8109	11.1548	8.9731	12.038	12.1151	11.2118	10.8106	9.416	9.4284	10.3919	9.7235	10.6127	10.7141	9.4516	9.8124	10.3058	9.6728	10.1199	10.0901	10.394	10.3442	9.5851	10.612	9.6738	9.1304	10.4059	9.6439	11.2635	11.034	11.1437	9.9666	11.1726	11.3408	10.8663	8.7731	10.307	9.7593	10.9772
C16orf11	0.4615	0	0	0	0	2.9734	0.3967	0	0	0	0.6515	0	0	0	0	2.4361	0.7885	0	0	7.3076	0	0	0	0.6498	2.5684	0.9006	0	0	0	0.943	0	0.8288	4.7278	0.5486	1.9593	0	0	0	0	0	0	0	0	3.0207	0	0	0	0	0
FGFR1OP2	9.1837	8.3535	8.4345	9.0999	7.6729	5.1403	8.5715	7.2778	8.494	7.0078	8.0941	8.314	6.7815	8.6101	6.6804	7.5069	6.7142	7.916	9.2319	8.5898	7.4113	9.5947	7.4012	7.8256	8.7186	8.4093	7.8248	8.3789	7.7893	8.7878	7.5655	7.9073	9.0426	8.346	6.7221	9.1963	8.941	9.3701	6.8518	6.5634	7.1563	9.0272	7.6759	8.4899	8.9255	9.5514	6.932	8.8962	6.1537
TSKS	0	0	0	0.431	0	0	0	0.7253	0	1.9521	0	0	0	0	0	2.7829	1.2954	0	0.5239	2.1003	0	0	0	0.6498	0.6303	0	0	0.5263	0	0	0.6977	2.2871	0	0	0.6578	0	1.3353	0.4961	0	1.4941	0.6828	0	0	0.6298	0	0.5182	1.1368	0.4878	0.9918
ATRX	9.4672	9.8709	9.4554	10.0689	9.0543	8.1535	9.6894	8.1852	9.4367	8.184	9.1214	10.1499	8.743	9.7806	8.5496	9.2866	8.2595	8.0582	10.4502	9.7877	8.5988	10.7557	8.6755	8.9239	9.673	9.9092	9.008	8.8759	8.9854	9.7717	8.9669	8.5866	10.4529	9.8199	8.2412	9.1908	9.516	10.2903	8.5131	8.4985	8.5086	9.9203	9.1286	9.4375	10.1101	10.8592	7.926	9.8381	8.7682
PMM2	10.5178	8.755	9.6463	9.817	9.8477	8.8407	10.3891	9.6623	9.5655	9.7389	9.1202	9.3426	9.1495	9.2453	9.4294	9.1188	9.0479	9.4601	8.8602	8.9668	9.1379	9.0009	9.8782	8.9884	10.1223	9.3174	9.1064	9.0582	9.1521	9.3066	10.0149	8.9992	9.9258	9.448	9.8964	8.718	10.0985	9.3013	8.478	8.6082	9.3203	9.244	9.6429	10.2713	9.8197	9.1335	9.1774	10.3548	9.5346
LOC100272146	3.5768	4.271	4.6838	3.831	3.4031	3.7373	4.388	2.6384	3.2475	1.2837	1.4395	4.2605	2.1484	3.8953	1.203	2.7829	3.0484	4.0995	6.4252	3.9044	1.6313	5.3919	2.3183	3.253	3.3667	3.4555	2.4692	3.0846	3.0784	5.0569	2.579	3.4712	4.4987	4.6206	2.8787	3.486	4.2108	4.5838	2.3684	3.0475	2.3888	4.2532	3.353	4.482	5.2328	5.1172	2.2007	5.337	2.7932
ASS1	11.8825	7.3529	7.6765	9.8963	11.5903	10.8955	10.2797	8.1852	6.2457	9.768	9.3379	9.6923	9.8133	9.2434	7.7275	11.393	6.2736	7.7145	8.3384	9.1638	9.6406	9.928	10.3069	9.561	11.2716	8.4932	9.027	4.6809	9.0606	8.4557	10.2236	9.9196	10.1719	10.5497	10.3663	7.5563	9.5428	10.565	8.5076	9.5429	10.309	9.71	10.7366	9.2686	10.5555	9.8108	11.0502	10.2798	8.4992
NCBP1	9.7086	9.3768	9.0886	10.0029	9.1104	6.9743	9.54	8.9729	9.6281	7.8932	10.2118	9.0715	9.1144	9.2334	7.5584	8.4432	8.4737	8.6357	9.2958	9.5217	9.0904	9.4289	9.1087	9.1502	9.8415	9.7155	8.9759	8.8197	9.8502	10.0275	9.5962	9.0681	9.8223	9.4512	8.667	9.6783	9.389	9.7771	8.5546	8.7257	9.0777	9.6158	9.0775	9.2204	9.5091	9.9796	8.7968	9.686	8.8181
ZNF709	5.6656	5.9591	6.7131	5.6862	4.5843	3.4053	5.7165	4.5369	5.528	4.7455	4.8564	6.4998	3.4983	5.9401	4.6859	6.7199	4.4171	4.7456	6.2865	6.2828	4.8213	5.6943	4.0832	4.8231	5.4866	5.6804	3.9769	5.8304	5.1528	5.9189	4.0485	5.8201	6.0214	4.9142	4.9014	5.2911	5.6142	5.7311	4.6203	5.5922	3.8994	6.2194	4.3822	5.4493	5.8169	5.7705	4.7538	5.3795	4.6846
ZNF708	6.4421	6.1687	7.1451	6.6168	5.3656	4.3356	6.4753	5.5464	5.2545	3.7983	5.5442	6.6727	3.4983	6.5551	4.2652	6.4064	4.4171	5.1581	7.2567	5.9212	4.3133	7.3273	4.8536	4.7333	6.1074	6.7844	4.7597	5.6525	4.969	6.972	5.3284	5.5953	6.7103	6.1187	4.8152	5.8416	6.298	6.965	4.6604	4.7245	4.2137	6.7574	5.8511	6.3863	6.319	7.0811	4.5718	6.451	4.7914
RBM14	10.24	10.8655	10.4674	10.2566	10.6222	11.5711	10.4111	10.3443	10.6291	11.2664	11.0977	10.6215	11.5222	10.6473	11.0825	10.5292	11.21	10.9522	10.4967	10.639	10.9124	10.6969	11.0292	10.7674	10.7403	10.8207	11.2742	10.583	11.0786	10.4321	10.8188	10.623	10.6072	10.81	11.0275	10.6082	10.4424	10.6174	11.3894	10.6836	11.3897	10.2806	10.9182	10.7872	10.5438	10.5155	11.1111	10.3789	11.9589
NCBP2	10.4013	10.7973	11.408	9.8272	9.7533	9.5122	10.4896	10.1495	11.2322	9.5779	9.6086	11.3117	8.9247	10.9971	10.3763	10.5446	10.2688	9.7024	11.0948	10.369	10.3125	10.0176	9.2404	9.3113	10.4652	10.914	9.058	10.7719	10.5311	9.9824	10.7202	10.6375	10.4277	9.7611	10.9465	10.2952	9.9496	10.0579	9.9328	10.2668	9.3943	9.9428	9.416	10.1012	10.551	9.8579	10.2432	10.3781	9.8274
DISC1	8.8844	9.3051	9.2119	8.4862	8.6419	6.9425	8.8258	9.5248	8.3675	7.217	9.949	9.0341	8.4667	9.0061	7.1722	7.7431	7.4377	8.5308	8.8491	9.8352	7.8994	8.9406	8.7537	8.6203	8.8305	8.6908	8.5476	7.7535	9.0806	8.6371	8.4912	8.5437	9.0938	9.2036	8.5467	8.8055	8.7627	9.6681	7.8103	8.2239	8.3755	8.6548	8.8907	10.3655	9.0132	9.5547	7.9841	8.7421	8.3586
CAMK1	8.1028	5.945	8.22	8.6066	8.8712	7.9993	8.6549	8.6512	5.6398	8.5468	8.7603	6.5338	8.6272	6.1883	8.0155	7.8013	6.6833	8.4923	6.438	8.1113	7.3003	8.4677	8.5138	8.7324	7.622	7.2844	7.8673	5.9768	6.1953	8.3309	8.0838	8.0123	7.9772	8.245	7.1723	8.0929	8.5082	8.637	5.5416	7.3371	8.8465	7.8766	9.1063	9.0984	8.5965	7.7022	6.7608	8.1232	9.0493
RPL37	13.7478	15.3835	16.2908	14.1854	15.8583	15.6399	14.1318	15.0265	15.3314	16.1248	15.3872	15.7924	15.6065	15.0416	15.7344	17.5739	16.0696	16.2422	15.3589	14.1939	15.8168	14.9304	14.8732	15.52	14.5479	15.2441	15.7667	15.01	15.5812	15.7436	16.0182	15.3762	14.0068	15.6837	15.5577	14.6935	15.0808	14.8954	16.1697	16.727	15.5193	15.4462	15.8032	15.1745	16.2802	14.7532	14.9157	14.2588	14.7871
SPR	10.3655	9.8736	11.0616	10.7587	10.8575	11.1775	11.2987	10.5748	10.6667	10.9425	10.7777	10.9814	10.9116	10.1721	11.7205	10.3339	10.8928	11.6268	9.6288	9.5193	10.7754	10.266	10.9236	10.1662	10.5703	10.591	10.6493	10.5404	10.5775	9.8423	10.7292	10.5177	9.9332	9.8707	10.2005	10.1044	10.1989	9.9697	10.8498	11.0328	10.4016	10.8644	11.036	10.1269	11.0461	9.7309	11.1794	10.5197	11.3427
ZNF700	7.1874	6.5139	7.4909	6.9813	5.149	3.5809	7.0854	5.3978	6.4258	4.1872	5.1854	7.3502	3.6735	6.6975	4.0553	6.779	4.6439	4.8691	8.229	6.5655	5.2766	7.8148	4.537	4.7569	6.5901	7.1037	3.8691	6.2852	5.8156	6.6661	5.536	6.5686	7.4344	6.4669	5.8485	6.466	7.4101	7.7524	4.3028	5.1133	4.2137	7.1976	5.3966	7.3537	6.7796	6.9511	4.6656	7.4983	4.739
ZNF707	8.6927	8.7154	8.9289	8.777	8.4178	8.7252	9.569	8.2267	8.2491	9.3684	8.8235	8.5892	9.4328	9.382	9.0908	8.1162	9.0901	8.6602	8.4972	8.4527	8.3151	8.8404	9.3464	8.2381	9.4873	8.994	8.2201	9.2173	8.7111	7.9874	8.8971	8.5497	8.8788	8.4585	9.8965	8.479	8.8343	8.5984	9.6015	8.2457	9.1746	8.7583	9.0106	9.5119	8.5271	8.3544	9.3257	9.6268	8.6418
CAMK4	3.7074	4.969	2.3948	2.2721	1.5438	1.2453	2.9346	2.4785	3.7241	4.8921	1.7151	7.5095	2.1484	5.7917	2.9089	3.6741	2.213	1.3864	4.1043	5.4237	5.1113	1.9641	1.0971	1.0961	3.58	3.8517	3.3327	4.4093	2.6597	5.7925	4.0485	4.3231	4.8624	3.2218	3.7151	4.5892	3.107	2.6633	1.6238	4.1907	1.1445	3.2038	3.9901	4.7103	3.0889	3.0612	5.8011	1.142	2.3087
ZNF704	9.6298	9.9203	8.0731	10.7246	9.6401	7.8705	10.9031	9.307	9.3653	7.7658	9.9179	9.6539	10.2747	8.8006	7.5782	6.8905	7.4969	9.7613	9.0412	9.2025	9.3239	10.1797	9.7766	9.3942	10.8177	9.8902	9.6854	8.9224	9.7896	9.6193	9.8487	8.5763	10.6992	10.3942	10.2804	10.8493	9.5748	10.7853	8.7501	8.0016	10.1428	9.0829	9.5746	9.4134	8.9185	10.8612	9.6006	9.9811	8.8133
LOC339240	0.4615	1.1004	0	0	0	0	0.3967	0	0	0	0.6515	0.5292	0	0	0	3.2962	0	0.8537	0	0	0.7649	1.2933	1.0971	0	0.6303	0.9006	0	0.5263	0	0.5473	0	0	0	0	0	0	0.8169	0.8646	0.7604	0	0	0.865	0	0	0.5551	0.8986	0	1.142	0
GOLGA6B	1.0915	1.1004	0.8889	1.6272	0	0	1.18	0	0	1.9521	0.6515	2.5543	0	1.3222	0	0	0	0	3.001	1.159	0	3.0451	0	0.6498	0.6303	0.5195	0	0	0	0.5473	1.1659	0	1.6603	0.9452	1.4506	1.2209	1.3353	1.4014	1.2557	1.8974	0	0.4964	0.7732	0.6298	2.2492	2.8176	0.4851	2.3284	0
RNF115	9.0475	8.6409	8.2039	9.0916	8.5117	7.2844	8.9559	9.8011	8.4747	8.0021	9.6926	8.809	8.5251	8.5479	8.262	7.0431	7.587	8.1796	8.5232	9.0135	8.5241	8.8997	8.4163	8.6876	9.1858	8.7028	8.3462	8.7324	8.1523	8.9283	8.761	8.2317	9.2025	9.0178	9.0441	8.8516	8.8979	9.4968	7.8147	8.4692	8.1358	9.0192	8.4767	9.6974	8.4956	9.2057	8.4276	9.0354	7.8905
RNF112	1.7057	4.3939	2.3948	1.6272	0	0	1.18	0	2.238	4.5823	1.0987	3.6461	0	3.6152	4.0553	1.9786	2.4232	2.3321	2.8338	6.2046	1.2622	2.6036	1.0971	3.0696	2.813	1.2019	1.0938	2.4334	2.7763	2.8987	0.6977	2.0373	3.6131	1.7284	3.5109	2.0376	2.9735	0.8646	2.1602	0.9324	0	4.0175	1.6449	2.2724	2.385	2.009	1.3778	1.7713	1.9876
ZC3H14	9.2787	10.1425	9.7688	9.9852	8.952	7.3943	9.618	9.7926	9.5047	8.8682	9.3644	10.301	8.6194	9.7959	7.8708	9.0268	9.143	8.9997	10.2934	10.0423	8.8708	10.3165	8.6409	9.2614	9.4639	9.9691	9.349	9.3163	8.9455	9.937	9.4422	9.1369	9.7997	9.5386	8.8319	10.2119	9.3923	9.8349	8.7454	9.4163	8.5086	10.2216	8.8041	9.2336	9.8079	10.1692	8.8107	9.5171	8.9261
SPN	9.6216	5.0208	4.303	6.1064	6.7586	4.8965	5.2961	6.6293	4.4753	5.2594	3.5662	4.8087	5.7377	3.524	5.5414	5.2941	2.213	2.5466	2.0232	5.3087	3.9055	3.6971	5.0148	6.3233	8.2966	3.065	3.9769	3.3567	3.4733	3.067	4.794	5.8973	7.6793	5.9453	4.5207	3.3035	8.1002	7.9133	3.2215	4.2607	5.0213	2.6642	2.7382	4.9842	1.2677	4.5792	5.5411	7.1959	6.9949
HMGCLL1	1.5285	1.1004	1.83	0.7625	0	0	0	1.2058	0.6146	2.4071	1.0987	0	0.8941	0.8076	0	0	0	2.8986	0	6.0874	0	0.7869	0	1.4365	2.9213	0	0	0.5263	2.8842	0.5473	0	0	3.9721	2.0838	1.108	2.1856	0	0.8646	0	0	0	0	0	2.2724	0	1.1994	0.8475	0.4878	1.574
NACAP1	7.0089	8.0639	8.888	7.0811	8.3934	7.406	7.214	6.6576	7.9784	8.4615	7.834	8.2978	7.7055	7.7009	7.9489	8.7885	8.1118	8.6515	8.4884	7.1703	8.27	7.6886	7.4999	8.0773	7.4027	7.7664	8.4149	7.7711	8.0748	8.5528	8.6358	7.3677	7.1918	8.2637	7.9045	7.8781	7.4483	7.7275	8.5721	8.8562	7.7131	8.3751	8.0979	7.5519	9.2044	7.7961	7.4827	7.3282	7.1026
LRRTM1	0.8106	2.1481	1.83	2.5545	0	2.9734	0.7074	0	0.6146	3.6413	1.9463	1.685	2.9758	1.0877	1.203	0	0	0.8537	0	6.2598	1.6313	1.2933	1.4377	2.4728	1.9029	1.451	0	0.5263	1.3761	0.943	0.6977	0	3.7115	0.9452	1.9593	2.7586	1.7158	0	1.6238	0.9324	0.6828	1.402	1.9397	2.4273	1.2677	1.8451	1.3778	1.142	5.4433
GRIN1	0.4615	1.7173	1.4349	0.7625	0	4.8965	1.3687	0.7253	0.6146	1.2837	1.4395	1.685	2.1484	0.4595	0	1.3049	2.213	1.3864	0.5239	11.0497	0.7649	0.7869	1.0971	1.0961	5.3767	2.4154	0	0	1.0453	0.5473	0.6977	2.5	7.4128	0.5486	4.3266	0	2.2655	1.6097	1.6238	0	0	3.3848	0	5.6977	0.9549	0	1.1368	0	0.9918
RBMY1A3P	0	0	0	0	0	0	0	0	0	0	0	0	0	0	0	0	0	0	0	0	0	0	0	0	0	0	0	0	0	0	0	0	0	0	0	0	0	0	0	0	0	0	0	0	0	0	0	0	0
DHX8	10.1508	10.113	9.5453	9.927	10.2944	10.8001	10.1398	10.8568	10.2078	10.4962	10.909	9.7771	11.1461	10.0303	10.3347	8.93	10.0596	10.6091	9.636	10.2552	9.6891	9.9242	10.5738	10.3218	10.5163	10.3079	10.2744	9.8463	10.5034	9.2697	10.4039	10.3067	10.1269	10.3575	10.7682	10.4876	9.9021	10.2393	10.5053	10.2092	10.7304	9.5382	10.0837	9.5918	9.3995	10.2441	10.5529	10.0291	10.994
DHX9	11.8322	12.3397	11.4313	11.9491	11.3102	10.6653	12.0144	11.6711	12.0401	11.3327	12.311	11.7966	11.8549	12.3917	10.9944	10.5658	11.4107	11.5869	11.6546	12.045	11.593	11.9516	11.5913	11.5412	12.3388	12.2542	12.0857	11.638	11.7753	11.7223	12.0325	11.3817	11.9354	11.9157	12.2245	12.1345	11.4516	11.9466	11.9261	11.2059	11.654	11.8472	11.3492	11.6752	11.6275	12.1505	11.683	11.934	11.2975
LOC441204	1.7057	1.9488	2.9661	3.8659	3.849	1.2453	3.4343	1.8533	2.7744	3.4651	2.8636	1.685	1.838	1.0877	0	5.1817	0	1.3864	3.1507	7.7128	2.1688	3.8133	2.9701	2.9684	2.6959	1.2019	1.7087	0.5263	3.1665	1.9136	2.039	5.1979	4.2264	3.8955	1.9593	1.2209	0.8169	1.9533	1.2557	0.9324	2.2116	3.5955	2.8839	4.5169	1.9319	2.5245	0	2.8945	2.3087
TCOF1	10.5466	11.2833	11.1518	10.7828	10.7748	11.1209	10.7666	10.6394	11.0745	11.8946	10.2277	11.12	11.4614	11.054	11.5506	10.7848	10.9443	11.4116	10.8191	10.699	11.1316	10.8806	11.1177	11.0257	11.1292	10.8868	11.7004	10.8579	11.1833	10.8324	10.8782	10.731	10.7304	11.0202	11.7068	11.3555	10.8694	10.7877	11.9348	11.097	11.5072	10.5424	11.053	10.9657	11.2248	10.8093	11.2629	10.6768	10.7417
LRRTM3	0	0	0	0	0	0	0	0	0	0	0	0	0	0	0	0	0	0.8537	0	4.4569	0	0	0.6504	0	0.6303	0	0	0	0	0	0	0	2.7264	0	0	0	0	0	0	0.9324	0	0	0	0.6298	0	0	0	0	0
NUP98	11.126	11.4721	10.7869	11.1939	11.154	10.8275	11.1674	11.4652	11.3958	11.3407	11.5299	11.2797	12.1591	11.3766	11.1529	10.4598	10.9131	11.6941	10.9847	11.1209	11.3127	11.2233	11.1632	11.327	11.5833	11.3465	11.4556	11.0116	11.2738	11.1179	11.2401	11.1404	11.3819	11.2868	11.8118	11.7681	11.1556	11.4702	11.2049	10.9921	11.5778	11.3542	11.0248	10.1034	11.0718	11.6194	11.8474	11.1906	11.3433
XPC	9.2216	10.8412	10.1064	9.8233	8.4888	9.4429	9.5575	9.8672	10.6766	8.8001	8.9185	10.9928	9.5214	10.3348	9.9578	9.1882	9.2674	9.2668	11.2579	10.0701	10.0495	10.3598	8.3945	9.7232	9.6856	10.234	9.261	10.3206	10.6049	9.42	9.3352	10.5196	9.9465	9.5187	9.0362	10.2	9.7787	10.0417	9.9111	9.4067	9.3654	10.6137	8.6749	8.5606	8.7667	10.4421	9.6366	9.6224	8.9024
SLC12A2	7.842	7.4785	6.2471	8.7644	6.9496	5.97	8.0818	6.5907	8.0437	6.2404	6.9104	6.8214	6.5098	7.3723	5.0112	6.6371	5.5931	6.2491	8.3404	9.3848	7.1594	8.1063	7.0693	6.7235	8.2558	7.8365	6.9616	7.0748	7.7435	8.2239	7.3515	7.4045	8.5367	8.3765	6.8286	8.0105	7.5976	7.9922	6.361	6.631	6.6478	9.0464	6.5852	7.6257	6.8281	8.5567	6.8494	7.633	6.6841
GRINA	14.098	13.5415	14.1296	14.0343	14.7696	14.8296	14.8047	13.9447	12.9486	14.8711	14.327	13.3544	14.7852	14.2084	15.2548	13.7249	14.5917	14.6671	12.3699	13.5621	13.596	13.1181	15.2985	13.5758	14.8791	13.557	13.5716	13.9119	13.4019	12.9709	14.2727	13.3743	13.7612	13.8755	14.5139	13.3861	13.7117	13.593	15.1568	13.6001	15.0343	13.8817	14.9704	14.9171	13.8673	12.8724	14.6211	14.5967	14.6265
LRRTM2	6.5735	1.4416	3.4882	5.3467	5.069	2.6967	4.8971	3.8142	1.3747	0	2.6175	5.6743	2.9758	0.8076	1.8497	3.0623	0	2.8986	1.8588	7.1785	2.8667	2.9803	2.7434	3.8732	6.6385	1.6633	3.1603	0.911	1.8717	2.2296	3.279	3.0658	6.4066	4.6475	1.7272	4.2623	5.7222	6.2184	1.2557	0.9324	2.3888	1.7925	3.1374	3.5109	2.8279	4.0866	1.3778	6.8931	5.5384
NUP93	9.9249	10.698	9.6299	10.3214	10.1166	11.0006	9.7617	10.6911	11.1186	11.4704	11.0869	10.3121	10.7506	10.8754	10.5517	10.9707	11.1158	11.087	10.2593	10.6585	11.0635	10.4456	11.1589	10.8273	9.9417	11.0205	11.1853	10.7122	10.9722	10.9424	9.8814	10.8278	10.4462	10.7839	10.4722	10.8981	10.7165	10.2856	11.0292	10.439	10.6544	10.3319	10.6108	11.0272	9.3964	10.3313	11.2571	9.4548	11.0354
HAP1	2.9608	0.6527	3.1154	1.0318	4.0291	3.8785	6.7288	8.4932	0.6146	3.7983	3.42	4.4768	6.3968	2.9546	3.9376	2.4361	1.2954	1.3864	0.5239	6.5779	1.6313	3.3827	3.2547	3.6945	5.898	2.0123	4.0773	2.029	3.2495	1.5084	2.971	4.755	4.9658	1.5115	5.0345	3.4277	3.8786	2.9958	2.5503	0.9324	5.6793	3.069	3.7827	5.1711	4.4974	2.5245	2.432	3.1771	3.1553
KLRA1	3.5768	3.8235	5.3285	3.9657	2.2724	1.2453	4.2508	0	2.6578	2.4071	2.3206	4.6137	0.8941	2.6443	1.8497	3.6741	0.7885	2.7333	6.1148	4.158	0.7649	6.6442	1.4377	1.4365	2.5684	3.2734	1.7087	1.6785	3.0784	5.5008	0.6977	2.8499	3.9721	4.9142	1.4506	3.7935	4.529	5.5408	0.7604	1.8974	1.4936	4.3435	3.4498	5.0089	5.2683	4.9856	0.8475	5.9761	1.574
CAMKV	0.8106	1.1004	3.6921	1.9205	1.5438	3.7373	3.5164	0	0	0	1.9463	2.4411	1.838	0.4595	2.6342	0	0.7885	3.9568	0	8.7179	0	1.9641	0.6504	0.6498	2.813	0.9006	1.0938	0.5263	2.0675	0.5473	1.5189	1.556	5.9526	1.2559	4.4074	2.3199	1.7158	0.4961	0	0	2.8183	2.9204	1.6449	3.9289	1.7426	1.4482	1.9252	0.8516	0.9918
SPPL3	11.8034	11.0444	11.1091	10.9783	10.9087	11.5195	11.2351	10.4148	11.0477	11.2904	11.3432	11.6635	11.6949	10.4433	12.0928	11.418	10.7545	11.4446	10.8423	10.7639	11.4372	11.2673	11.3828	11.4885	11.3515	10.8453	11.4462	10.8071	11.177	11.0143	11.2188	11.1434	10.9369	11.3261	10.9354	11.6437	11.0066	10.9687	11.4479	11.2393	11.3008	10.5054	11.5164	11.102	11.0968	10.6035	11.2147	12.2208	10.8329
GOLIM4	7.7815	8.5314	7.3992	7.6625	5.2249	6.0617	7.5229	6.3806	8.8861	6.2675	7.0096	8.4536	6.3368	8.4382	5.8971	6.7596	5.3576	5.5793	8.8722	9.2245	7.2148	8.0243	5.676	6.506	8.0945	8.7222	6.7499	7.7885	8.1469	7.5136	7.2011	7.7549	9.2575	7.7154	7.5292	7.6453	6.5994	7.9377	7.1414	6.8052	6.3911	7.7617	6.0024	6.6449	6.8808	8.6214	6.4681	7.7643	5.5986
ZNF646	9.4572	10.1969	9.6284	9.0111	9.4157	10.5526	9.0758	9.5363	9.3489	10.5232	10.0022	10.2191	10.7053	9.6587	10.6438	9.9022	10.138	9.613	8.9787	9.2875	10.2852	9.3798	9.4767	9.7213	9.2391	9.409	10.1704	9.9038	10.1512	9.843	9.0971	10.1316	9.1769	9.3438	10.3466	9.6197	9.4994	9.3329	10.2653	10.1155	10.1194	9.2882	9.3438	9.1964	9.367	9.5506	9.7897	8.9047	9.6382
OPA3	10.064	9.7781	9.5453	9.7633	10.4328	11.2661	9.9645	10.3841	10.3455	11.0674	10.1859	9.2469	10.3487	9.9505	9.8233	10.23	10.3345	9.9579	9.7874	10.0052	10.9199	9.5283	10.5189	10.1769	10.31	10.0403	10.4261	10.291	10.6676	9.6049	9.9564	10.2351	10.1528	10.3519	10.4311	9.6958	10.0348	9.9272	9.9979	10.5296	10.4567	9.6604	10.1864	9.5075	9.8207	10.0096	10.5978	10.1778	10.8037
OPA1	9.6007	10.3059	10.1164	9.9383	8.9238	8.39	9.83	9.5911	10.1456	8.2398	9.294	10.53	8.177	10.1824	8.5294	9.2661	8.6605	8.9154	10.8326	9.6446	9.2775	9.7894	8.1445	8.7014	9.8539	10.6637	8.6284	9.546	9.6562	9.2237	9.9208	9.6779	9.9165	9.5697	9.4889	9.8611	9.2389	9.6826	8.9394	9.4086	8.2663	9.4126	8.8624	9.3747	9.5854	10.0425	9.0741	9.7364	8.3716
RHEB	9.8325	9.345	9.7884	10.1392	9.671	8.9537	10.0565	10.1303	9.5646	8.772	10.1156	9.8272	9.0539	9.742	9.449	9.5999	8.2072	9.4676	9.9879	9.9778	9.4432	9.857	9.1405	9.2096	9.9537	9.7093	8.7813	9.4879	9.4423	10.0766	10.4066	9.516	10.0276	9.6998	8.8804	9.6818	9.7912	9.8613	8.8811	9.4335	9.3101	10.3984	10.119	10.7069	10.5347	10.3318	9.0666	10.3499	9.0442
RAB40C	9.3446	9.075	9.0098	8.7816	8.952	10.0728	9.0476	9.0468	9.1703	9.6924	8.8163	9.3494	9.9079	9.0135	10.017	9.7528	9.6933	9.4444	8.7947	9.1175	9.3581	8.7534	9.3552	9.1774	8.8665	8.8456	8.9463	9.0914	9.587	8.8782	9.1596	9.5448	8.6589	8.9586	9.3967	8.4933	9.0733	8.4757	9.4451	9.9806	9.5221	9.0123	9.1718	9.5639	9.1254	8.2497	9.4146	8.9382	9.4694
RAB40B	7.0587	8.289	7.3772	8.3921	7.5455	7.7003	6.5454	8.1392	6.9689	7.9361	7.3496	7.6111	7.3045	7.2136	7.9259	7.7725	7.4377	7.4406	8.8215	8.0106	7.2216	9.5791	6.6039	8.6224	7.5702	8.9792	6.7948	7.3091	7.7072	9.598	7.4001	9.0295	8.0454	8.8208	7.1899	7.8282	8.7449	8.606	9.1301	8.1334	7.6837	8.739	6.7271	8.0369	9.0482	9.8931	6.9784	7.9113	7.006
RAB40A	2.3636	3.2602	4.4224	3.0552	3.6432	0	3.5558	2.6384	2.7744	4.1872	2.4767	4.0058	1.4419	3.9312	3.6689	3.2962	2.6067	0.8537	4.5167	3.139	2.5595	4.2853	2.3183	3.1642	2.9213	2.7301	3.7525	3.0846	3.2495	4.6694	3.6799	3.5208	3.4515	4.2861	4.8733	2.6608	3.8019	2.6633	3.2215	1.8974	3.2441	4.5848	4.4305	4.2935	4.2351	3.4515	1.5842	3.7941	1.574
COL7A1	1.5285	1.7173	3.1154	1.6272	0	3.4053	2.9931	1.5656	1.3747	1.9521	0	3.016	3.2606	2.555	1.8497	3.2962	0.7885	0.8537	2.6448	4.9351	0	2.2101	0	2.1419	1.9029	3.065	1.7087	0.911	2.5329	2.4886	0	1.7349	6.0405	4.1423	4.1501	2.1856	2.8264	4.0165	2.3684	0.9324	0	2.464	0	4.3332	3.3098	3.4515	2.2007	2.3284	2.3087
MDP1	7.7639	7.4441	8.6901	8.0367	8.2907	8.0042	8.1959	8.9207	7.3901	7.931	8.1402	7.8885	8.1424	7.6031	7.1221	8.0787	7.8988	8.1	7.8996	8.028	7.6484	8.3305	8.0229	8.1377	7.9917	7.7266	7.5711	7.8645	6.9646	8.5719	7.8662	7.953	8.0836	8.1483	7.0841	8.3816	8.5667	8.3606	7.6148	7.5366	8.3427	8.2047	9.128	8.8898	8.6674	7.5501	7.9402	8.2669	8.8597
GTSE1	6.6781	6.6761	5.9218	6.9653	6.8809	4.6822	7.8969	6.9823	5.2343	5.9368	8.2751	7.2983	7.7693	7.0394	7.3206	5.3472	4.6013	7.9063	5.2725	6.4817	6.1765	4.5086	7.0508	6.3637	8.0324	7.5731	7.1463	6.6508	4.4775	7.8266	7.2725	5.5483	4.8409	6.8081	6.1121	6.6493	4.5758	5.5784	5.748	6.4022	7.9611	6.9422	7.8322	9.0772	8.2307	6.2101	5.328	7.1187	6.3587
FAM183A	0	1.1004	0.8889	0.431	1.5438	0	0	0	2.9826	3.031	1.0987	0	0	1.5239	0	0	0	0.8537	0.9074	0	0	5.2478	1.7131	0	0	0.5195	0	0.911	0	0	0	1.1139	0	3.2916	1.7272	0.5298	0.8169	0.4961	0	4.1171	0.6828	0	0.7732	0	0	0	1.5842	0	0
ARFRP1	9.4572	9.8134	10.0816	9.7013	10.0161	11.1843	9.5999	10.4577	10.0396	11.1635	10.1631	9.7439	10.985	10.0251	10.6009	11.4965	10.8655	10.579	9.9171	10.1258	10.6019	10.2167	10.4507	10.8104	9.5893	9.9902	10.7742	10.1121	10.7002	9.6927	10.0809	11.8854	10.0723	10.2109	10.2588	10.3404	10.4999	9.8701	10.9565	10.6106	10.5032	9.9093	10.0666	10.5682	10.2562	9.8136	10.4207	9.5927	11.3427
OVCH1	0	1.1004	0	0	0	0	0.3967	0	2.0657	0	1.0987	0.9154	0	0	2.2946	0	0	0	3.3497	0	0	1.0622	0	0	0	0	0	0	0	0	0.6977	0.4731	0	0	0	0	0	0.8646	0	0	0	0.865	0	0	1.5246	1.6603	0	0	0
FAM183B	0.4615	1.1004	3.3743	1.0318	0	0	0.7074	0	0	1.9521	0	4.8087	0	0.8076	1.203	0	0	0	1.8588	0	0	1.6673	0	0	0.6303	0	0	0	0.6153	1.9136	0	0	1.1994	1.5115	0.6578	0	1.7158	1.1578	0	0	0	0.4964	0.7732	1.0667	4.4045	1.1994	0	2.208	0
PSAP	15.7334	13.8391	14.0141	15.6936	15.0734	15.6982	15.3581	14.9442	15.1175	14.9462	15.2748	14.5156	15.6171	14.9778	15.0889	14.5013	14.918	14.9662	14.2602	15.3245	15.268	14.7812	15.4264	15.1522	15.5481	14.6406	14.7743	15.576	15.1533	14.2496	15.213	15.2434	15.4312	15.5561	15.2505	15.2294	15.0482	15.3641	14.5542	14.5219	15.4785	15.5895	14.9813	14.7501	14.0893	14.789	15.1686	15.5887	15.967
KIAA0831	9.4243	9.7968	9.6438	9.7615	8.9408	6.9099	9.7831	9.0907	9.2289	8.1332	8.652	10.5722	7.6755	9.1943	7.0641	9.3691	8.1419	8.6104	10.3039	9.4189	8.6297	10.0206	8.7229	9.1915	9.8026	9.7729	8.2365	9.1019	8.7202	9.7748	9.1118	9.5862	9.7757	9.246	9.3335	9.8128	9.687	9.7713	8.5748	9.2171	8.1044	9.8025	8.7694	9.767	9.5889	10.1955	8.6677	9.9153	8.7812
SPPL2A	9.0719	7.6111	6.3411	9.1262	8.2373	6.5367	9.3975	7.9463	8.1768	6.6643	8.3628	7.8431	7.1561	7.8444	4.7571	6.6156	6.97	6.9968	7.9487	8.1339	7.5684	8.1658	9.0442	7.661	9.214	8.546	6.1564	7.6812	7.133	7.0342	8.4353	7.8622	8.5265	8.3149	6.7914	8.8599	8.0882	8.738	6.5002	7.3542	7.2453	7.1773	8.1165	8.4062	7.2666	8.6773	7.6895	9.2837	8.0816
SLC46A1	9.7069	9.1058	9.7027	10.0292	10.0139	10.1347	10.0967	10.4417	8.63	10.1457	10.106	9.3652	9.9021	8.4921	9.4698	8.9406	9.3966	10.3088	8.3388	9.8231	9.3771	9.9145	9.9225	9.4531	9.7306	9.1817	9.8626	7.6498	9.5402	8.6576	9.9511	9.4194	9.9903	9.7033	9.4048	9.7171	9.5019	9.7073	9.0362	9.0108	10.0487	9.4929	10.0134	9.584	9.7738	9.7692	9.2287	9.885	11.0399
TGFBR2	10.5535	10.18	9.5746	9.4248	9.2889	8.7847	8.739	9.47	10.0309	8.5247	9.09	9.2667	8.7886	10.2296	8.4724	8.93	8.9508	7.9957	9.4882	9.2539	9.493	8.8787	7.9422	9.4339	9.3106	9.2568	8.4805	10.5006	9.8441	9.3936	9.0987	9.1596	9.0284	9.1646	9.2374	9.1247	8.8125	9.3975	8.0782	9.2105	8.8006	8.7501	7.9814	8.6674	7.5564	9.1951	9.3086	9.5297	9.4973
ITGA8	4.9082	4.9153	0	0.7625	0	0	1.3687	0	0	0	0	0.9154	0	0.8076	1.203	0	0	1.3864	0	2.9977	1.9249	1.8233	1.0971	3.981	1.4026	0	0	0.5263	2.9846	0	1.1659	0	1.1994	5.1393	0.6578	1.8726	0	3.326	0	0	0	1.6104	0	1.0667	0	0	0.8475	0.8516	1.574
ITGA9	9.7522	8.9867	7.2538	6.7205	7.8981	7.9446	6.9773	7.4548	9.3815	6.1846	6.2758	9.4831	7.4603	8.9393	8.9724	5.4478	7.9642	8.8663	7.3134	7.1028	7.9328	5.8476	9.185	7.7049	6.7082	8.5494	8.7321	8.0165	8.6646	6.152	10.1418	7.088	8.1847	8.139	7.3467	7.7201	6.633	6.6484	7.2572	6.5494	6.4321	7.2097	6.9668	5.1929	4.9557	7.6517	9.4823	7.8193	9.9708
STK40	10.9853	10.7602	9.4037	11.3299	10.9979	11.9019	10.3873	10.4058	10.9492	11.3613	10.3317	9.6267	10.6994	11.0095	10.6613	10.9834	11.4222	10.4625	10.5382	10.7587	11.7356	10.1386	11.3614	11.6024	10.8194	10.8934	11.2566	11.0892	11.6714	10.0001	10.8872	11.0053	11.3746	10.7641	11.2555	10.4885	10.7897	10.0607	11.0906	11.1631	11.2064	10.5487	10.1599	9.924	9.5623	10.9035	11.5711	10.8001	11.1534
MYO3B	0	0	0	0	0	0	0	0	0	0	0.6515	0	0	0	0	0	0	0	0	6.3498	0	0	0	0.6498	1.9029	0.5195	0	0	0	0.5473	0.6977	0	2.5245	1.7284	1.108	0	0	0	0	0	0	0.4964	0	0.6298	0	0	0	0	0.9918
ATP2A1	2.8138	1.7173	1.83	2.7906	2.2724	1.9036	2.6001	1.8533	1.87	3.6413	3.5662	2.8486	3.6039	1.5239	3.6689	2.7829	2.213	2.3321	4.4315	6.6506	1.9249	4.2582	2.6151	3.6297	3.4414	2.4154	2.1385	2.6512	2.0675	4.5033	1.1659	2.9255	3.5612	2.9894	0.6578	4.1223	2.9735	2.7539	0.7604	3.4585	3.3334	4.3435	3.353	3.8761	3.6703	2.9845	1.3778	2.6391	0.9918
ATP2A2	12.6757	12.7907	12.9437	13.3193	12.6515	12.0969	13.1625	12.6087	12.628	11.8403	13.4857	13.0601	12.896	12.3724	13.0539	11.1345	12.1039	12.4543	11.8002	12.8115	12.2514	12.14	12.9818	12.2817	13.1757	12.8347	12.774	12.1191	12.8505	12.7779	13.1577	11.7067	12.89	13.1528	12.3785	12.8706	12.724	13.1898	12.8964	11.8829	13.286	12.157	12.9554	12.9982	12.5332	13.0058	12.9381	13.114	12.3844
ATP2A3	11.1086	8.0264	7.3245	7.3845	8.1813	8.181	8.5014	8.0025	7.0919	8.7433	7.9147	7.9937	8.5484	5.1804	8.2249	8.3873	9.059	9.1384	4.4019	7.3877	8.8091	9.0951	8.5429	7.8893	8.7242	8.7859	8.3157	6.6188	7.8303	6.9983	7.9169	10.2295	8.425	9.0882	6.136	6.2972	9.9814	9.62	7.3704	8.7291	7.6922	6.6958	7.7586	8.8868	8.6851	7.1353	8.7874	8.3541	9.4119
ITGA1	7.7565	7.2541	5.2007	6.4828	6.0473	3.4053	6.9331	3.8142	4.4047	4.6662	6.1539	6.2287	4.6458	4.7687	3.8095	5.5419	2.9156	3.1813	5.2056	6.0698	4.3133	5.2889	4.704	5.331	6.4525	6.5308	3.4866	4.1116	5.3557	4.4434	6.7461	5.0704	5.7819	5.6586	4.7252	5.6252	4.7493	6.1862	3.325	5.6191	5.4784	6.0419	4.7293	6.6761	3.3098	5.5218	4.019	7.9494	5.7912
ITGA2	5.2313	3.6371	2.9661	4.9677	4.5843	2.6967	5.6084	2.2986	2.6578	1.9521	4.3908	4.6137	5.2768	4.972	0	2.7829	0.7885	3.8798	2.4272	6.2675	2.3773	4.0209	2.1433	4.3055	4.8277	4.0907	4.2592	3.227	3.0784	3.1443	2.971	4.1447	6.6619	5.1393	5.919	4.7164	4.9403	5.3066	2.9891	3.7781	3.8994	6.2352	4.1713	5.5539	3.5599	5.0623	2.0695	6.3263	4.2323
ITGA3	10.2797	11.262	11.0005	11.9345	11.4111	13.5647	11.3658	13.1638	10.7131	13.5124	13.2853	9.5512	12.9019	12.6066	11.9769	12.2441	12.5995	11.7302	11.7216	11.624	11.7477	11.8816	11.3772	12.419	10.6178	12.1465	12.0044	11.8572	12.0912	12.4671	11.4208	12.9166	12.5523	12.3634	15.0084	11.863	12.5145	12.472	12.3055	12.6685	12.9606	14.7447	12.6357	12.1124	11.9512	12.8153	11.5606	11.0738	13.4794
ITGA4	9.0809	4.1479	4.9546	6.3777	4.0823	0	6.0753	4.1435	3.326	3.7983	4.0893	4.3241	2.5942	3.8118	1.3204	2.8462	0	0	2.7462	8.0419	2.7212	4.1568	2.4743	4.5702	7.4028	4.7687	3.2335	3.1259	3.4025	3.1518	4.279	4.5357	7.541	5.2897	3.4063	3.5414	7.1304	7.7291	1.9168	0	2.697	3.344	1.953	5.0238	2.9643	5.2978	2.8693	8.2086	4.8559
ITGA5	10.2501	7.6971	8.6969	9.3084	10.9748	10.3704	10.4889	9.295	7.4129	9.1743	9.7832	7.8924	10.5653	7.5845	9.2658	10.0274	7.7074	9.9187	7.0144	9.2354	9.3128	8.4494	10.282	10.344	10.0486	9.1888	9.1759	7.6467	8.3178	8.2742	10.1978	9.605	9.457	9.8721	10.0467	8.5795	9.5791	9.3237	8.4742	9.6414	10.9489	7.8336	10.1803	11.1803	8.4633	8.6864	8.5935	10.3535	11.3683
ITGA6	9.2468	7.5726	6.3561	9.3076	7.7391	5.4875	8.0477	7.5832	7.4873	6.2128	8.0606	7.9084	7.9098	7.1194	5.5414	7.1811	4.5121	6.5518	6.4105	8.4712	6.134	8.2813	7.4158	8.3828	8.2349	7.5365	7.7432	6.7777	7.2586	8.4801	8.2794	6.1389	8.6496	8.1879	7.1611	8.5004	8.4938	9.1615	5.5051	7.0424	7.3183	8.4464	7.7443	8.2412	8.6315	8.0168	6.099	8.4435	8.1025
ITGA7	7.6028	5.0208	5.9014	6.0392	7.5603	7.0949	6.3908	6.6669	5.193	7.3242	7.066	8.0765	7.5686	5.8207	6.3756	6.8543	6.4757	6.4622	5.6699	8.825	6.2446	6.9537	6.7254	6.9594	6.6145	6.773	5.5352	5.2963	6.207	6.4848	6.9412	8.5512	7.9603	7.6669	7.8514	6.7117	5.7833	6.6601	4.8803	4.7245	7.6623	7.5408	5.6417	8.4475	5.8986	6.292	5.1608	7.6418	8.1077
TRHR	0	0	0	0	0	0	0	0	0	0	0	0	0	0	0	0	0	0	0	0	0	0	0	0	0	0	0	0	0	0	0	0	0	0	0	0	0	0	0	0	0	0	0	0	0	0	0	0	0
LOC100132288	8.5301	8.6675	10.2414	8.41	9.58	8.1396	8.928	9.8366	7.5294	7.9361	9.5183	7.0412	10.1581	8.181	8.8837	10.8028	9.281	10.29	8.747	8.0647	9.1304	8.7869	10.4186	8.8476	7.9644	8.6321	3.4866	9.5177	8.5257	9.6244	8.4862	9.5876	9.606	7.7374	7.9922	9.3582	10.4434	8.2933	9.5702	9.0216	9.6029	8.9003	9.1413	9.746	9.9618	8.9128	6.124	7.8747	8.7844
DENND4A	8.37	8.0639	7.213	8.2741	6.4143	4.1251	7.8853	6.9971	7.3672	5.2594	7.5822	8.0651	6.1919	7.7577	4.4485	6.038	5.5712	6.5267	7.5772	9.1491	6.1904	8.5216	6.8037	6.8054	8.3701	8.0235	6.9351	6.9622	6.725	6.4494	7.5026	6.9769	8.9304	8.0781	6.9616	8.5761	7.5805	8.6538	6.1695	6.4349	6.1596	6.7683	5.7019	7.1685	7.7407	8.91	6.2757	7.9704	5.8167
DENND4B	10.3896	10.8997	10.7665	10.2014	10.386	11.9606	10.2421	10.6651	10.8405	11.5485	11.403	10.8202	11.2273	10.7134	11.6286	11.0298	11.1829	10.9542	10.5814	10.6114	11.4217	10.8567	10.7865	10.8589	10.4214	10.7424	11.4964	10.5322	11.2827	10.5873	10.4572	11.1299	10.42	10.7165	11.0241	10.4349	10.4535	10.6084	11.4575	11.0843	11.1658	10.5866	10.428	11.2158	10.6118	10.7881	10.9896	10.3596	10.7114
DENND4C	8.7881	9.0948	8.8052	9.0063	7.9097	7.322	8.5064	7.5783	8.6604	7.3874	9.3805	8.8047	7.8943	8.8991	6.5857	8.1008	6.9531	7.0937	9.7423	8.6442	8.2602	9.1235	7.63	8.0773	8.8529	9.1196	8.0013	8.2367	9.0905	9.0872	8.2053	8.5601	9.3115	8.8044	8.7892	9.1109	8.2842	9.3126	7.2831	8.237	7.5549	8.8421	8.0639	8.378	9.7766	9.7184	7.524	8.8504	6.8663
SWAP70	11.8543	11.8602	11.3644	12.1539	11.3329	10.4811	11.3806	11.4906	11.1466	10.8412	11.4723	11.8412	10.8942	12.4853	10.5239	10.5783	10.65	11.8618	12.2728	11.2657	11.5079	12.4022	11.2031	11.681	11.9316	11.8016	12.1066	11.8496	11.349	11.5943	11.9657	11.2717	12.3092	11.9392	11.122	13.0981	11.4238	12.0439	10.8847	10.767	11.0259	12.0402	11.0501	10.2827	11.3356	12.4391	11.8213	11.9149	12.2356
RARRES1	7.5745	5.5296	5.2337	5.9031	5.069	2.6967	1.18	3.4329	3.1645	3.7983	5.23	4.5331	2.6206	3.0228	3.6689	6.4312	2.9156	2.8986	4.8371	4.727	4.2081	5.2751	0.6504	5.1348	4.6183	4.8231	1.7087	4.1116	5.131	1.5084	2.8518	4.5551	5.1701	6.0698	2.4911	4.9824	5.6799	6.4254	2.5503	3.3341	2.0096	2.9204	1.9397	6.4599	2.0992	2.9035	3.1689	2.4396	4.0719
LOC100132287	7.4116	7.7011	8.524	7.3009	5.3656	7.7098	7.6442	6.0374	6.73	7.5286	5.4902	7.763	7.2567	7.7369	7.7097	8.1238	7.1208	7.3364	9.0638	7.7464	6.7734	8.5023	6.6537	7.3091	6.8724	7.5926	6.389	7.5036	7.8504	7.5916	6.2408	8.2428	8.4679	7.4473	7.5824	6.812	8.4877	8.4075	7.2374	7.6237	6.5672	8.3571	7.2814	8.8751	8.4284	8.2781	6.4939	8.1301	6.9494
PHLDA3	10.1646	10.4151	11.0118	10.8305	11.1912	12.8078	10.4924	11.8313	11.2553	12.4872	10.4826	9.039	10.6701	11.1092	11.631	12.1682	11.1229	11.3518	10.9894	10.9926	11.1094	10.9531	10.9299	11.7087	10.6794	9.7843	11.1909	11.3176	11.6465	9.6951	10.3437	11.9322	11.1737	10.7889	11.8298	10.0414	11.7378	10.4329	11.2651	10.7775	11.2799	9.7601	10.6316	11.5112	9.9022	10.6481	11.0734	10.3588	11.5671
PHLDA2	7.8108	6.0615	7.5962	9.6584	9.1401	8.5931	9.3275	9.4754	5.4247	8.1184	8.2591	4.8972	9.1766	8.4691	6.4634	7.4951	8.2423	8.9298	5.1884	8.1611	6.4662	6.7354	8.721	6.9193	8.2376	8.6648	7.5559	6.6943	9.3047	7.0393	7.1765	7.3879	9.3935	8.8701	9.2525	6.6933	9.9484	8.6699	7.9864	6.9287	10.2312	7.9119	9.0046	7.7223	8.716	7.1039	7.4435	9.4137	10.032
TACO1	9.1216	9.1335	9.5906	9.5365	10.0556	9.471	9.6966	10.188	9.268	10.2293	9.5614	9.476	9.6928	9.276	9.9951	9.3851	9.8697	9.8497	9.1239	9.3479	9.3612	9.1075	9.7202	9.7606	9.5424	9.3783	9.6141	10.0965	9.3239	9.7055	9.7901	9.57	9.2818	9.4976	9.714	9.6083	9.6202	9.2517	10.3046	9.906	9.8272	9.4375	9.9577	9.8054	9.7743	9.0438	9.5744	9.5904	10.3144
PMM1	9.8456	9.8424	9.8523	9.9697	10.2383	11.254	9.5502	9.8304	10.0911	10.7115	9.2913	9.8729	9.9672	10.1575	10.4167	11.0589	10.487	9.8023	9.9171	9.9913	11.0593	9.6602	10.2048	10.1234	9.7857	9.6958	9.5303	10.5275	10.2275	9.8845	10.1145	10.0621	9.5859	10.0125	10.3807	8.6076	10.1849	9.7638	10.4887	10.5988	10.2748	10.0946	10.3092	10.0626	9.7224	8.9283	10.4042	9.5904	10.6174
GAP43	2.3636	5.8773	1.4349	4.5627	2.7543	1.9036	0.3967	0.7253	3.4712	6.4679	1.7151	0.5292	2.1484	1.0877	2.2946	5.3472	0.7885	5.4252	1.2101	7.4227	3.7642	2.0923	1.7131	5.5217	4.2542	2.1595	2.4692	2.749	4.0379	0.5473	2.579	1.1139	5.0623	5.4906	3.184	1.8726	3.107	1.1578	3.6778	4.3914	0.6828	3.327	0	4.3719	0.9549	2.5245	1.1368	0.4878	3.1553
NENF	11.3028	10.3413	11.473	11.921	12.1926	12.9809	11.1339	12.3528	10.7016	12.2541	12.4906	10.397	11.557	10.8244	11.7938	12.8878	11.6095	12.1765	11.1375	11.2915	11.5117	12.0004	11.5511	12.0356	11.1253	11.0187	11.8139	11.0088	11.6629	12.2552	11.8632	10.9506	11.9685	12.2623	11.6857	10.3404	12.4403	11.5148	12.4294	11.9066	12.6057	11.5193	12.9427	12.9115	12.2684	11.0938	10.8166	11.4237	11.2918
SQLE	9.2926	9.3463	9.2608	11.7823	9.6051	7.6908	11.6175	7.7102	7.8972	8.4732	10.2448	10.2728	8.3502	9.3156	8.5395	7.9286	7.7074	8.3174	7.941	8.974	7.8695	9.2949	9.7473	9.2096	10.0253	9.811	8.1353	8.1853	7.6511	8.9242	9.9263	8.213	9.5093	9.6632	9.3035	7.5698	7.4917	9.5017	8.0893	7.3859	10.1612	9.8275	11.1805	11.5225	9.4584	9.3626	8.8235	11.474	10.7106
MRPL28	11.4234	10.4498	11.1202	11.0461	11.6594	11.4653	10.9521	11.3669	10.5319	12.197	11.1426	10.9118	11.9471	10.5223	11.9324	11.728	11.9527	11.4231	10.3292	10.8341	11.1217	10.4172	11.7624	11.4415	11.1275	10.6167	11.3245	11.1738	10.8917	11.0898	11.3617	10.8462	10.7374	11.3406	11.3742	10.9649	11.4142	10.643	11.4944	11.8424	11.9288	10.7271	11.9635	11.882	11.636	9.8964	11.3464	10.9508	11.8893
LOC100289341	5.5543	5.6496	5.7498	5.6764	5.8216	7.406	4.9571	6.1742	5.9804	7.9445	6.1882	5.5016	6.6397	5.8207	6.5857	6.3027	6.8748	4.5104	6.662	6.6682	5.6625	5.5342	5.5762	6.1141	4.2542	4.9899	5.5352	6.1584	6.7749	6.633	5.112	7.2586	5.8155	5.2834	7.4117	5.9899	5.4974	5.3214	6.3114	6.1671	5.0213	6.5262	5.3472	6.4327	5.8758	5.5218	5.2694	4.8048	6.7518
FBXL13	2.0057	1.7173	4.4224	2.3725	1.5438	1.2453	2.4411	1.8533	2.9826	1.2837	1.0987	4.3257	1.4419	2.555	1.8497	2.4361	1.6698	0.8537	3.9494	3.3859	2.1688	1.2933	1.0971	0	2.813	2.5281	0	3.0077	2.2398	0.943	1.8022	2.9255	1.6603	1.7284	1.108	1.6863	2.4776	1.4014	0.7604	2.6895	0	2.9204	0.7732	1.0667	1.5246	1.8451	1.5842	1.3835	0.9918
FBXL12	8.0033	8.6916	9.0567	8.1198	7.988	8.5828	8.2107	8.5671	8.3299	8.8186	8.2831	8.7147	8.5746	8.3398	8.5192	8.7146	8.4724	8.143	8.8312	8.0603	8.591	8.7473	7.9752	8.4383	8.0564	8.7731	8.2687	8.5748	8.7038	8.6101	8.0515	8.9937	7.9974	8.3378	8.7854	7.8916	8.8439	8.4335	8.681	8.9651	8.2916	8.2696	8.4593	8.0489	8.5633	8.3371	8.5816	8.2532	8.6093
FBXL15	8.0917	8.3785	9.1353	8.5029	7.977	9.0539	8.1348	8.418	8.7976	10.1459	8.9521	8.7729	9.8634	8.7027	10.0315	9.34	10.1473	8.8738	8.3788	9.1843	9.022	9.1366	8.4683	9.05	7.9613	8.734	8.1527	9.3853	8.7001	8.4036	8.308	9.0263	8.6666	8.5575	9.8128	8.2522	9.0466	8.5134	9.4292	9.4801	9.3441	9.4495	9.3391	9.1678	8.9626	7.6579	9.2884	8.0795	8.8904
CYP27B1	4.6072	4.1367	4.8634	3.8659	2.7543	5.4875	4.8021	1.5656	4.5093	5.5953	3.42	3.5402	2.9758	5.3492	4.1641	4.1024	5.6776	3.5226	5.0039	4.7926	5.5805	3.6561	2.4743	1.0961	3.2046	5.0477	3.3327	3.9566	5.6874	4.4125	3.279	5.6851	3.5074	3.4829	5.2249	3.3035	4.0869	5.0085	2.3684	5.9511	2.5466	5.8395	2.1844	3.0207	4.3722	3.3327	4.7104	4.7193	2.5712
FBXL17	8.565	7.8081	6.5258	8.3921	7.3561	6.5578	8.5227	7.8185	8.431	6.8552	7.3697	7.5578	6.981	7.8678	5.7993	7.2935	6.4399	7.0852	8.8354	9.4625	7.839	8.9073	7.4012	7.7926	8.5496	7.9969	7.3999	7.8028	7.7291	7.1084	8.0915	8.1073	9.1074	8.3785	7.9658	9.3967	8.1042	8.5085	6.6964	7.4622	6.8805	8.4259	7.314	8.169	8.0303	8.9385	6.8088	8.5198	6.6275
FBXL16	5.2168	3.1714	4.4786	3.0552	2.2724	4.9615	2.9346	3.3429	2.9826	4.8207	3.42	4.2605	4.2499	3.1502	4.6859	5.122	4.0875	4.4045	2.6448	9.7413	4.4114	2.9803	2.1433	1.0961	5.2578	3.4555	3.6257	3.227	5.6109	2.6026	1.1659	3.9041	7.4561	2.3687	5.5962	3.6479	5.0439	4.7905	2.9891	4.866	2.8183	6.0775	1.9397	5.7719	4.1987	2.5245	4.2468	3.1115	3.3071
FAM169A	4.4166	5.6821	6.4293	4.8155	3.1148	4.3356	4.8661	3.4329	6.861	3.6413	4.2245	5.8618	2.1484	6.9371	4.6859	5.5867	4.2059	2.3321	6.6431	10.4769	5.2503	6.0428	2.7434	3.8732	6.3592	5.9967	3.3327	6.4548	5.4447	5.5442	2.8518	5.728	8.5232	5.231	3.6502	5.4606	5.0102	5.7642	3.8263	6.2383	3.644	8.0457	4.6902	6.3863	6.6775	4.4425	4.1848	4.0255	3.3071
FAM116B	7.708	7.4363	7.4702	7.1285	8.8479	8.4924	6.9105	8.4694	7.0693	9.1008	7.8011	7.8597	8.3195	6.6389	8.5243	9.5498	8.5667	8.7921	7.1226	8.4578	7.6611	7.6396	7.9455	8.3019	8.14	6.9145	8.1059	7.1528	7.2128	7.4118	7.9169	8.2447	7.8779	7.6669	7.6831	6.9163	8.1782	7.417	8.1002	7.9913	8.0723	7.5216	7.8367	8.6577	7.094	6.4213	7.5146	7.6213	9.2051
FAM116A	8.4484	8.8503	8.7233	8.4834	7.4539	6.8597	7.9642	8.2109	8.8812	6.8372	7.8801	9.0583	5.9529	8.6524	6.9773	7.672	7.8091	6.8328	9.4326	8.2338	7.9655	8.632	7.1292	7.5988	8.1842	8.8182	6.9747	8.7938	8.4597	8.688	8.1559	8.4714	8.5731	8.1342	8.7892	8.4537	8.182	8.3379	7.0982	7.4397	6.9738	9.2401	7.221	8.3444	8.4284	8.3864	7.9932	8.4149	7.3586
FAM169B	0	0	0	0	0	0	0	0	0	0	0	0	0	0	0	0	0	0	0	0	0	0	0	0	0	0	0	0	0	0	0	0	0	0.5486	0	0	0	0	0	0	0	0.4964	0	0	0	0	0	0	0
RALGAPA2	6.1055	7.3119	5.1322	6.8393	5.3656	6.4934	6.1093	6.5511	7.2412	4.8207	6.8687	6.827	6.7241	7.2986	6.1024	4.6164	5.1066	4.9478	6.4326	8.0559	7.1943	6.7646	6.0305	6.585	6.7307	6.773	6.5721	6.9622	7.5066	5.5008	5.8321	8.7824	6.9359	6.1936	7.4551	6.9478	4.4806	6.666	5.9066	6.683	6.6036	7.6917	4.5223	4.1673	4.8423	7.3339	7.6121	5.1038	6.3056
GHDC	10.7689	10.9553	11.257	10.2311	12.0981	12.2374	11.2008	11.8838	10.6761	11.6729	11.4013	11.6743	12.5027	10.606	12.4431	10.9136	12.3022	11.8327	10.354	10.0673	10.6403	10.966	11.8678	11.2278	11.1853	10.6443	11.6999	11.2176	11.4291	10.6667	11.719	11.3298	10.4191	11.6726	11.0464	11.0128	11.032	11.1008	11.8581	11.7396	12.369	10.2076	12.0274	10.6821	11.4103	10.2811	11.6181	11.088	13.1024
H19	7.3021	6.1915	5.4174	7.6095	8.2645	1.9036	6.2894	5.4633	2.8822	6.873	5.4718	11.588	9.1809	3.2099	6.6619	4.7798	2.9156	9.2573	0.9074	7.1703	4.7481	2.2101	6.9679	5.4856	6.3103	6.8291	6.9351	5.3124	6.5802	6.9773	8.8952	3.8273	5.6638	5.4454	5.7589	5.5315	4.7895	3.6894	6.4891	4.3275	8.1389	4.0889	8.9683	7.5005	6.6373	4.4709	3.6077	5.0868	5.6277
SDK2	7.5074	4.3939	5.4459	4.9353	7.6729	7.5814	8.725	6.1742	4.5093	5.9702	4.0859	2.4411	6.981	3.524	4.3597	7.7627	2.213	8.6486	4.2442	8.2631	5.0517	4.4379	8.9724	5.9775	8.9615	5.1214	5.4995	4.8665	7.9154	4.7704	4.9179	8.3008	7.5654	7.1928	5.247	7.4651	6.5994	2.9958	3.8952	4.7732	6.7808	3.6904	7.1651	6.9368	5.6784	4.1582	3.9808	8.1949	9.0496
GRP	0	0	0	0.431	0	0	0	0	0	2.4071	0	0.5292	0	0	1.203	1.3049	0	0	0	3.3859	0	0	0	1.7117	1.4026	0	3.7525	0	0.6153	0	0	0	0.5182	2.0838	1.4506	0	0	1.6097	0	0	0	3.494	0	1.0667	0	0.5182	0	0.8516	0.9918
TPRN	10.11	10.5161	11.5339	10.5564	11.554	12.2267	9.7543	10.1362	10.5215	12.3571	11.2011	10.9472	11.4957	10.1288	11.7821	12.465	11.8379	10.4078	11.0036	10.3654	12.0365	10.5094	11.4901	11.8269	10.4203	10.3866	11.7578	10.9044	11.7512	11.8926	11.1272	11.1523	10.269	11.2063	10.9811	10.072	10.759	9.9603	12.0815	11.8288	11.9947	10.3218	11.5488	11.3602	11.417	10.5943	10.9757	10.3985	10.4066
THSD4	5.1571	4.6454	1.4349	4.5413	3.1148	5.0236	3.3017	3.2469	6.2253	7.0078	4.1798	3.0929	3.9628	3.8206	3.1396	5.7533	3.1699	5.0568	1.4601	7.433	4.6309	4.9923	2.4743	5.2685	5.4143	3.6672	4.3422	3.227	5.1742	1.5084	2.8518	3.7462	4.605	6.9004	3.5109	3.6479	2.6625	4.0879	2.9891	5.2226	3.3334	2.3524	1.9397	5.5539	3.0889	3.2033	3.2918	3.5184	4.8421
KIAA0895L	6.9684	7.9451	7.8145	7.8507	6.3137	6.0012	7.6035	5.9197	7.0443	8.0498	6.8687	7.6656	7.4603	7.6153	6.5299	8.566	7.0829	7.7376	9.7973	9.5002	6.9115	9.6118	6.678	7.5903	7.1704	8.6348	7.2488	7.4173	7.9898	7.8648	5.9088	7.8557	8.4082	7.2588	8.162	7.9228	8.3521	8.4354	7.3644	7.6759	7.4788	8.3008	6.8097	8.62	7.7549	8.7188	7.0101	7.7106	7.3412
CHST9	3.2735	3.2602	5.266	6.7109	6.5679	7.0657	8.2153	5.902	6.5372	7.3242	8.6479	5.7828	4.6945	3.2099	2.2946	7.1956	1.6698	5.8043	6.7873	6.9191	7.2417	6.1125	7.7302	4.8518	9.206	4.0907	6.2454	3.1576	6.6808	1.9136	7.9644	8.5317	7.8911	5.6718	7.2892	6.5366	6.1817	7.0025	3.961	3.4585	5.6793	6.3118	7.1217	9.0006	8.7431	7.4631	3.0346	6.9317	3.3071
CHST8	5.26	4.2276	5.7948	6.6622	7.2692	7.4743	7.0166	6.4469	7.9163	3.4651	4.6423	6.0569	7.6694	3.4762	6.6804	7.0106	6.2871	6.3666	6.5246	7.9567	7.0945	7.856	7.2954	7.8292	6.5485	5.0851	7.7883	3.6876	7.8702	9.121	6.2169	4.755	6.573	7.1882	3.9489	3.8389	7.5159	6.3476	3.2215	5.8638	7.4187	6.7297	6.3037	7.163	7.4365	6.4643	3.4584	7.0459	6.1932
COL4A5	7.8538	8.2407	7.5313	8.4011	7.6593	6.8077	8.5667	6.2504	9.0854	6.346	6.3484	7.1396	8.406	7.2882	5.2765	7.5528	6.0855	6.3807	9.1729	7.8933	8.6945	9.0154	8.2153	7.6198	7.9162	7.7345	7.7508	7.1212	8.7329	5.0164	7.4107	7.7523	8.0216	7.3525	7.4599	8.1702	7.2888	8.0061	7.4297	7.9281	7.9148	7.28	7.4133	8.4178	7.6968	8.7104	7.9496	8.3309	6.2505
COL4A4	5.3824	5.7755	4.103	3.3295	2.2724	4.2342	2.8736	1.8533	3.8883	4.0688	4.4672	3.6963	4.3745	2.555	1.8497	4.7798	0.7885	3.3042	2.1708	7.6958	3.5222	5.6429	3.1659	4.4626	3.6446	3.5652	3.6257	3.0846	3.6053	3.067	1.5189	2.5958	4.8409	4.7991	3.5109	3.9672	4.0869	5.2139	2.1602	3.9575	2.8183	2.84	3.9901	4.2935	3.2398	3.8477	3.2918	3.3001	3.4444
COL4A3	2.3636	4.2276	3.2506	2.7906	1.5438	1.2453	1.18	0	2.0657	2.4071	0.6515	1.8712	0.8941	0	0	1.9786	0	1.3864	0.9074	8.0311	1.2622	3.6561	2.1433	3.3366	3.6446	2.4154	1.7087	0	1.6451	1.5084	0.6977	0	4.704	3.5414	1.7272	2.1856	3.4464	3.9414	2.3684	0.9324	0.6828	1.9541	0.7732	2.8116	1.2677	1.4482	2.0695	2.6391	2.5712
COL4A2	12.1887	10.6714	9.9312	10.797	12.8543	10.7945	11.482	10.3898	9.9118	11.7862	11.3378	11.0071	13.4629	9.9478	11.4134	9.8663	10.4627	10.6726	7.5271	11.2045	9.8154	8.7301	10.6678	12.0248	10.7965	11.2342	10.9433	9.5604	9.3477	11.276	12.5157	9.3406	10.1837	11.7562	10.5768	10.0997	10.1572	10.2927	10.1884	11.4845	13.2362	11.0054	10.9471	13.4049	9.3793	9.3435	10.032	11.7797	13.3876
COL4A1	11.5972	10.2948	9.5486	10.2423	11.8968	8.5463	11.2239	9.0907	9.2187	10.0767	10.0596	10.4937	11.7758	9.072	9.5701	8.8678	8.8498	9.1071	7.029	10.3859	8.7042	7.8401	9.3813	11.1591	10.0184	11.0998	10.0287	9.068	8.1523	10.1493	11.7873	8.6479	9.4834	10.0369	9.5734	9.7119	9.0361	9.1543	8.8402	10.0832	12.2168	10.74	9.7236	12.7808	8.3661	8.7384	8.9513	11.3095	11.9468
SLC35D2	9.9969	9.9926	10.2323	9.8305	9.9755	10.5044	9.7643	10.2231	11.2569	10.1944	10.1674	10.2105	9.8975	10.5016	10.0116	11.0923	10.1155	9.1852	10.8652	9.6505	10.9915	10.1892	9.7357	10.3973	10.1771	9.7621	10.1901	11.1771	10.9696	11.1601	10.2592	10.4856	10.3035	10.1003	9.9953	10.2173	10.7054	10.541	10.457	10.6738	9.8453	10.39	9.8162	9.7859	10.9215	10.5475	10.6159	9.9822	8.9779
CHST1	6.7456	5.2764	3.9524	6.1281	7.5156	5.6538	5.5116	4.4957	5.4068	6.9419	4.8564	4.2605	6.6521	4.4099	4.4485	6.2479	4.2059	6.5764	3.1507	7.0185	4.2081	5.4883	5.0148	7.7513	5.1282	5.3836	4.566	5.8959	4.9191	4.9097	6.1553	3.8273	6.3078	6.0192	5.6133	4.5623	5.231	4.7023	4.0842	4.4525	7.0483	5.5418	3.7827	6.7659	3.007	5.5218	6.0476	5.3655	6.791
ZNF879	5.6331	6.8363	6.6895	5.564	3.6432	3.2055	5.4292	4.6159	5.8269	3.6413	4.5748	6.8327	4.6458	6.6115	4.611	5.2941	5.1952	4.2293	6.662	6.0431	5.3024	6.5854	4.3073	5.2032	5.6993	6.3278	5.4253	6.7485	5.8951	6.5069	4.4689	6.0822	5.2043	5.4606	5.1328	6.0967	5.4225	6.6064	5.1578	5.7946	4.3484	6.4401	5.4906	6.071	6.5094	5.9825	4.7959	5.5625	4.0719
CHST3	9.4456	9.9481	9.3744	9.5168	9.647	9.8595	10.0625	9.1615	9.5483	8.9583	9.8685	9.0108	10.9503	9.7356	9.8087	9.1212	9.3725	9.161	7.7837	9.2432	8.791	9.3521	10.2096	9.1703	9.859	9.0517	9.7208	9.3083	9.9825	10.1077	8.9158	9.7156	9.7877	10.2182	8.4909	8.9219	9.5175	9.7453	9.3699	7.7325	10.0478	9.6865	9.5213	9.8591	9.7805	9.1972	9.198	10.0407	10.0429
CHST2	8.7097	5.5117	6.7014	7.323	7.3561	7.2196	6.6308	5.9638	5.7718	7.3242	7.7937	5.8172	6.2253	4.8078	4.825	7.6511	5.3576	5.7404	5.0427	10.5155	6.5547	5.3411	6.1854	7.7963	7.8897	5.9868	6.8526	5.9379	7.8735	6.6127	7.2253	7.9711	9.2088	7.5073	6.8138	6	7.4101	7.1681	4.5365	6.1302	6.843	6.3043	6.7746	7.5392	4.5561	5.5487	5.0257	7.3282	7.6489
CHST5	3.1093	3.1832	4.8634	3.8161	1.572	1.9453	2.8216	2.3158	1.3924	4.3018	2.4885	3.9357	3.163	3.2895	2.3174	4.9947	2.6238	2.5684	4.8282	4.9442	2.753	4.449	2.7544	3.0929	2.7189	3.6423	1.1014	3.0973	4.2057	3.548	2.4387	3.8403	3.9517	3.3764	0	3.8059	4.2167	3.5093	3.4346	2.9078	2.7144	5.0945	2.8936	3.7099	3.6762	3.2945	1.5919	2.7363	1.9948
CHST4	0	0	0	0	0	1.2453	0	0	0	0	0	0	0	0.8076	1.203	0	0	0.8537	0	2.2324	0.7649	0	0	0.6498	0.6303	0	0	0	0.6153	0	0	0	0	0.5486	0	0	0	0.4961	0	1.4941	0	0	0	0	0	0	0	0	0
CHST7	5.7182	3.8235	4.103	4.1467	5.297	4.8965	3.5164	3.5177	4.1262	4.2966	4.2679	4.5873	5.0339	3.5703	3.5131	4.9947	2.7694	3.1813	3.1507	7.1327	3.4316	3.85	4.4267	5.5395	4.9606	3.8944	4.698	4.6559	4.4069	4.3155	4.5477	3.9041	5.4089	4.7253	4.2845	4.1586	4.9041	4.4275	3.5122	2.2122	4.7238	4.7915	4.6902	5.7574	3.0889	3.8037	4.3635	4.5313	5.3762
CHST6	7.6332	5.0708	5.2976	7.2687	6.7586	8.0896	7.006	7.1376	7.4702	7.5836	8.1903	5.0205	6.2901	6.8831	4.6859	8.2615	5.5712	6.8631	6.8379	7.2347	7.8739	6.3167	8.0422	6.7079	7.0198	7.0049	7.4191	6.7307	8.2053	5.7805	5.6829	7.8861	7.5588	7.059	6.8359	6.5974	7.2168	6.6365	6.7532	6.8739	7.0149	5.4087	7.5341	7.6455	5.3536	6.7801	7.4566	6.8535	7.1435
ITGAX	9.5141	6.8363	7.7296	9.8475	8.3601	7.5181	10.8607	8.3329	4.8387	8.3644	8.1503	6.728	7.9404	5.6041	6.6243	9.0982	4.7254	5.0568	5.3674	7.6958	6.3096	7.1058	8.767	6.5764	8.2712	6.5308	5.2643	6.6188	7.0014	6.1332	4.976	7.7933	8.6849	8.5161	8.6918	7.1774	8.884	8.7736	5.4828	6.2208	8.2663	6.5198	8.0678	8.9408	7.9201	6.7744	7.0011	10.0162	9.4593
OR8J1	0	0	0	0	0	0	0	0	0	0	0	0	0	0	0	0	0	0	0	0	0	0	0	0	0	0	0	0	0	0	0	0	0	0	0	0	0	0	0	0	0	0	0	0	0	0	0	0	0
SNORD115-17	0	0	0	0	0	0	0	0	0	0	0	0	0	0	0	0	0	0	0	0	0	0	0	0	0	0	0	0	0	0	0	0	0	0	0	0	0	0	0	0	0	0	0	0	0	0	0	0	0
BCL2A1	6.694	2.6203	4.2394	5.0306	4.4642	1.9036	3.3915	4.4957	1.3747	4.8921	1.9463	3.016	3.4983	2.0004	3.1396	5.3472	0	0	1.2101	2.465	6.408	2.4202	1.4377	3.4906	4.8277	2.0123	1.7087	2.5465	3.4025	0	0.6977	4.0799	3.7583	4.0647	9.2291	2.1856	5.8227	6.362	0	1.8974	1.1445	1.1583	0	4.7401	0.9549	1.8451	1.7647	4.9988	4.5078
GPSM2	6.3255	6.9024	5.9346	7.2745	5.863	3.3694	7.6574	5.3176	5.3124	3.8495	5.9667	6.9366	5.3566	6.7542	4.3743	5.6811	4.7373	4.7078	6.7203	6.8919	5.3387	6.6309	5.4955	5.3107	7.2198	7.1031	5.6205	6.4754	5.0243	7.3482	5.909	6.2973	6.0867	6.4245	5.6012	6.1071	5.8547	6.7595	4.4712	5.5719	5.0986	6.9	5.2376	6.8757	7.2312	7.3606	5.0237	7.644	3.6707
HLCS	10.2367	8.5224	8.2531	9.5379	8.5417	7.1377	9.1092	9.6285	7.9845	8.1552	9.4819	7.6466	8.4385	8.0806	8.3908	7.4228	7.2778	8.3027	8.7543	9.0971	7.9574	9.5247	8.9376	8.9557	9.168	8.5036	8.595	8.4016	7.9623	8.4538	8.9722	8.9343	9.5737	9.0319	8.9512	9.4984	8.961	8.893	8.122	8.0168	9.3197	9.435	9.5733	8.4475	8.4244	9.2442	9.1663	9.3626	9.4552
NOG	1.0915	0.6527	0	1.4546	0	0	0.3967	0	0	2.4071	0.6515	0	1.838	0	0	1.9786	0	0	0	1.7933	2.3773	0	1.0971	2.1419	2.9213	2.0123	2.4692	0.5263	0.6153	2.0802	0	0	2.629	1.7284	2.1591	0.5298	1.3353	2.3516	0	0	0	0.4964	2.1844	4.5843	0.5551	0	0.8475	1.3835	2.7932
LIPG	3.4826	1.4416	1.4349	4.2294	3.849	1.2453	4.8184	3.4329	0	4.0688	1.4395	3.2355	3.6039	3.8206	2.9089	3.0623	0	2.8986	0	6.8743	2.7212	2.0923	5.5589	2.3168	4.8553	4.1968	1.7087	3.227	1.0453	2.8987	3.0811	1.3518	4.6554	3.2916	3.2729	3.9257	1.7158	2.5667	1.6238	2.4705	1.7745	3.9424	3.7064	6.0353	2.5091	1.8451	3.4049	2.8143	2.9856
ITGAV	10.11	10.354	10.0426	10.6816	8.7804	8.3237	10.2334	8.1525	10.5283	7.9777	9.1302	9.8045	8.0093	10.0786	8.2559	8.5029	7.4255	8.1512	10.6808	10.7584	9.4958	10.9576	8.4235	9.0329	10.1425	10.3607	8.3157	9.1563	9.195	10.1575	9.4966	8.5527	10.7304	10.5845	8.0117	10.6565	9.1076	10.3823	7.6748	8.0419	7.8329	9.8255	8.8514	9.5503	9.6399	10.7577	8.7179	10.6711	8.9694
HIBCH	7.9862	8.039	8.602	8.6688	7.7519	8.208	8.1396	9.1349	9.0278	7.8218	7.2611	8.1837	7.6876	8.5864	8.1342	8.0295	7.614	9.6278	8.9924	8.5744	8.3277	9.0768	8.1618	8.3379	8.4008	9.0123	8.5122	8.4695	8.5132	7.9339	8.6692	8.7515	8.55	8.6601	8.0374	9.0923	8.0008	8.7682	7.2374	8.086	8.0428	9.2873	7.7395	8.3613	8.3496	8.9398	8.4656	8.5103	7.8601
ZNF703	7.6277	10.2406	9.0381	8.1937	8.7095	10.9202	8.0304	9.9323	8.4855	11.0606	9.2459	9.3928	11.1907	8.947	10.4439	9.5834	9.873	10.6024	8.6465	7.9204	9.61	10.0817	9.4928	9.7653	8.3677	7.2831	9.8128	9.7218	10.6433	8.1648	8.1208	10.7428	8.0595	9.9101	11.4351	9.1395	8.8629	9.3548	10.2038	9.2583	10.242	10.491	9.6338	9.4713	9.3401	8.3099	9.1481	8.1425	10.7055
ITGAL	10.9576	6.1572	6.0936	6.2118	8.0828	5.8721	5.956	7.8758	4.6069	7.1746	4.738	6.3822	6.9311	3.2672	6.6986	7.8108	3.282	3.4175	3.0778	6.0521	5.2236	4.9422	6.8799	7.7322	8.8665	3.8944	5.4995	5.2636	5.2767	3.2176	5.6113	7.7983	8.7787	7.1882	4.8446	3.4277	10.224	10.0024	4.3028	4.8204	6.1664	3.7794	3.4498	6.0827	2.7293	5.3024	7.4401	8.6741	9.2573
ITGAM	7.7183	6.2139	5.6059	5.5956	5.4938	6.9743	5.0427	3.7456	6.5289	6.396	4.1336	4.7858	5.8706	4.9371	5.5812	7.0906	4.8027	4.6561	5.0039	6.3278	5.9504	5.3411	4.6062	7.5025	5.1944	6.073	6.1564	5.5478	6.0537	4.3809	5.0591	6.5448	6.414	5.7971	5.9731	4.8106	5.842	7.2364	4.6995	5.5647	4.4317	5.2149	3.353	5.667	3.3765	5.601	6.3946	6.2597	6.2316
LOC286359	0	0	0	0	0	0	0	0	0	0	0	0	0	0	0	1.9786	0	0	0	1.159	0	0	0	0	0	0	0	0	0	0	0	0	0	0	0	0.5298	0	0	0	0	0	0	0	0	0	0	0	0	0
HLF	4.9615	7.2041	5.7034	4.0591	4.4642	5.5309	3.6314	4.1688	8.1365	5.6375	5.7107	5.4144	4.6458	6.5493	3.1396	7.2384	5.9897	4.3484	8.0379	10.5515	7.2351	6.12	4.3482	5.8552	6.7529	7.0195	5.4629	6.9824	7.3648	4.7704	4.2026	6.5686	9.0614	6.282	6.1712	4.2285	3.5438	5.0085	6.9842	5.9081	4.8502	5.8702	4.9439	6.5553	5.3863	5.2542	4.4971	3.6628	5.3058
NOV	7.0004	5.3791	8.4834	9.2134	9.2395	6.0012	7.8757	5.7873	5.931	6.6643	6.4555	6.2287	4.8313	5.5474	5.5005	5.5867	1.9668	4.7884	4.6485	8.2259	8.0668	7.4521	6.116	5.0382	8.5994	6.6033	5.3062	4.7296	9.1003	5.3782	7.4625	5.0021	7.3607	8.255	7.7192	5.0612	7.5099	7.8169	6.2068	4.0395	5.1983	5.6401	6.5419	6.7066	6.1481	8.4012	4.8165	9.4548	7.7115
FAM134C	11.3009	10.7168	11.1765	11.2251	11.3425	11.7511	11.0516	11.4427	11.0418	11.7691	10.4739	11.018	11.2686	10.8383	11.3515	11.0052	11.1044	11.5462	10.8833	11.3951	10.314	11.0575	11.63	11.415	11.4038	10.7934	11.202	11.3749	11.4344	11.3387	11.183	11.3488	11.2853	11.318	11.5908	11.3109	11.7693	11.1756	10.6249	11.3292	11.2443	11.0945	11.1601	11.4634	11.3437	10.9379	11.3428	11.4748	11.9009
FAM134B	7.5074	4.3132	6.4714	8.3966	7.2144	4.8286	7.8795	6.275	4.942	4.9602	8.0136	3.5402	5.6663	7.1311	5.6944	6.2479	5.2514	4.8299	6.9947	7.8243	5.4936	8.4509	6.273	6.2711	7.3887	5.5396	5.5352	4.8223	5.76	8.5826	6.8194	6.5627	8.4012	7.7058	5.7589	8.1635	7.4978	7.9829	3.325	4.866	6.6737	10.0744	8.4	7.3096	7.9776	8.3544	5.3423	7.7428	6.376
FAM134A	12.445	12.3742	12.6141	12.5886	13.0709	13.2886	12.4439	12.9745	12.3442	13.791	12.6975	12.6777	13.1042	12.1401	13.6256	12.5897	12.8195	13.3377	11.1965	12.7557	12.7719	12.4456	13.0411	13.0963	12.9983	13.0264	12.9273	13.0062	12.4308	12.7081	13.0546	12.6115	12.5936	12.6022	13.1713	12.6636	12.7032	12.4788	13.1619	12.8115	12.9828	12.2785	12.9548	12.5375	12.7234	12.4394	13.084	12.5743	12.9475
SERPING1	13.6239	13.1231	13.6391	11.5792	12.9071	14.7463	11.1112	13.9479	13.4643	15.0568	13.6769	13.112	14.4373	12.8355	14.5709	14.8272	11.8663	13.2506	13.0354	13.6045	14.2964	12.8981	11.6613	15.0642	12.3402	12.537	13.9141	13.8285	13.3199	10.9474	10.2258	14.8382	13.8686	12.8693	14.1837	14.1087	15.1635	14.3434	14.5159	14.8398	13.9436	11.4123	12.1533	10.3332	12.5284	13.7526	14.2792	12.3889	13.2541
SMAD9	2.5609	3.3439	2.1399	2.9935	0	0	4.4931	3.144	1.3747	2.4071	3.5662	4.2605	2.8091	1.7008	0	1.3049	0	2.0801	0	5.3383	2.1688	4.9422	1.4377	2.4728	3.9814	1.451	1.0938	0	1.8717	1.9136	3.6799	1.556	5.1873	4.4478	3.5822	2.3199	0.8169	2.4632	1.6238	0	2.0096	1.402	1.9397	3.6432	1.7426	3.3327	1.3778	1.5904	1.9876
TRERF1	7.6684	5.5474	8.2531	5.0908	6.5967	5.6926	6.301	5.6993	4.9667	6.4679	7.466	5.2223	6.4402	4.0666	5.1233	6.8725	4.7254	6.7595	5.845	7.4433	5.4936	6.1424	5.1598	5.841	6.8588	6.3509	5.347	3.9969	5.6874	7.6391	7.0263	7.323	6.0779	6.9336	7.4551	5.3393	7.0107	6.7509	7.8147	4.0395	6.0126	5.8601	6.5637	7.2064	6.6236	7.33	4.5473	6.5595	6.8905
LOC653501	6.5388	6.7774	6.7929	7.2523	6.0885	3.7373	6.7115	5.4633	6.7586	4.7455	6.9707	6.8214	4.1833	6.972	3.3384	5.5419	4.5121	5.1251	7.9046	6.9907	5.5377	7.2809	4.9365	5.706	6.5229	6.7324	5.8223	6.2696	6.3073	7.4579	6.3438	6.6264	7.4055	6.6641	5.8339	6.8062	6.2698	7.1925	4.142	5.8181	4.8502	7.3865	5.7406	6.4777	6.9806	7.9351	4.5958	6.6719	5.1934
LRPAP1	13.0684	11.8099	12.322	14.0085	12.8457	12.6456	13.8654	12.3881	12.2584	12.8895	12.2027	13.0167	12.9774	12.7972	13.5473	12.5307	13.2557	13.3289	11.8385	12.3714	12.3311	12.2824	13.543	13.0352	12.7726	12.0042	12.3796	13.4797	12.1958	11.5893	13.1272	12.6715	12.3403	12.7063	11.9575	12.5572	12.4544	12.3288	12.5075	12.6166	13.0203	12.2501	14.223	12.1587	12.1117	12.1746	12.5636	12.8815	13.2198
LQK1	5.6549	1.7173	4.7308	3.226	5.8216	4.3356	5.4398	3.8797	5.0149	4.8921	2.4767	4.7386	5.6663	4.3314	3.6689	5.1817	4.9113	5.0213	4.7459	3.328	5.5159	5.0249	5.9923	5.9244	5.7442	4.6346	5.083	5.7143	5.5467	4.9957	5.3724	6.0572	2.4118	6.1844	1.9593	4.4201	5.1405	4.933	4.8459	2.8796	4.621	6.2663	5.662	5.6356	1.9319	4.8837	3.2316	5.2634	6.6561
SMAD6	7.6791	7.6971	8.7997	6.7766	6.5679	5.97	6.3297	4.06	5.4247	7.737	6.2969	6.6217	5.8916	7.4362	5.8971	8.1979	6.684	7.1191	4.2442	7.1866	6.9387	5.9011	7.6506	7.2183	7.0137	6.1006	7.7809	7.3171	5.2366	5.7925	6.7037	5.5483	6.5332	6.6838	6.2931	5.5724	7.2958	5.9092	8.154	6.2208	6.4818	5.6983	6.2509	6.4236	5.2858	6.2434	5.8114	6.6662	7.1734
SMAD7	8.5934	8.5623	8.1914	8.2158	6.9718	7.3825	7.4698	6.8332	7.679	7.7273	7.6535	7.2613	7.5489	8.6115	7.4006	8.0616	7.5705	7.9681	8.3845	8.1918	7.6611	8.7412	7.2366	8.3149	7.7013	8.2764	8.4053	8.2659	8.1196	9.4113	7.1827	7.3054	8.4537	8.1741	7.474	8.7631	8.6687	8.7911	7.8368	7.9442	7.6666	9.0272	7.4663	7.9014	8.0484	8.7999	7.4697	7.9634	6.7385
GOLPH3L	9.1771	9.6087	9.7828	9.1108	8.6962	8.2606	9.316	9.909	9.1729	8.4556	9.7672	9.7304	8.9374	9.6872	9.287	8.7446	8.8656	8.9997	9.0849	9.0631	9.1013	9.2655	8.7894	9.166	9.318	8.8084	9.7926	9.3691	9.2974	9.4985	9.3128	9.4694	9.3917	9.2504	9.6345	9.1004	8.9455	9.3292	9.0718	9.2454	8.6971	10.1701	8.7694	9.599	9.4263	9.2524	9.2368	8.834	8.6489
SMAD1	7.6441	8.3611	7.2457	7.0699	7.5748	6.2292	7.9272	6.882	7.5127	6.7243	8.2537	7.4265	7.3508	7.6641	7.7797	6.7982	6.5999	6.5518	7.6135	8.899	7.255	7.7458	7.1115	7.5775	8.2031	7.4135	7.2786	7.7027	6.9087	7.595	7.9169	7.7549	7.7476	7.8342	7.7999	7.1993	6.9138	7.7661	7.0687	6.7083	7.3772	7.7698	7.5006	7.0953	7.4636	7.4561	7.2713	7.7696	7.0711
AFTPH	9.5051	9.3284	9.2304	9.1783	8.4888	7.5501	9.7934	8.7291	8.9846	8.3132	9.5755	9.3167	8.1113	9.3706	8.4019	8.3745	7.8461	8.1181	9.4298	9.7904	8.4011	9.774	8.1299	8.4407	9.4729	9.3942	8.7283	8.9329	8.6106	9.3565	8.9361	9.2743	9.5076	9.0659	8.5208	9.1236	8.9002	9.7104	7.5306	8.3578	7.9923	9.9831	8.6573	8.7412	9.2339	9.699	8.2325	9.4213	7.778
SMAD3	9.7306	10.4767	9.9843	9.6652	10.1918	10.7061	10.0086	9.3174	10.0634	10.5246	10.4003	9.8932	10.8317	9.7029	9.5676	10.2371	10.0338	10.4683	9.3381	9.6667	10.1146	9.6315	11.228	10.5617	10.2353	9.3886	10.5025	10.0148	9.9062	9.2012	9.9217	9.7043	10.1933	10.2465	10.2798	9.9723	9.6924	9.7104	10.1554	9.6299	10.5811	8.833	10.2177	10.4019	9.7517	10.1117	10.6845	9.8426	9.7567
MUS81	8.9595	9.3425	9.6361	8.7066	9.2756	8.8069	9.4009	9.3025	8.4919	9.4506	9.096	9.446	10.1297	9.1018	9.6795	8.5825	8.3166	9.497	8.9737	9.3054	8.4767	9.4436	9.1096	9.2344	9.4482	9.2821	9.0395	9.1259	8.6146	9.3985	8.8395	8.7213	9.1585	9.3126	9.5165	9.3919	9.3508	9.5252	9.4278	8.8333	9.6774	9.3747	9.5813	9.7904	9.703	9.3889	9.6431	9.5715	9.1025
AMMECR1L	10.9135	10.7387	10.5533	10.2885	10.2199	10.3941	10.3479	9.8448	10.389	9.8732	9.9238	11.2191	9.7714	10.6119	10.0404	10.0436	9.448	10.6232	9.9191	9.8743	10.6019	10.6986	10.4969	10.3396	10.6526	10.8905	10.5238	10.132	10.5639	10.2034	10.21	10.169	10.3691	10.3267	10.3279	10.6045	10.3781	10.3934	9.9891	9.4929	10.0812	10.0711	9.7115	10.3047	10.2078	10.3572	10.5116	10.43	10.3961
IL1RAPL1	0	3.2602	1.4349	0	0	0	0	0	0	0	0	0.5292	0	1.7008	0	0	0.7885	0	1.4601	1.159	0	0.4465	0	0.6498	0.6303	1.2019	0	0.5263	0	0	0	0.4731	1.1994	0.5486	0	0	0.8169	0.8646	1.2557	0	0	1.1583	0	0	0.5551	0	0	0	0
TMPRSS11B	0	0	0	0	0	0	0	0	0	0	0	0	0	0	0	0	0	0	0	0	0	0	0	0	0	0	0	0	0	0	0	0	0.5182	0	0	0	0	0	0	0	0	0	0	0	0	0	0	0.4878	0
IGF2R	12.5264	12.6336	10.0379	12.3304	11.3382	13.4415	11.449	12.7229	12.642	11.3839	11.9316	10.9623	13.0078	11.5732	11.9018	10.618	11.4543	12.1882	11.6674	11.9518	12.6949	12.0672	11.4501	12.302	12.13	11.352	12.9033	12.3313	13.7008	12.1074	11.7848	11.5804	12.4707	11.5497	12.8864	13.3475	11.9156	12.4063	10.834	11.8963	12.8892	12.1887	10.3661	11.5322	11.4039	12.5434	11.8927	11.8733	11.4643
TMPRSS11D	0	0	0	0	0	0	0	0	0	0	0	0	0	0	0	0	0	0	0	0	0	0	0	0	0	0	0	0	0	0	0	0	0	0	0	0	0.8169	0	0	0	0	0	0	0	0	0	0	0	2.3087
TMPRSS11F	0.4615	0.6527	0	0	0	0	0	0.7253	1.0441	0	1.0987	0	0	0	0	0	0	0	1.2101	0	0	0.4465	0	0	0	0	0	0	0	0	0	0.4731	0	0	0	0.5298	0	0.4961	0	0	0	0	0	0.6298	0	1.4482	0	0	0
ZC3H10	8.2767	8.9883	8.8854	8.2558	8.7929	8.8968	8.405	8.2486	8.1581	9.1417	8.8648	9.0219	9.0975	8.1754	9.4966	8.1314	8.852	9.2912	7.9791	8.4977	8.6575	8.2559	8.8369	8.8582	8.7186	8.1053	8.7474	8.5445	8.6263	8.6538	8.736	8.8819	8.2394	8.4489	8.7529	8.6321	8.4058	8.5118	9.0568	8.5658	8.9894	7.5408	8.6674	7.7952	8.7495	8.3505	8.7939	8.3909	8.8994
RAD21L1	0	0	0	0	0	0	0	0	0	0	0	0	0	0	0	0	0	0	0	0	0	0	0	0	0	0	0	0	0	0	0	0.4731	0	0	0	0.5298	0	0	0	0	0	0	0	0	0	0	0	0	0.9918
IL1RAPL2	0	0	0	0	0	0	0	0	0.6146	0	0	0	0	0	0	0	0	0	0	2.7558	0	0	0	0	0	0	0	0	0	0	0	0	0.5182	0	0	0	0	0.4961	0	0	0	0.4964	0	0.6298	0	0	1.1368	0	0
SLC36A3	0	0	0	0	0	0	0	0	0	0	0	0.5292	0	0	0	0	0	0	0	0	0	0	0	0	0	0	0	0	0	0	0	0.4731	0	0.5486	0	0	0	0	0	0	0	0	0	0	0	0	0	0	0
CKS1B	7.7616	7.7556	7.8987	8.2022	7.6593	7.1093	8.7422	7.8838	7.8213	6.7437	8.4873	8.7538	7.7348	8.1903	7.2728	5.7921	7.614	7.4272	7.2275	7.4534	7.5362	7.455	7.5269	7.6282	8.1117	8.2683	7.6727	7.7741	7.2076	8.8796	7.9572	7.0715	7.6702	7.7343	8.9861	8.0855	7.6089	8.0997	7.2106	7.6104	7.9819	8.485	8.1636	9.3349	8.2881	7.6423	7.7998	8.5261	7.241
SLC36A1	8.1368	7.848	7.7062	8.9697	8.2002	8.8157	8.0443	8.4014	8.5523	8.6066	8.291	8.5002	8.5648	7.1878	8.114	8.2476	8.1786	7.4272	8.0945	7.9253	9.0045	8.1401	8.8207	8.3705	8.324	8.7703	8.4434	6.6058	9.3952	8.9753	8.2995	8.7696	8.5583	8.9164	7.88	8.2854	8.4907	8.5549	7.6748	6.5212	9.2309	7.8745	8.2093	8.7777	7.9776	8.5991	7.7551	8.1969	9.2219
ST13	11.9204	13.7398	13.2474	12.519	12.6575	13.0645	12.2081	12.6906	13.7225	13.1192	12.9715	13.5797	12.8416	13.3902	12.9598	13.5627	13.034	13.4297	13.5836	12.5529	13.7785	13.1544	12.2174	13.0057	12.5964	13.2905	13.3749	13.2671	13.4587	13.031	13.3626	13.0227	12.5481	12.9478	13.5036	12.992	12.1856	12.7327	13.1565	13.9912	12.4901	13.4446	12.7828	12.6937	13.6177	12.9399	12.9721	12.2177	12.4585
RPL31P11	1.5285	3.2602	3.1154	1.6272	2.2724	2.3539	2.2623	2.4785	1.87	2.4071	2.6175	3.0929	2.4038	2.6443	2.9089	3.9732	3.6595	3.1813	3.2864	2.3534	3.7642	2.2101	1.0971	2.1419	1.9029	3.1379	2.1385	2.029	2.9846	3.354	3.0811	3.3112	2.4118	2.3687	2.6322	1.8726	1.7158	2.5667	2.5503	3.4585	2.8183	3.327	2.3935	2.8116	2.9202	2.8176	2.0695	1.3835	2.3087
C14orf115	0	0	0	0	0	0	0.3967	0	1.0441	0	0	0.5292	0	0	0	0	0	0.8537	0	0	0	0	1.0971	1.0961	1.0676	0	0	0.5263	0.6153	0.943	0.6977	0.4731	0.5182	0	0	0	0	0	0	0	0	0	1.2739	0	0	2.4118	0.8475	2.3284	1.574
ZC3H15	9.9097	9.7865	10.1075	10.431	9.5135	7.4519	10.7111	9.1349	9.6567	8.5744	9.3916	10.4592	8.5746	10.0841	8.8019	8.6154	8.4395	9.0423	9.9729	9.4129	8.8381	10.2189	8.817	8.6057	10.3542	10.5452	9.1473	9.432	9.1239	10.154	9.8525	9.1188	9.9281	9.3262	8.8319	9.7584	9.4004	10.1986	8.36	9.3636	8.5947	10.6243	9.312	9.652	10.4803	10.1713	8.7124	10.5393	8.4633
TMEM213	0	0	0	0.431	0	0	0	0	0	1.2837	0	0	0	0	0	0	0	0	0	0	0	0	0	0	0	0	0	0	0	0.5473	0	0.4731	0	0	0	0	0	0	0	0	0	0	0	0.6298	0	0	0	0	0
C14orf118	6.6621	7.7011	6.7364	7.3845	6.0473	5.9055	6.8245	7.2284	7.2208	5.9368	7.319	7.1122	6.2901	7.5182	4.825	5.7533	6.8659	6.7914	7.6038	6.9814	6.9305	7.5641	6.5523	6.6518	7.0137	7.4208	6.4464	7.0024	6.934	6.956	6.4192	6.7769	7.3377	7.1791	6.2931	7.9209	6.0879	7.2206	6.1231	6.355	6.2259	7.5345	6.3037	7.3681	6.3525	8.1566	7.2713	6.8882	6.0498
ARTN	0.4615	1.4416	0	1.6272	0	1.9036	0.963	0.7253	0	0	0	0	0	0.4595	0	2.7829	0.7885	0	1.4601	2.9215	0	2.0923	0	1.4365	0.6303	0.5195	1.0938	0	0	0.943	1.5189	1.1139	1.4482	0	0.6578	0	1.3353	0.4961	0	0	1.1445	2.84	1.2739	1.4016	1.5246	0	0.4851	2.9705	0
ART1	3.3819	4.9951	0	3.5167	2.2724	3.8785	5.5016	1.8533	5.4944	4.3982	2.9726	4.3257	3.7945	5.68	5.8971	0	3.6595	2.0801	2.1708	1.955	2.7212	2.8412	6.686	3.5618	6.4343	5.5261	1.7087	6.8456	1.6451	1.9136	2.8518	1.1139	3.5612	0.5486	5.373	3.7466	3.6351	2.6633	2.3684	4.4525	2.6888	3.327	3.0162	1.4016	1.2677	2.7264	7.684	4.2249	0.9918
HRH3	0.8106	4.9424	4.3639	3.1713	0	3.5809	1.6849	0	3.0764	7.5286	4.5398	4.8537	6.5368	1.5239	7.2359	3.8314	5.0444	1.7745	5.4126	6.8017	4.4114	9.3617	3.9299	1.9428	2.6959	7.2547	2.9646	3.1576	2.3938	2.4886	0.6977	1.3518	3.8037	1.2559	1.108	3.0177	0	2.0987	7.0687	4.7245	4.7238	3.9804	3.9242	8.2386	3.007	4.8189	3.9058	2.0766	2.3087
ART3	0.4615	4.1367	4.3639	0.431	0	0	0.7074	0	3.2475	1.2837	3.0738	3.3652	2.1484	3.2099	3.6689	2.4361	0	1.3864	3.6303	1.159	0	2.2101	0	1.0961	1.0676	0.5195	1.0938	0.911	1.6451	3.067	0	2.5958	0.8986	2.2333	0	0.5298	0	1.1578	2.9891	1.4941	0.6828	2.9204	2.7382	1.6733	0	0	3.9808	1.3835	0.9918
HERC2P2	8.8052	7.848	9.8747	8.9955	6.5679	6.2026	9.795	5.681	6.4868	8.7673	7.0843	8.2334	6.3058	9.3046	6.4201	9.4196	5.7378	8.5557	10.8001	9.025	7.0031	11.0189	7.588	7.8328	8.2004	9.7286	7.3606	7.6781	9.2628	8.5296	5.7512	8.7134	9.3474	8.4278	8.1531	9.2903	9.3508	10.1347	6.7624	8.9781	7.0149	9.4469	8.76	10.1304	9.3731	9.9728	7.6032	10.3637	7.443
ART5	7.2351	7.5984	8.5039	7.5704	7.5892	7.3825	6.9406	6.9214	7.6677	9.2442	7.3034	8.4334	8.2357	9.1521	8.8917	8.1761	7.6194	7.6347	6.9443	7.1988	6.7917	6.8072	10.4489	8.9948	8.4738	8.5511	7.0507	9.6532	5.7169	5.7925	8.3164	7.3438	7.0151	6.3326	9.0999	7.7079	7.9439	6.178	8.9475	8.5308	6.8953	6.7628	8.0867	5.7129	5.5251	7.3065	11.6236	7.4393	7.3673
ART4	0	1.1004	0	0.431	0	0	0	0	0.6146	0	0	0	0.8941	0	0	0	0	0	0	0	0	0	0	0	0	0	0	0.911	0	0	0	0	0.5182	0	0	0	0	0.4961	0	0	0	0	0	0	0	0	0	0	0
RNF111	8.5477	9.4455	8.1787	8.5235	8.0309	7.297	8.6857	7.7369	8.9385	6.925	8.4383	9.1055	7.9201	9.0384	6.6243	7.1515	7.7023	7.742	8.887	9.2344	8.791	8.9247	8.3872	8.2217	9.0507	8.9467	8.4339	8.6431	8.9641	7.7359	8.3023	8.5301	8.9232	8.4585	8.4318	9.3562	8.0472	8.8241	8.0929	8.0763	7.7131	7.8283	7.2682	8.2849	8.1304	9.1606	8.4426	8.5878	7.6129
TCEA2	8.6808	8.7881	9.3946	9.4821	9.9252	10.9684	8.0936	10.6617	9.3048	10.0805	9.9664	8.9946	10.6056	8.4798	9.5069	11.6128	10.3016	10.1536	9.5719	10.0596	10.0294	9.6341	9.3376	10.3554	8.2941	8.5577	9.5125	9.3662	9.9649	9.8852	9.317	11.6081	9.3262	10.0054	8.8626	9.6479	9.9362	9.4098	10.2677	10.3998	10.6326	9.3809	10.6508	10.6358	9.8124	9.0403	10.1201	8.7966	11.4388
TCEA3	10.3601	9.6989	9.2222	9.6193	11.3605	8.8201	10.922	10.3898	9.0698	8.719	8.1818	9.3563	9.5113	10.0225	10.2753	9.5356	9.6574	11.0676	9.1125	9.7055	8.665	9.9194	10.6407	10.9846	11.0985	9.9254	9.9825	9.822	7.7997	8.5188	11.2593	10.7281	10.3943	9.354	10.0388	8.9298	10.0963	9.2292	10.717	9.779	9.1239	8.2048	9.6428	10.0983	8.8658	9.9287	10.381	11.008	9.4694
TCEA1	10.2727	10.4054	9.7603	11.3805	9.8642	9.0797	11.9801	9.9041	9.8097	9.1233	10.3419	10.8745	9.5857	9.992	9.5921	9.3433	9.0372	10.0715	10.0882	10.0116	9.1501	10.5066	10.4204	9.5247	11.605	10.4581	8.9296	9.8008	9.3179	9.9612	10.7042	9.6874	10.819	10.4036	10.3504	10.962	10.4908	10.7551	9.0341	9.5742	9.5102	10.3829	10.7324	11.5009	10.7777	10.4902	9.3516	11.4841	9.2456
MGC57346	4.6705	7.0256	6.2632	6.9231	6.7989	7.1077	7.6307	5.745	8.1496	7.2446	6.5254	6.7455	7.1905	7.799	7.1852	5.7513	8.2629	5.7776	8.1037	7.5609	7.0017	7.1108	4.3482	6.3628	7.0098	6.7548	7.2996	7.6017	7.8164	7.6786	7.0422	8.1394	6.1144	7.5544	7.0766	6.9775	5.109	6.093	6.0941	7.2886	5.5732	7.9674	7.0573	6.4641	6.4237	6.5399	6.5442	6.6315	6.5072
COX4I2	5.1722	1.7173	4.6352	3.9657	6.348	5.5309	3.6314	5.2321	1.6435	5.3124	4.9122	4.5605	5.2768	1.8583	4.8898	6.6996	4.7254	2.8986	1.2101	4.2851	3.5222	3.2787	5.7694	5.0873	3.4414	3.065	2.9646	3.3567	3.8377	1.9136	4.7613	4.5551	5.135	4.32	4.2411	3.3035	3.5438	3.5447	3.4216	3.5731	5.8095	3.5955	6.5309	5.8424	4.3391	2.4118	3.8668	6.6198	8.1535
COX4I1	12.5819	13.2498	13.0386	13.4831	13.5762	14.4714	12.4171	14.1479	13.8333	14.4333	13.621	12.4394	13.6678	13.0396	12.9173	15.7738	14.386	14.2051	14.3103	13.4398	14.4822	13.7371	13.667	14.4947	12.385	13.4789	14.0559	13.6123	13.9696	13.9257	13.4637	13.9881	13.4382	14.1967	13.375	13.3774	14.1092	13.5268	14.0364	14.8352	13.8552	13.9218	14.3674	14.434	13.8013	13.4467	13.0034	12.4023	13.7273
BFAR	12.0634	11.7565	11.968	11.5165	11.5531	11.6159	11.5889	11.0031	12.9816	11.5813	10.8787	12.1079	11.1934	12.753	12.058	11.7546	12.1167	11.5254	11.8575	10.8662	12.2201	10.9032	11.6998	11.2693	11.5786	12.176	11.4741	12.7563	11.7481	11.9204	11.7817	11.0806	11.1472	11.136	11.7733	12.2726	11.4815	10.8023	10.9233	12.545	10.7092	12.391	11.3917	11.3692	11.9405	10.9283	12.3639	11.0524	10.4913
ZC3H18	9.5795	10.7507	9.6206	10.1013	9.8702	11.0236	9.5101	10.8234	10.5692	11.2994	11.3758	9.4183	11.4758	10.2332	10.4399	10.3519	11.0079	10.9769	10.1601	10.4326	10.7609	10.2268	10.7378	10.5665	9.5707	10.4125	11.2377	10.5886	10.9154	10.7962	9.4461	10.4327	10.0838	9.8806	10.623	10.6774	10.2991	10.2732	11.4138	11.052	11.283	10.3918	10.9528	10.6006	9.7399	10.1621	10.7293	9.2141	10.8392
TMEM212	0.4615	0	0	0	0	0	0	0	0	0	0	0	0	0	0	0	0	0	0	0	0	0	0	0	0	0	0	0	0	0	0	0	0	0	0	0	0	0	0	0	0	0.4964	0	0	0	0	0	0	0
SNORD115-13	0	0	0	0	0	0	0	0	0	0	0	0	0	0	0	0	0	0	0	0	0	0	0	0	0	0	0	0	0	0	0	0	0	0	0	0	0	0	0	0	0	0	0	0	0	0	0	0	0
TCEB3B	0	0	0	0	0	0	0	1.2058	0	0	0	0	0	0	0	1.3049	0	0	0	0.8655	0	0.7869	0	0	0.6303	0	0	0	0	1.5084	0.6977	0	0	0	0.6578	0	0	0.4961	0	0	0	0	0.7732	0.6298	0	1.1994	0	0	0
SIPA1	11.1359	10.5166	10.3889	10.96	11.2694	11.432	10.7149	11.38	10.0087	11.4372	10.9141	10.3956	12.4655	9.8868	11.7703	11.1982	10.8994	11.8144	9.6447	10.3109	10.6728	10.8663	11.1389	11.3438	10.8561	10.2925	11.419	10.8383	10.2472	10.7114	10.6971	10.7343	10.6796	10.7009	11.0795	11.3192	11.3672	10.7846	11.3001	11.3733	11.8975	9.9221	11.3706	11.0306	11.1523	10.3639	11.4348	10.9932	11.639
CRTAM	6.4232	1.4416	2.3948	1.7813	3.1148	1.2453	2.2623	2.7824	0.6146	2.7525	0.6515	2.0362	0.8941	0.8076	0	2.7829	0	0	0.9074	1.4028	0.7649	1.4924	1.4377	1.7117	7.1535	0	0	0.5263	1.6451	0	1.5189	1.894	3.7583	2.3687	0	0.5298	6.241	5.1148	0	0.9324	0.6828	0.4964	0	1.6733	0.5551	1.1994	1.1368	4.0255	2.5712
EDA	5.8083	5.8345	5.4174	6.1775	6.6527	6.091	6.0691	4.9566	5.4944	6.346	7.0032	6.5278	6.8475	3.3755	5.7651	7.8108	3.7402	4.8299	6.2865	5.8714	6.8098	7.2469	6.0555	6.6518	5.6211	5.7165	6.3494	4.1832	6.1965	6.2427	4.9179	8.1053	5.8591	7.1512	6.1121	4.8555	5.3435	5.8385	6.7438	6.355	6.6478	5.604	6.668	7.2692	5.8169	6.599	6.0123	5.6916	6.5686
OR6P1	0	0	0	0	0	0	0	0	0	0	0	0	0	0	0	0	0	0	0	0	0	0	0	0	0	0	0	0	0	0	0	0	0	0	0	0	0	0	0	0	0	0	0	0	0	0	0	0	0
CCDC116	1.7057	0.6527	1.83	1.6272	1.5438	0	1.3687	0	1.3747	0	0	1.2198	1.838	1.0877	1.203	4.8551	0.7885	0.8537	3.2864	1.955	2.1688	4.4619	1.7131	2.4728	1.0676	2.0123	0	0.911	2.3938	2.2296	2.039	2.5	1.8451	1.917	0.6578	1.6863	2.8264	2.8391	1.9168	2.4705	1.1445	1.402	1.2739	3.1148	2.0992	2.7264	0.8475	2.9705	2.3087
CADPS2	8.3044	8.6346	5.266	5.7341	6.6799	8.0529	7.1576	7.9988	8.5255	7.9191	8.4642	4.2267	6.382	9.7113	6.6804	8.1008	4.4654	5.5547	9.6951	8.5059	9.1013	8.4329	4.4267	7.4705	8.1288	9.1342	6.9747	9.8408	8.9235	8.3373	5.3505	9.3188	8.266	7.6202	9.8081	8.3437	8.6496	9.1646	8.3781	9.7056	6.5013	11.217	7.2482	5.1266	7.7449	9.7324	8.595	7.9447	3.8915
CCDC114	4.0071	2.6203	4.9454	4.2024	3.1148	3.4053	3.4759	4.27	3.0764	5.413	3.3409	2.8486	3.7023	3.2099	4.1641	5.0597	2.6067	4.4584	4.6231	4.3447	4.7852	3.8133	4.0339	4.0814	3.6446	3.5652	3.9769	4.0744	3.8377	5.0768	3.0811	4.9305	4.7967	2.9894	3.184	3.9672	3.5438	2.5667	3.325	4.1171	3.1488	4.3435	4.3822	4.6486	3.9144	3.2695	3.8267	3.9894	3.8915
CCDC115	9.4463	10.3413	10.0691	9.7222	9.244	10.0148	9.6052	9.9333	10.3653	9.6415	9.3096	10.4817	9.1873	10.1698	10.0791	10.1294	10.2569	9.5162	10.5862	9.8705	10.3485	9.5934	9.3093	9.5868	9.6798	10.0284	9.2094	10.3965	9.9094	9.3059	9.3681	10.9298	10.1151	9.5992	10.4135	9.3659	9.8743	9.8682	9.94	9.8757	9.1882	10.4699	9.5598	9.3337	9.3464	9.5605	10.0555	9.536	9.8399
CCDC112	5.0129	5.2332	5.3884	5.9363	3.4031	3.7373	6.1027	2.6384	5.2941	4.5823	3.1685	6.9562	3.4983	5.2813	4.2652	4.3304	2.9156	1.3864	7.2649	5.851	4.0946	7.2469	4.0339	4.1753	4.9349	6.0064	3.9769	4.1832	4.6091	6.3444	3.6081	4.912	5.8909	4.3853	4.2845	4.1586	5.5215	6.7942	4.0842	4.2607	4.012	6.7574	3.5405	4.6168	6.6098	6.3542	3.2316	5.9944	3.5698
CCDC113	4.9615	6.7923	5.7034	7.5179	5.4938	5.614	6.341	6.7913	6.6934	7.5618	6.5286	6.5553	6.4824	6.9371	6.9164	6.3293	5.8144	6.0526	6.4471	8.8561	5.9667	6.9152	5.5762	6.3736	5.9628	6.1276	5.9336	6.6058	6.9214	8.0886	5.3059	7.2947	6.976	7.069	7.9321	6.8402	6.6979	6.8721	5.9066	5.9511	6.4321	9.0419	6.5309	6.2477	5.8986	6.6742	5.9484	5.2017	5.5986
CCDC110	2.9608	3.6371	4.7764	3.226	0	3.2055	4.366	2.6384	3.5387	2.4071	2.8636	2.6592	2.4038	3.3755	3.6689	4.2209	2.7694	2.7333	5.9406	3.9435	2.3773	5.8746	1.4377	2.3168	2.4286	3.9359	2.9646	2.6512	3.8377	4.7208	3.279	3.7462	3.5074	3.5977	1.108	3.3035	2.8264	4.99	2.3684	3.8706	3.0468	4.5346	3.7827	3.2032	5.1398	5.8909	2.2007	4.2249	2.7932
CCDC111	7.3574	7.1543	7.1838	6.8585	6.9191	5.2023	7.4511	6.5836	7.2177	5.3555	7.2433	6.3639	5.8327	6.9554	5.6214	6.5568	5.5425	5.823	7.9893	7.2174	6.2256	7.6588	5.9101	6.6716	7.1297	7.4663	6.1024	6.8144	6.6878	7.4201	6.751	6.9736	7.3116	7.0167	6.5232	7.237	6.817	7.554	5.7455	6.5101	5.9443	7.5026	7.1461	7.3088	6.9725	7.9731	5.9945	7.5976	5.1079
LEO1	8.65	8.3535	8.5829	8.7701	7.6593	6.1479	9.2289	7.523	7.9477	8.0959	8.2884	8.8161	7.9149	8.4257	6.0748	7.4714	6.8926	7.6289	8.5554	8.5285	7.2484	8.8608	8.2509	7.9668	8.9148	8.9805	8.3157	7.3946	7.8438	7.779	8.2204	7.9373	8.6651	8.3295	7.9218	8.706	8.5738	9.3265	7.4866	7.695	8.1906	7.786	7.9854	8.4385	9.0027	8.9835	6.8643	9.2517	6.854
ATP1A4	2.5609	0	0	0	0	0	0	0	0	1.2837	3.0738	0	0	1.0877	1.8497	1.3049	0.7885	0.8537	0	1.4028	0	1.6673	1.9442	1.4365	2.1002	0.9006	0	0	1.0453	0	0	2.77	0	0	0	0.5298	0.8169	1.1578	0	1.4941	0.6828	1.1583	0.7732	0.6298	0.5551	2.5245	0	0	1.574
ATP1A3	5.9203	2.8665	3.8707	6.7993	6.8809	10.0562	5.9337	7.09	2.8822	9.5534	7.0904	5.4732	6.352	1.0877	5.7993	9.4533	4.0244	5.9242	3.2201	14.9523	5.7588	5.7044	4.537	6.4601	10.2195	6.4966	5.8223	5.3901	4.0838	3.067	3.4529	9.7928	11.2504	7.1227	8.5253	4.2952	6.6549	6.0228	4.4927	3.7781	5.4387	5.1662	4.3323	9.489	6.9204	3.6631	4.4714	3.9894	5.1539
ATP1A2	6.2625	4.271	3.3743	4.5195	5.5539	8.4192	4.366	4.4096	3.2475	8.6536	6.2106	6.076	5.2445	4.1298	4.2652	4.7798	1.9668	4.5104	2.5401	11.0719	3.9055	4.1444	5.469	7.2017	8.3338	4.1623	3.1603	5.0692	4.7297	2.6026	4.3419	5.3429	9.9993	8.6097	8.1265	4.8106	3.5438	4.3131	2.9891	3.5731	4.9383	6.4264	5.5789	6.8976	3.7226	4.1582	4.5718	6.39	7.0921
ATP1A1	14.7793	14.1352	13.9656	15.5876	15.3653	16.0416	15.5437	14.92	16.0419	15.5775	14.2021	12.9676	15.3709	15.2013	14.4914	15.3266	14.8001	15.4805	15.351	15.0088	16.326	15.4419	16.0161	15.1381	15.4255	15.3297	15.6248	15.7152	16.1737	13.975	15.0212	15.4471	15.3713	15.0528	16.3991	15.582	15.4995	15.2603	15.0131	15.8572	14.9495	16.3647	14.882	14.5532	14.3748	15.1706	15.3304	15.0386	15.1459
KGFLP2	4.4786	5.1386	5.8242	6.3008	3.2889	3.9364	5.4002	4.1127	5.8825	4.483	2.1968	6.3116	3.0405	6.5708	3.6239	4.4014	4.2677	2.5859	6.9668	6.984	4.118	6.3217	2.9447	4.0281	4.2446	5.19	4.6531	5.1484	5.3793	5.6682	3.9544	4.996	6.1628	5.0542	5.6684	5.5843	5.4532	5.6195	3.4585	4.8375	2.5466	6.8708	4.131	6.0144	5.8614	6.6232	4.0275	5.1604	4.0272
MGRN1	12.1297	12.0955	11.7854	11.2442	11.8148	13.3609	11.185	11.7791	12.2602	13.1094	12.0747	11.8899	12.7121	12.0278	13.5429	12.2905	12.5627	12.4765	11.7405	11.4851	12.6463	11.6621	12.1333	12.2061	11.5329	11.5676	12.4827	12.3922	12.8488	12.0687	11.6133	12.0347	11.6283	11.9706	12.6741	11.8267	11.8492	11.6589	12.8962	12.4652	12.871	11.8245	11.8649	11.9914	11.8326	11.6261	12.4737	11.2172	11.8631
TCP1	11.6622	12.3508	11.0207	12.502	11.155	11.6918	11.0689	12.1128	12.6439	11.9663	12.16	11.5037	11.9489	11.1509	11.3606	12.1889	11.098	12.1471	12.1306	11.7335	12.4283	11.8603	10.8822	11.7906	11.2818	11.1147	12.4131	11.9657	12.7763	12.545	11.3368	11.9824	11.8048	11.5869	13.0903	12.3162	11.7553	12.09	10.8969	12.4569	11.9382	12.3778	11.1936	12.2381	12.6118	11.9275	11.8815	11.1537	10.463
CRTAP	12.7377	14.6451	14.4337	13.2985	13.6876	14.3901	13.2699	13.8375	14.0679	14.1096	13.4595	14.3545	13.6709	14.5895	14.5685	14.6086	14.4577	13.9584	13.9331	13.0717	14.3999	13.713	13.5749	13.9959	13.6057	14.5589	13.725	14.3682	14.0451	13.8693	14.4172	13.5557	13.2486	13.855	14.7303	13.6038	13.15	13.4002	15.0477	14.5316	13.6683	13.8518	13.6501	12.9368	13.7682	13.5006	14.3614	13.2977	13.8218
CBLC	0	0	0	0	0	0	0	0.7253	0	1.2837	0	0	0	0	0	0	0	0	0	1.6112	0.7649	0	0	0	0	0	0	0	0	0	0	0.4731	1.6603	0	0.6578	0.9163	0	0.4961	0	0.9324	0.6828	2.3524	0	1.9018	0	0	0	0	0
SPHK1	9.4019	5.3078	6.8699	8.4306	8.2312	8.7603	9.6314	8.3507	7.91	7.8922	7.5909	6.592	8.4112	8.5074	7.5471	6.4134	7.9193	7.9863	6.3028	9.1026	6.8177	7.5557	9.2902	7.9199	9.4143	7.3401	6.5771	7.7716	8.4137	9.0563	7.7476	7.1225	9.5873	9.0876	11.2394	7.8552	9.5451	9.6198	7.4548	6.6762	7.8918	8.3962	8.0991	9.7726	6.8238	8.0225	8.0598	9.268	9.9029
DPT	0	1.4416	0	1.6272	0	0	0	0.7253	0	0	0	0	0	0	0	2.4361	0	0	0	0	0	0	0	0	0.6303	0	0	0.5263	1.0453	0	0	0	0	0	0	0	0.8169	2.2306	0	0.9324	0	0	0	0	0	0	0	0.4878	0.9918
BPESC1	0	0	0	0	0	0	0	0	0	0	0	0	0	0	0	0	0	0	0	0	0	0	0	0	0	0	0	0	0	0	0	0	0	0	0	0	0	0	0	0	0	0	0	0	0	0	0	0	0
CUEDC1	8.3585	8.8943	8.2205	8.9444	8.5491	9.9097	8.6956	8.1492	9.1407	10.008	9.5317	8.1947	9.7399	8.9601	9.7335	8.8028	10.0537	9.5178	8.7689	9.8442	9.9408	9.0661	10.1113	9.5577	8.8095	9.0147	9.408	9.7929	9.249	9.42	8.7876	9.1615	9.2036	9.4042	8.3499	9.6559	8.1436	8.3829	9.9246	9.422	9.3454	9.8693	9.0593	9.3747	7.8804	8.7745	8.9641	8.4959	9.4056
CUEDC2	10.3296	10.7	11.2069	10.8255	11.6213	11.8748	10.6485	10.5561	10.7113	11.8804	11.2374	10.6594	11.5851	10.1575	11.9449	11.6047	11.5946	11.3248	10.6271	10.7477	11.1244	10.3681	11.1778	11.3343	10.5103	10.6063	11.3985	10.6005	10.8775	10.9965	11.0898	10.9814	10.5388	11.1117	11.2154	10.1972	10.9042	10.3119	11.6886	11.3944	11.5057	10.5723	11.4875	10.8702	11.1585	10.1072	11.0507	10.4075	11.3977
CBLB	7.9204	7.7325	7.5641	7.0205	6.4777	7.7098	6.5008	7.5634	6.6635	6.8905	7.1262	7.4918	7.9554	8.0605	7.8384	6.6156	6.1312	7.3292	7.8913	7.6698	6.6381	7.0116	6.2516	7.0735	6.8724	7.4208	6.8526	7.2602	8.3511	7.5567	6.9558	6.959	7.8699	7.1652	9.7051	7.6925	7.6641	7.809	7.0909	8.7445	6.4015	9.7065	7.0769	7.1352	7.0281	7.6076	6.8543	7.127	6.765
CPEB4	10.5899	9.2121	9.2447	10.0954	9.4868	9.0314	10.3722	9.7593	9.8401	8.0182	8.2265	8.8744	8.0888	9.7714	8.4239	9.0389	7.4794	8.5864	10.0199	10.261	9.0754	10.3846	9.6996	8.934	10.4663	9.2227	9.4295	9.3872	9.4975	9.7253	8.9633	9.1625	10.5967	9.4921	8.6857	9.494	10.0463	10.6741	7.5306	8.3254	8.7366	10.9498	9.286	9.9969	9.6916	11.1376	8.4426	10.6075	8.0657
CPEB1	6.6513	5.6821	7.4065	7.1883	6.2425	8.0454	7.3712	6.238	5.8269	6.2675	7.1839	7.9937	6.0117	4.1903	5.5812	7.4594	3.8893	5.8655	7.6038	7.3663	8.2503	8.1419	5.4503	6.2059	5.1727	6.9145	4.698	2.749	8.2157	4.9957	6.3658	8.6576	7.0438	7.1744	5.8771	7.0431	5.4729	7.3677	6.4438	5.4495	7.035	6.274	6.4158	6.9368	7.1475	7.7301	6.7021	6.048	7.5909
ZNF45	7.1225	8.2076	7.3992	7.3875	6.7329	5.0236	7.5931	6.8249	7.5169	6.2675	7.3547	8.021	6.4544	7.6506	6.3296	6.1616	6.5999	6.3807	8.0234	7.4088	6.6074	8.0814	6.8374	6.6841	7.8423	7.8689	6.9351	7.5552	7.1165	7.3273	7.3733	7.5698	7.6172	7.4473	7.1956	7.4795	6.8485	7.685	6.3114	6.5068	6.1905	7.5184	6.4859	7.1295	7.3269	7.6579	6.6398	7.633	6.3056
CPEB3	7.0004	5.9324	5.6309	6.0468	4.6951	4.8286	4.9274	4.8298	5.9559	5.5953	4.7068	5.4587	4.1135	6.4099	5.2765	5.7921	3.4831	4.5104	7.154	7.3627	5.6221	7.3402	5.04	5.7675	6.3003	6.4826	5.8223	6.2531	6.3073	6.2161	4.5856	5.8398	6.8998	5.43	5.1796	6.4732	7.1944	7.2046	4.4475	6.1488	4.6561	7.2569	4.8406	6.2055	6.1289	6.6924	5.5161	6.0035	4.739
CPEB2	11.794	12.1911	12.1928	12.3842	11.0665	10.1127	12.404	9.8942	10.7843	10.3705	11.7728	11.9302	9.7327	11.5372	10.5315	12.3421	9.8195	10.2028	12.2876	10.7498	10.8851	13.0016	10.9616	11.0075	11.7972	12.1245	10.9802	11.3337	10.9339	12.1406	10.9009	11.4742	12.0132	11.6194	11.3479	12.0642	11.5756	11.8097	10.7253	11.2619	10.453	12.5966	11.5386	12.1897	12.4259	12.5545	10.1559	11.8638	10.5581
BEGAIN	8.3384	8.1064	8.6083	7.2977	8.7991	8.6728	8.1905	8.1088	7.017	6.9752	9.8667	8.0906	9.6913	6.628	6.5258	8.1834	10.3329	8.8812	8.9121	8.6278	7.6907	9.7787	9.1607	9.0867	8.227	8.161	8.3858	6.4032	8.8573	7.6851	7.5937	7.4275	8.5533	9.4478	6.7062	7.5899	8.6496	8.8018	9.0737	8.0715	9.4945	6.1953	9.5186	7.8269	8.4671	7.1833	6.5067	8.6117	9.7484
RBMXL3	0	0	0	0	0	0	0	0	0	0	0	0	0	0	0	0	0	0	0	0	0	0	0	0	0	0	0	0	0	0	0	0	0	0	0	0	0	0	0	0	0	0	0	0	0	0	0	0	0
OSGEP	9.2584	8.5839	9.4431	9.0266	9.3152	8.6033	9.3757	9.8386	8.5886	9.1635	8.5502	9.179	9.1199	9.1214	7.9715	9.2522	8.7264	9.1425	8.8464	9.0949	8.7727	8.9407	9.2832	9.2614	9.4639	9.1585	8.4574	8.904	8.7365	9.3319	9.0317	9.009	8.9283	9.1669	8.9845	9.3533	9.3458	9.2767	8.2557	9.758	9.6922	9.4324	9.3626	9.3663	9.5416	8.6758	9.4397	9.1244	9.8874
ABAT	7.3192	6.7998	6.9797	7.3199	6.9718	7.8189	8.178	5.4845	7.4484	6.2675	6.0334	7.0795	6.6643	6.5551	5.415	7.672	6.6941	5.9433	7.9098	10.5452	8.078	7.3563	5.9663	6.4318	7.7933	5.9769	5.3867	6.4548	7.8865	7.089	7.3679	9.399	9.0742	6.9819	7.397	6.8896	6.5765	6.8311	5.1006	5.8861	6.8879	7.4387	6.1393	6.071	7.0989	7.1529	5.7591	7.3461	7.3055
LOC100129637	6.8449	7.8206	7.3473	7.2117	5.4163	7.8016	6.5065	5.9898	7.5192	8.5462	7.3466	7.7882	7.6302	7.4901	6.8032	8.2655	7.3739	7.1236	8.4405	7.85	7.665	8.3195	6.7818	7.4277	6.9847	7.5664	8.6329	6.9638	8.4194	7.6466	7.3054	7.6745	8.1914	7.531	7.9092	7.8432	7.8484	8.2106	6.9289	7.4242	7.4021	8.2146	7.7313	7.822	6.8338	7.6246	6.8356	6.4576	7.1875
ZNF780A	8.0594	8.2758	8.153	8.2705	7.6035	6.3553	8.3118	7.444	7.8614	7.436	7.433	8.2937	6.2901	7.8302	6.2821	7.6824	6.9102	7.3219	8.4218	7.8112	6.8277	8.6027	7.2312	7.2238	8.3891	8.1166	7.0752	7.7653	7.5686	8.054	7.8485	7.8404	8.3274	8.0231	7.0333	7.8808	8.1857	8.312	6.869	7.6887	6.5109	8.1947	7.8545	7.868	8.3287	8.3138	7.0541	8.5324	7.2965
ZNF780B	6.7707	7.7169	8.4592	7.2913	5.9612	4.1251	7.5978	5.4418	7.2412	6.066	6.3074	7.7834	5.0712	7.6879	5.5005	7.0106	6.0543	6.3381	9.3274	8.2898	5.7773	8.5986	5.6435	6.1835	7.2186	7.9993	5.7931	6.8675	6.9894	7.5847	6.276	7.0249	7.7961	7.0789	6.6241	7.3323	7.2168	8.2531	6.4779	6.6957	5.7459	8.0899	6.5637	7.1794	8.1872	8.5112	6.1486	7.6242	5.3415
TLN2	8.8245	8.9504	8.624	9.5175	9.6297	10.1841	9.3681	9.4607	9.5514	10.4962	10.9416	7.8843	11.8688	8.86	8.1672	9.8594	9.5141	11.873	8.9687	10.8512	9.9274	9.4293	11.1635	10.7994	9.6817	9.6506	10.7043	8.85	9.5038	8.2655	9.6317	9.5545	10.3971	10.0267	9.2151	12.0373	10.2027	8.9741	9.991	9.7835	10.1817	7.5472	9.3152	8.9214	8.9558	10.2609	9.8818	9.1725	9.2689
FRG1	8.8948	9.3064	9.7099	8.5043	8.3347	7.652	9.1387	8.0985	9.123	9.0626	8.1704	8.8497	8.2316	9.2821	8.2803	8.7397	8.3556	8.3851	9.4793	8.7207	8.1366	9.314	8.1874	8.844	9.1625	9.1802	8.8644	9.4959	8.2412	9.586	8.9776	8.7332	9.1682	8.9109	8.6816	9.1996	9.3029	9.456	8.0138	9.2964	7.975	9.8104	8.7717	8.91	9.8274	9.2616	8.2962	9.7377	7.4099
FRG2	0	0	0	0	0	0	0.3967	0	0	0	0	0	0	0.4595	0	0	0	0	0	0	0	0	0	0	0	0	0	0	0	0	0	0	0	0	0	0	0	0	0	0	0	0	0	0	0	0	0	0	0
RHEBL1	5.0462	2.4794	4.0296	2.9935	3.6432	4.1251	3.5941	1.8533	3.6032	4.0688	1.9463	4.5873	1.4419	2.8831	4.6859	5.3472	2.9156	0.8537	3.0778	3.8643	5.021	1.9641	2.9701	1.0961	4.5525	4.4467	1.0938	3.4174	4.294	4.0996	1.8022	5.4996	3.134	1.7284	2.8787	1.8726	5.3435	5.2454	3.2215	3.4585	2.3888	3.138	3.0162	4.2106	3.6162	2.7264	4.775	5.1858	2.9856
ZNF41	6.5388	7.7051	6.9201	6.7109	5.7719	3.8785	7.0988	5.3524	6.7082	4.8207	6.5286	7.2104	5.2115	7.2317	4.3597	5.8667	5.718	4.9096	7.4748	7.4088	6.384	7.4521	5.04	5.2897	7.3161	7.2341	5.9065	6.5729	6.6506	6.6856	6.4605	6.4064	6.9661	6.6509	6.4443	6.4514	6.1817	7.2598	5.4828	5.7946	4.9942	7.253	5.8511	6.5214	6.8692	7.33	5.6136	6.9364	4.5692
IFT80	6.3314	7.7616	8.3277	7.0224	5.2249	3.8785	7.7282	6.7304	7.0521	5.6375	6.6566	8.1421	3.3843	7.9792	5.6944	7.1515	5.636	5.1581	9.2051	8.1456	6.0298	8.1025	3.6963	5.331	7.0559	8.3613	4.698	7.4646	6.5145	7.425	6.4605	7.5845	7.4382	7.2357	6.8432	7.1993	7.3097	8.1835	4.9467	6.3061	5.2298	8.5638	5.8861	7.0355	8.0777	8.6293	5.2005	7.6562	4.9382
FBRS	11.4483	10.7309	11.5076	10.6203	11.4785	12.326	10.3961	11.0407	10.1928	12.4705	11.3273	10.7041	11.9603	10.385	12.2387	12.1436	11.554	11.4146	10.5817	10.8295	11.2842	11.0302	11.5136	11.7212	10.7249	10.4384	11.8161	10.8268	11.0347	11.1022	10.734	11.412	10.7684	11.3284	11.7347	10.9488	11.1714	10.8377	11.8059	11.633	12.0478	10.8413	11.5786	11.4231	11.3842	10.645	11.0057	10.6965	11.8757
ZNF414	8.631	8.1651	9.157	8.4834	9.5135	10.5058	8.1282	9.6993	8.5046	10.7624	9.4796	8.3749	10.376	8.4445	10.0297	9.9176	10.2291	9.6613	8.5059	9.1648	9.7025	9.1301	9.3337	9.8335	8.4871	8.5726	9.8128	9.0076	9.2081	9.0896	9.1659	9.55	8.6788	9.1388	9.9756	8.4897	9.1983	8.5968	9.6999	9.7165	9.9452	8.8803	9.5031	8.4965	9.2999	8.4626	9.3933	8.3892	9.8904
IFT88	8.1843	8.3358	8.153	7.786	7.2512	2.6967	8.4824	7.8185	8.0979	6.8006	7.9911	8.2419	6.7927	8.2591	5.9588	6.8359	6.07	7.4272	9.1182	8.5285	6.5654	9.238	7.2954	8.1628	8.5219	8.3682	7.5645	7.9254	7.4241	7.8237	8.1653	7.9096	9.0568	8.5681	6.7533	8.7348	9.1016	8.7491	6.6769	7.5204	6.1905	8.9454	7.2945	8.0784	8.3413	9.1006	6.7186	8.9047	6.0712
IL10RA	10.322	6.9542	6.3411	7.6223	7.6997	8.0603	7.3433	7.3373	6.6559	7.1746	5.3759	6.3898	6.8899	5.464	5.7651	7.2243	5.3317	5.0913	6.1685	7.6785	6.6582	7.0278	7.1351	8.5759	9.4862	6.6846	6.8384	6.4329	6.8829	4.5887	6.4807	7.9532	9.1876	7.637	6.7062	6.0491	9.5849	9.477	4.9139	4.5675	6.9315	5.49	4.4305	6.5469	4.4974	7.0151	7.8556	9.1045	8.2643
POU5F1B	1.7057	1.7173	1.83	0.8681	5.6495	0	1.3687	0.7253	4.4753	3.2643	0	1.3757	0.8941	4.0864	2.2946	1.9786	3.574	3.4637	3.7758	1.5436	1.6313	2.5148	3.6544	1.5779	2.2737	1.6494	0	3.1865	2.9817	0.943	0.7678	1.1139	1.8083	2.5597	2.6322	2.4427	2.4776	1.1578	0	3.6792	0	7.0711	1.9397	5.7574	0.5551	1.6424	3.3725	1.3835	0
SP1	11.0598	11.7327	11.1295	10.6813	10.7858	10.1269	10.4845	10.1726	11.1925	10.3563	10.8629	11.3798	10.8084	11.0124	10.6225	11.3342	10.4212	10.9907	11.3494	10.7377	11.3067	11.2926	10.9706	11.2858	11.1433	11.1563	11.0916	11.2301	11.3078	11.1949	10.9471	11.0183	11.0043	11.1601	11.2687	11.5995	11.2044	11.2705	11.0661	11.1371	10.7113	10.8983	10.7408	11.1149	10.9485	11.3286	11.1145	11.0491	10.5227
SLC27A4	10.9084	9.5294	9.7288	10.9118	11.3232	11.6341	10.6786	10.3671	10.5058	11.2978	10.8388	9.8052	10.4246	9.9587	10.659	10.4837	10.9104	10.1413	9.4077	10.3739	11.1393	9.4741	11.7052	10.2669	10.8372	10.5714	10.7478	10.1343	11.5207	10.39	10.7271	10.089	10.4444	10.5086	10.2146	9.7218	10.6975	9.5734	10.961	10.6754	11.3008	9.3862	10.8051	10.3411	9.7399	9.5076	11.3574	10.8027	11.4918
SP2	9.4924	9.8134	9.0311	9.6916	10.0027	11.3706	9.421	10.0816	10.0382	10.155	9.9998	9.5079	10.8125	9.8326	10.5802	8.1979	10.3074	10.0748	9.4133	9.8806	9.6406	9.3908	10.2614	10.2555	9.8935	9.6232	10.2718	10.231	10.5695	9.5989	9.7697	10.115	9.528	9.9294	10.326	10.1343	9.2587	9.5147	10.8531	9.5776	10.4789	9.7192	9.4646	9.2401	8.7635	9.6587	10.3797	9.56	10.6779
OLA1	9.8955	10.9805	10.6173	10.8155	10.4819	8.7437	10.5355	10.1904	10.6377	10.2983	9.7425	10.6213	9.6778	10.88	9.7401	10.5389	10.2983	10.817	11.4472	10.1937	10.5087	10.7322	9.7681	10.3275	10.4601	11.403	10.608	10.8071	10.1116	11.0934	10.6074	9.5927	10.267	9.9403	10.3395	10.4405	10.0913	10.3428	9.9752	11.6789	9.2977	11.8875	9.9587	10.0633	11.2572	10.3943	10.0059	10.1702	9.3887
PNOC	7.0587	0	0	1.0318	0	1.2453	0.3967	0	0	0	0	0.5292	0.8941	0	0	0	0	0	0	0	0	0	0	0	1.4026	0	0	0	0	0	0	0.4731	0.5182	0.5486	0	0	5.0439	5.4489	0	0	1.1445	0	0	0	0	0.5182	1.3778	2.3284	0.9918
CNTF	6.7148	2.3233	2.1399	6.7723	3.1148	1.2453	6.2341	8.0531	5.8536	1.2837	2.3206	2.3183	4.3745	5.6551	1.8497	1.9786	1.6698	5.0913	2.6448	4.5746	1.2622	3.4537	4.6721	2.7637	6.5901	3.065	3.1603	5.1713	2.8842	5.9299	3.9933	1.3518	6.6918	4.5077	5.4365	6.9216	4.9403	5.919	0	2.6895	4.5851	2.9204	2.7382	4.1673	2.8487	3.7318	5.328	6.0927	1.9876
MCM10	5.2458	4.5779	4.6352	5.3092	4.3332	0	6.6076	3.0332	4.0357	1.9521	5.3956	5.7356	4.3745	4.5551	4.1641	2.4361	1.9668	4.2293	3.7289	4.158	3.7642	2.0923	5.0148	3.5618	6.0726	6.0914	4.4207	3.3567	2.2398	6.3029	4.5856	2.5	3.7115	4.6739	2.7607	4.6155	3.5438	4.5336	2.9891	3.8706	3.8994	4.6804	4.6902	6.2055	5.7046	4.384	3.1689	5.3513	2.5712
PDIA5	7.9776	7.7051	8.0731	7.202	7.9549	6.8253	7.7284	8.2204	7.7086	6.2128	7.1839	8.5842	7.182	8.1162	8.5446	7.98	7.3821	8.0362	7.1847	7.9874	8.0092	6.5524	7.7224	7.7852	7.8628	8.353	7.2358	7.5686	7.7613	6.4472	8.3744	7.7755	7.2707	8.0884	6.6739	7.0671	7.1869	6.9698	8.0782	7.7569	7.4787	6.8321	7.1651	8.0871	6.5605	7.0247	8.7124	7.6065	8.7451
SP4	7.087	6.6841	6.3104	6.6372	5.149	4.8965	6.5405	6.238	6.0163	4.2966	5.2078	7.9322	4.2499	6.1679	4.1641	5.3472	5.1663	4.7016	6.5178	8.0037	5.3771	6.8072	4.8249	4.6043	6.7233	6.4183	5.7328	5.9888	5.2568	6.1798	6.2289	6.4455	7.3377	5.8559	5.4127	6.3764	6.2117	7.4031	4.4475	5.2912	4.3049	6.4937	5.2698	5.8146	6.1765	8.0757	4.6882	6.4106	4.5692
TMEM38B	6.0573	4.4326	3.4882	6.9327	5.2249	4.1251	6.4231	5.9936	4.8117	3.7983	6.1069	5.2051	3.6039	4.827	4.3597	3.6741	3.282	3.3042	5.9712	6.2442	4.8566	6.0742	4.537	4.4994	6.7381	6.0258	3.9769	5.7735	5.8691	6.4007	5.3724	5.9971	5.8591	5.3004	3.8939	5.0419	5.2015	6.6484	3.2215	4.3914	4.7564	6.7574	5.1307	5.1711	6.3019	7.3144	3.8267	6.6945	3.3071
THUMPD3	8.5976	9.4132	9.5304	8.9515	8.0309	7.1236	8.822	8.6539	9.306	8.5359	8.1121	9.5469	7.0758	9.4228	8.2923	8.8904	8.575	8.0048	9.7004	8.9939	8.5431	8.7338	7.7146	7.697	8.5871	9.5756	8.2897	8.9889	8.8204	8.6135	8.9506	9.18	8.7501	8.344	8.7491	8.8208	8.5506	8.6829	8.2393	9.0712	7.5029	10.0337	7.7443	8.6713	9.1193	8.9308	8.217	8.8467	7.5305
IGFBPL1	2.4656	3.4979	2.1399	2.0474	2.2724	5.573	2.9346	2.0931	3.8883	0	3.0738	4.0058	4.8313	4.687	3.1396	3.0623	1.6698	3.8798	2.0232	2.2324	5.7588	0.7869	1.9442	2.9684	2.4286	1.2019	5.4253	3.4174	7.2485	2.4886	2.4204	2.3975	1.4482	1.7284	1.108	4.4787	0	1.9533	1.6238	4.1171	3.644	0.4964	2.5761	1.9018	4.123	4.1582	3.7431	0.8516	3.3071
SP5	1.8635	0	0	1.0318	0	2.3539	0.3967	0.7253	0	1.2837	0	0.5292	0.8941	0	0	1.3049	0	0	0	2.3534	0.7649	0.4465	0	1.7117	0	0.5195	1.0938	0	1.0453	0	0	0	0.8986	0.5486	0	0.5298	0.8169	1.1578	0	0	0	0.865	0	1.4016	0	0	0	0.4878	0
ATG4C	7.7839	8.5089	7.0648	8.9145	7.2692	6.3062	8.4579	6.7655	9.1119	6.1265	7.6288	6.9407	5.3696	8.3874	5.6199	7.9199	7.0826	7.7689	10.0777	8.501	8.5962	8.7375	7.2312	8.641	7.7462	9.3383	8.0076	8.7339	7.6775	8.1248	7.801	8.5719	9.237	9.1704	6.7456	7.7201	8.0389	8.7029	6.6572	8.3295	7.3454	7.7941	6.5309	5.7427	7.3436	9.4028	7.7254	7.9305	8.511
ATG4B	10.5882	10.2289	10.768	10.5674	10.1091	11.1201	10.5818	10.2481	10.7048	11.0083	9.7785	10.3065	10.6103	9.7984	10.9796	10.838	11.2528	10.4249	9.976	10.5637	10.4173	11.0991	10.652	10.56	10.534	10.9422	10.1831	11.1934	10.852	10.5902	10.1169	10.5757	10.8058	10.3817	10.5872	10.5333	11.0304	10.4772	10.1109	10.7404	10.5975	10.8374	10.686	10.9277	10.5716	10.1021	10.9783	10.8647	10.3553
ATG4A	7.8108	6.5758	6.7131	7.2817	5.9612	6.4028	7.3264	6.3806	7.6179	6.1846	6.1994	6.1942	5.1776	7.433	6.3756	6.9773	6.5221	5.1581	7.9915	7.4869	6.7265	7.2226	5.676	6.5678	7.3111	6.7615	6.3693	7.3091	7.4594	6.9289	6.5398	7.6994	7.2707	6.4131	6.7687	6.3134	7.3574	7.468	5.4374	6.7696	5.0742	7.686	6.4745	6.2162	6.8518	7.5522	6.9646	7.3461	5.2319
THUMPD2	7.217	7.0997	8.2611	7.3754	6.2055	4.8286	8.6868	6.2	6.7726	5.7571	6.446	7.6998	5.539	7.4973	5.2765	6.6156	4.7646	6.843	7.9866	7.0185	5.5377	8.5782	5.627	6.7079	7.7572	7.942	6.389	5.9171	6.0421	7.7328	6.9485	6.9454	7.5186	7.4473	5.5788	7.1774	7.5515	8.0425	5.9396	6.0729	6.1169	7.6303	6.7463	8.2516	8.0712	7.9753	5.398	8.3909	5.5986
LOC441208	4.2263	6.4207	4.7764	4.9677	4.1891	4.8965	4.6649	5.9177	6.2756	5.8317	5.0428	5.5157	5.5913	6.1528	6.6433	2.4361	6.8202	3.7984	5.4126	5.8714	5.8491	5.4166	4.8249	4.3862	4.8277	6.2228	5.5352	6.7544	5.0407	5.8628	5.0043	5.0366	5.2542	5.1202	6.6241	4.7642	3.8019	4.8937	5.3418	5.5368	4.8197	7.6715	5.0711	4.1227	4.9557	5.7003	5.8519	4.1615	3.4444
ATG4D	9.2398	8.6193	9.1169	9.1775	10.1289	10.1047	8.74	9.5129	8.8547	10.807	8.7341	8.8403	9.631	8.7038	10.104	9.801	9.7767	9.2044	8.4137	9.7787	9.5091	9.0405	9.9466	9.9545	9.1873	8.8025	9.9509	9.73	9.4976	9.4809	9.5606	9.0437	9.3507	9.2204	9.6206	8.2238	9.5864	8.7125	9.36	9.4275	10.2239	8.8757	9.7308	8.7925	9.9468	8.8804	9.2711	9.1632	9.8773
PHOX2A	0.4615	0	0	0.7625	0	0	4.6284	0	0	0	1.0987	0.9154	0	0.8076	0	0	0	0	0.9074	1.159	0	0	0	0	0.6303	0	0	0.5263	0	0.5473	0	0	0	0	0	0	0	0.4961	0	0	0	1.1583	0	1.6733	0.5551	0	0	0.8516	0
PHOX2B	0	0.6527	0	0.431	0	0	0	0	0	1.2837	0	0	0	0	0	0	0	0	0	0	0.7649	0	0	0	0	0	0	0	0	0	0	0	0	0	0	0	0	0	0	0	0	0	0	0	0	0	0	0	0
SNORD114-31	0	0	0	0	0	0	0	0	0	0	0	0	0	0	0	0	0	0	0	0	0	0	0	0	0	0	0	0	0	0	0	0	0	0	0	0	0	0	0	0	0	0	0	0	0	0	0	0	0
SNORD114-30	0	0	0	0	0	0	0	0	0	0	0	0	0	0	0	0	0	0	0	0	0	0	0	0	0	0	0	0	0	0	0	0	0	0	0	0	0	0	0	0	0	0	0	0	0	0	0	0	0
LRGUK	1.3265	0	2.7996	2.7161	1.5438	2.6967	2.4411	4.318	2.238	4.3982	2.3206	2.6592	0.8941	1.0877	1.203	3.9732	0	1.3864	5.3674	2.9215	2.3773	1.8233	1.0971	2.1419	0.6303	1.451	0	0.911	3.4733	2.2296	1.1659	4.2366	3.8037	2.6065	1.9593	0	3.5438	1.4014	0.7604	1.8974	0	3.494	1.2739	4.6486	1.2677	2.7264	0	1.142	2.5712
MPHOSPH8	9.0026	9.7809	8.6548	8.6639	7.6864	7.6618	9.572	8.2701	9.4245	8.2736	8.232	10.0707	8.7745	9.8631	8.322	8.3291	7.9684	8.683	9.9991	9.437	8.3982	10.2268	8.1874	8.5866	9.4414	9.5772	9.1004	9.2952	8.8473	9.0272	8.7836	8.7541	9.7213	9.14	8.3499	9.3523	9.0129	10.0657	8.0138	8.4506	8.5062	9.8724	8.2867	8.614	9.3432	10.3962	7.8456	9.5569	7.9779
UPK2	2.2539	3.3439	6.4575	3.1713	4.8941	8.0823	2.6735	3.3429	3.5387	4.0688	2.8636	2.0362	4.3745	4.9371	3.3384	5.9719	5.549	6.07	4.9436	3.4951	5.2236	2.7663	4.0339	5.1807	2.5684	2.2931	4.4207	4.8881	5.4447	3.5372	3.3685	3.977	3.7115	3.0711	3.3567	3.883	3.3419	2.6633	4.3028	4.866	4.5483	3.7794	2.8839	3.2865	2.7293	2.9845	5.967	3.4133	3.9845
CFH	9.5552	8.6876	6.2144	7.655	6.7066	6.1197	5.5413	5.7351	7.8875	7.8034	6.7965	6.1134	4.7871	5.772	4.9518	8.3487	4.0875	7.5378	8.2457	7.4157	8.8159	8.2847	4.6395	8.3828	7.2708	6.4966	6.2236	6.5185	8.6455	4.8417	7.04	6.4261	7.0151	12.2861	5.9598	7.6769	8.1706	8.3176	4.7746	7.2111	4.5851	5.6282	5.4906	7.6416	4.1987	10.0035	5.8815	7.6005	6.8663
CFI	7.468	5.7139	6.0386	6.5858	6.5384	5.4875	5.3077	4.926	4.5093	7.2849	6.328	4.9185	3.7945	5.2531	3.6689	7.4473	3.574	5.0213	4.4605	10.3563	4.8566	6.1862	3.9299	7.8858	7.7645	6.5103	3.4866	5.627	6.9151	2.7082	5.0591	5.4996	9.1983	8.6748	8.6045	5.3706	6.0048	5.919	3.8263	7.3937	4.8502	8.7125	4.053	7.5221	3.4402	4.7278	4.4714	6.0125	5.1934
PNP	8.2696	7.1586	8.67	8.0551	7.3729	5.2483	8.5424	7.5281	6.7796	6.9916	6.427	8.4278	6.7927	7.4299	7.8384	7.0906	7.298	6.3381	6.5108	8.6604	6.5865	7.3816	6.6619	5.4671	8.4309	8.0638	6.5373	7.2726	7.0998	5.7312	7.126	7.9889	7.9503	7.7561	7.6462	6.5158	7.9123	8.4823	7.3825	5.9511	8.3808	8.2425	7.6759	8.8009	7.4128	6.9256	7.5427	7.4293	6.4915
ANKFY1	12.142	12.0818	11.3078	11.8482	11.4785	10.8966	11.8243	11.7501	11.3167	11.0421	11.4723	11.9585	11.6256	11.5189	11.5625	10.0111	10.865	11.665	11.5765	11.4779	11.5336	11.566	11.824	11.6999	12.0908	11.4992	11.7789	11.1362	11.7161	11.8393	11.6509	11.7015	11.8561	11.7031	10.9401	12.4451	11.5498	11.8888	11.5402	10.5028	11.3238	11.2269	11.397	10.4913	11.0791	11.9255	11.5101	12.2462	11.8688
C1orf14	0	0	0	0	0	0	0	0	0.6146	0	0.6515	0	0	0.4595	0	0	0	0	0	0	0	0	0	0	0	0	0	0	0	0	0	0	0	0	0	0	0	0	0	0	0	0	0	1.0667	0.5551	0	0	0	0
CFB	8.3503	4.6454	7.6857	6.4414	7.9211	8.0134	5.8848	5.7987	3.9746	8.9161	6.9546	5.9784	5.8487	6.6528	5.483	6.4669	5.0504	6.173	5.6652	8.9936	5.1974	7.7034	6.7967	9.8619	8.5314	7.2857	6.0301	5.8472	6.6604	5.0768	4.8411	7.0484	9.1904	10.3498	7.8163	6.5009	8.7311	9.0947	5.4564	4.552	6.6089	7.1212	6.2614	6.5967	6.7582	7.475	7.1651	8.4463	6.0281
OR5P3	0	0	0	0	0	0	0	0	0	0	0	0	0	0	0	0	0	0	0	0	0	0	0	0	0	0	0	0	0	0	0	0	0.5182	0	0	0	0	0	0	0	0	0	0	0	0	0	0	0	0
OR5P2	0	0	0	0	0	0	0	0	0	0	0	0	0	0	0	0	0	0	0	0	0	0	0	0	0	0	0	0	0	0	0	0	0	0	0	0	0	0	0	0	0	0	0	0	0	0	0	0	0
MLLT4	9.8921	10.7857	8.4937	10.6056	8.7741	9.9097	9.6296	10.1479	10.9035	9.833	11.1004	7.7659	10.8824	9.7382	9.4543	8.5546	8.6237	10.0376	11.2468	10.7432	9.327	11.5165	9.2779	10.2762	9.7794	9.6905	10.3703	10.2798	10.9058	10.3645	9.383	9.6669	10.8062	9.7518	10.9955	10.7785	9.9661	10.3473	8.8875	10.2312	10.1459	11.206	8.6031	11.0219	10.3489	11.3313	10.168	9.5352	7.6418
SNORD115-6	0	0	0	0	0	0	0	0	0	0	0	0	0	0	0	0	0	0	0	0	0	0	0	0	0	0	0	0	0	0	0	0	0	0	0	0	0	0	0	0	0	0	0	0	0	0	0	0	0
CREBBP	11.6648	12.0454	10.8915	11.1381	11.1234	11.9779	11.1887	11.1837	11.4612	11.9027	11.7672	11.5705	12.2828	11.4949	11.5968	10.9949	11.0818	11.6349	11.4996	11.4578	11.9083	11.8146	11.7431	11.8559	11.8003	11.2282	12.2094	11.5823	12.0218	11.5082	11.4748	11.5893	11.6477	11.5678	11.8919	12.2793	11.0966	11.616	11.9739	11.4376	12.2343	11.3639	11.2615	11.3094	11.3913	12.0279	11.3441	11.264	11.1746
PNN	9.659	10.8103	11.453	10.0931	8.8658	7.992	10.1004	8.8848	10.3085	9.727	9.4255	11.2574	9.2167	10.9514	8.8019	9.5695	9.3772	9.5018	11.8489	9.7544	9.355	11.5075	8.8097	9.0837	9.8496	10.7937	10.2691	9.6975	9.9149	11.3086	9.7184	9.6648	10.2599	9.839	9.4644	10.2097	9.9418	10.7166	9.4394	10.2475	9.045	11.3866	9.4515	10.4444	11.3546	10.8815	8.9744	10.52	8.9892
PHYHIPL	1.8071	9.1288	7.2802	7.6977	4.1891	4.4304	7.1055	2.0459	6.1625	7.131	8.2483	10.2462	8.6162	6.122	7.3554	5.7134	5.1663	5.1251	6.4961	10.5803	5.7211	8.0323	6.0179	6.0386	7.0697	9.1106	7.6071	3.2512	5.76	7.1942	6.9633	4.0087	8.4699	9.6361	5.6635	4.0756	4.7493	7.9436	9.7942	5.1133	7.2163	5.9411	10.14	7.5759	7.6504	8.4901	4.9998	6.9043	4.9256
ATP6V0E1	12.741	11.2475	12.1928	12.2452	12.47	12.7978	11.95	12.2438	11.7265	12.09	11.1396	11.5951	11.3023	11.5226	12.0389	12.8134	12.301	11.8717	11.6348	11.495	12.3256	11.5552	12.2108	12.0861	12.1113	11.7455	11.6412	12.0834	12.438	11.6576	12.0523	12.2696	12.1618	11.9022	11.8563	12.1166	12.402	11.8676	11.5341	12.1702	11.8553	11.8686	12.5255	11.7698	11.9129	11.4131	11.9286	12.553	12.4938
ATP6V0E2	8.9842	6.8977	9.1062	9.2421	9.7817	9.7671	8.9848	10.5974	6.8661	12.137	10.0146	6.697	9.2082	7.8364	10.4851	10.3389	8.607	9.0017	9.5407	11.6682	9.5287	9.3439	9.1168	10.0312	8.8523	7.2092	8.9824	8.8343	8.508	9.7261	8.6712	10.7088	10.4	9.8446	9.4823	9.3121	8.9071	9.5632	7.2235	8.7811	9.9574	10.9536	10.4149	9.4799	9.2893	9.2796	9.4494	8.5242	10.235
RNF128	3.029	0	0	3.0552	1.5438	1.9036	4.8021	1.5656	1.0441	0	0.6515	1.685	2.1484	1.0877	1.203	2.7829	0	0	3.3497	2.9977	1.9249	2.319	0	0.6498	2.813	3.5114	3.3327	1.8644	2.6597	2.3649	3.0811	5.4746	2.5245	2.6065	6.4153	1.2209	2.8264	4.2208	0	4.5112	2.8183	3.7356	2.5761	3.9289	2.9202	2.8176	0.4851	4.0255	1.9876
CFP	7.3629	4.089	5.1668	4.3076	5.6115	5.573	2.3544	2.7824	3.8883	5.6785	3.6341	4.045	5.7607	2.555	4.825	8.7933	3.4831	3.0468	4.2105	4.2543	3.6075	4.9923	4.537	5.3513	5.2158	3.3973	4.0773	3.227	3.6053	4.0603	4.2969	4.7756	4.0866	3.9397	1.7272	3.5959	6.6873	6.2342	2.3684	2.6895	4.8197	3.138	3.7827	4.9073	4.3053	3.3327	6.4484	5.0168	6.5228
AAAS	10.1646	10.192	10.4189	10.3293	11.148	10.8683	10.0501	10.3491	9.9787	11.1607	10.6927	10.4266	11.3223	9.78	11.037	10.5728	11.2674	11.2417	9.8303	10.0646	10.3531	10.1919	10.995	11.0653	10.365	10.3304	11.2472	10.0172	10.3484	10.5876	10.6521	10.0808	10.1235	10.5444	10.7397	10.5551	10.3896	10.044	11.042	10.8998	11.2753	9.8794	10.8165	10.5919	10.7021	10.0264	10.9324	10.3208	11.2344
HAMP	2.9608	1.1004	2.1399	3.721	4.0291	2.9734	0.7074	2.4785	1.87	5.8676	1.7151	1.2198	3.6039	2.6443	3.5131	4.1024	0	1.3864	2.8338	6.1047	2.9987	2.8412	0	4.5702	3.0221	2.5281	1.7087	4.1832	0.6153	0.943	0	1.3518	5.9526	4.2861	4.8733	2.1856	4.0208	4.4275	3.5122	3.3341	1.1445	3.7356	0	5.6825	0	2.5245	2.2007	1.3835	4.3063
ZNF394	9.2892	10.0622	10.2169	9.0907	9.1204	9.0539	8.8431	9.6069	10.0555	8.6942	8.747	10.4946	8.9748	9.5725	9.5477	10.6221	9.5112	9.4807	9.4846	8.8802	9.8131	9.2223	9.0254	9.2826	9.1804	9.082	9.2583	10.2305	9.9672	9.5553	9.5274	9.7915	9.0892	9.2093	9.2484	9.3096	9.6132	9.4811	9.4014	9.6015	8.8582	9.3675	9.2444	9.5429	9.5881	9.5464	9.5976	9.2004	8.8662
SIDT1	6.3044	3.8235	3.2506	3.0552	3.1148	5.4875	2.6001	4.1688	5.0843	4.2966	2.8636	2.6592	3.1252	4.358	2.9089	5.2941	4.3671	3.7984	2.7424	3.9044	4.8213	2.6872	2.8612	3.816	4.2542	3.3367	4.1711	3.9151	5.3724	1.9136	2.8518	6.4455	5.0052	3.8029	3.3567	3.3035	5.8031	5.489	2.3684	3.6792	2.6888	3.5955	1.9397	3.1148	1.2677	3.2033	4.1199	4.1615	3.9845
SERPINA10	0	0	0	0	0	0	0	0	0	0	0	0	0	0	0	0	0	0	0	0	0.7649	0	0	0	0	0	0	0	0	0	0	0	0	0	0	0	0	0	0	0	0	0	0	0	0	0	0	0	0
SIDT2	10.8493	11.0284	10.0787	10.1885	10.1982	11.4319	10.0827	10.5229	9.9056	10.5408	10.0361	11.1794	11.7619	11.0945	11.9506	9.8822	11.0633	10.8543	9.5889	9.9576	10.7485	9.4402	10.7906	10.6683	10.4454	9.576	10.3452	11.7154	10.5192	9.4284	10.1334	10.0994	10.1645	10.026	10.9415	10.7528	10.4696	9.8021	10.954	10.6839	10.7714	10.1531	10.1825	9.2327	9.5369	9.4207	12.0863	9.8331	11.1447
SNORD115-7	0	0	0	0	0	0	0	0	0	0	0	0	0	0	0	0	0	0	0	0	0	0	0	0	0	0	0	0	0	0	0	0	0	0	0	0	0	0	0	0	0	0	0	0	0	0	0	0	0
TAF8	9.3047	9.6087	9.0544	8.6664	8.3	7.4743	9.417	8.8216	8.7907	8.6013	8.436	10.051	8.5149	10.0422	8.3908	7.9967	8.613	8.473	8.891	8.937	8.1755	8.946	9.0127	9.1731	9.3679	9.7935	8.4053	9.7986	9.1619	8.9007	9.218	8.9217	8.7957	8.6943	9.4656	9.3316	8.5476	9.0687	8.9556	8.7896	8.272	8.8395	8.9036	8.8666	8.7928	9.1737	8.6333	9.0454	8.7682
PISRT1	0	0	0	0	0	0	0	0	0	0	0	0	0	0	0	0	0	0	0	0	0	0	0	0	0	0	0	0	0	0	0	0	0	0	0	0	0	0	0	0	0	0	0	0	0	0	0	0	0
SIX4	3.1564	1.7173	1.83	4.0286	2.7543	0	6.0893	2.0931	2.238	2.4071	2.1456	2.757	1.4419	2.2483	0	1.3049	0	3.5226	1.4601	3.2677	0.7649	2.7663	2.3183	2.1419	4.295	1.8483	0	2.4334	1.8717	0	2.579	1.3518	4.6799	3.0711	2.1591	2.9364	4.0208	3.1371	0	0.9324	0	6.2352	3.9242	4.2106	2.9202	3.3327	1.5842	2.9705	2.5712
LOC283070	8.1617	4.7717	4.9848	5.3218	6.3137	5.3965	5.2368	6.0516	4.4404	5.8676	6.9442	4.4183	6.352	3.7009	3.3384	7.3596	2.7694	4.6092	4.6231	10.0207	5.0517	5.6429	4.4267	5.841	6.3399	4.1968	5.6374	4.1479	6.6582	8.6504	4.5856	7.1003	7.7389	8.1342	5.5073	4.194	7.8034	8.2355	4.0239	4.5675	6.9026	4.1897	6.8296	7.1011	6.9316	6.2101	3.8267	6.8635	5.9145
SIX6	0	0	0	0	3.1148	3.5809	0	0	0	5.0252	2.7458	7.2942	0.8941	0	0	5.239	0	0	0	8.9857	0.7649	0.4465	0	4.7938	5.4509	2.2931	0	2.3108	0	0	0	1.3518	7.4091	4.8228	4.8733	0.9163	1.3353	0.4961	6.1087	0	0.6828	3.138	0.7732	4.8262	0	0	0.4851	0	2.3087
PM20D1	2.2539	0.6527	0	0.431	0	0	0	0.7253	0	0	1.0987	0.9154	2.1484	0	0	1.3049	0	0	0.5239	0	0.7649	0	0	0.6498	1.0676	0.5195	0	0	1.0453	0	0	2.0373	1.8451	2.0838	1.7272	0.5298	1.7158	1.6097	0	1.8974	0	0	1.2739	0	0.5551	0	1.1368	1.932	0
MR1	9.073	6.4587	6.2308	8.3373	8.1524	7.1377	8.1348	9.5363	6.861	7.2981	8.5502	6.3195	8.1554	7.3723	7.5484	4.8551	6.3908	7.7582	6.9898	7.9519	7.7852	7.8717	8.2723	8.1426	8.2349	7.1876	7.214	7.3369	7.2636	5.2616	8.0481	8.0086	8.6527	8.1484	7.908	8.4408	8.0347	8.5845	6.2203	6.7934	7.9363	6.9708	8.5712	7.8579	7.1898	8.4268	7.3722	8.8416	8.7451
MGC4473	0	0	0	0	0	0	0	0	0	0	0	0	0	0	0	0	0	0	0	0	0	0	0	0.6498	0	0	0	0	0	0	0	0	0	0	0	0.5298	0	0	0	0	0	0	0	0	0	0	0	0	0
SIX3	3.9019	4.9951	5.0231	5.1486	4.8941	7.0358	3.206	4.1688	3.8356	7.6366	5.7722	0	5.2768	3.524	5.9588	6.7596	4.2059	4.8299	3.5784	9.3669	6.284	5.3411	5.4314	7.0427	6.0003	4.2634	4.698	5.0502	5.642	4.0198	2.971	4.8159	7.8565	7.0287	6.0755	4.194	4.7078	3.2657	5.6113	5.3882	3.7122	3.6904	2.7382	5.9864	1.5246	4.2915	6.3244	1.7713	6.0923
SNORD115-4	0	0	0	0	0	0	0	0	0	0	0	0	0	0	0	0	0	0	0	0	0	0	0	0	0	0	0	0	0	0	0	0	0	0	0	0	0	0	0	0	0	0	0	0	0	0	0	0	0
WASH3P	8.9845	9.1911	8.9906	8.7387	8.5342	9.4171	8.7976	9.7407	8.3464	9.5779	8.2347	9.4625	9.4184	9.7965	9.9859	10.1464	9.1923	9.3423	9.3767	9.5465	8.8815	9.5549	9.1006	9.4207	8.5953	9.3373	9.3057	9.0174	9.1976	9.0093	8.2384	9.9408	8.8344	9.0833	9.7522	9.0817	9.6132	9.3421	9.2713	9.9832	8.4771	9.2013	9.3719	10.0425	9.3422	8.9012	9.2838	9.367	9.6019
CNPY4	7.5515	7.8764	9.2507	7.3386	8.2281	9.151	7.8222	8.0316	8.5846	6.8905	7.6854	8.3395	8.1291	8.2233	8.1342	9.2379	8.4754	8.1264	7.6485	8.4675	9.1284	6.2767	7.9752	8.0434	7.4712	8.0017	6.8526	9.1042	8.6834	7.7134	8.0915	9.1905	7.5687	7.5789	6.2389	7.7201	8.0051	7.324	8.0369	8.3894	7.4737	8.6007	8.1128	8.6982	8.5399	7.0485	8.4142	8.0247	9.4633
CNPY3	11.4305	12.1699	12.6497	11.2654	11.6645	11.6557	11.3845	11.2456	10.9007	11.0837	11.6138	12.7104	11.3506	11.8795	12.5575	12.4104	12.5766	11.686	10.2572	10.6039	11.3363	10.2259	11.8813	11.327	11.1846	11.6586	11.108	12.6005	11.765	11.0713	12.0103	11.1414	10.6274	10.871	10.6071	10.8134	11.4488	10.7071	13.1629	11.9563	11.2611	10.7183	11.5645	11.1013	11.1965	10.1157	11.3229	10.5797	12.8874
CNPY2	11.1919	10.9101	11.6212	11.3598	11.6949	11.1289	11.2041	10.8322	11.0411	10.8333	11.3583	11.0925	11.0617	11.0902	11.3195	11.625	11.6574	11.547	10.7862	10.6404	10.8755	10.8714	11.2276	11.4323	11.0431	10.8571	11.174	11.5494	11.2108	11.2196	11.111	11.2796	10.8825	11.4183	10.7853	11.3521	11.4652	11.1099	11.1345	11.6913	11.5786	11.5323	11.7606	11.4831	11.6646	10.8969	10.7047	11.2857	11.196
CNPY1	0	0	0	0	0	1.2453	0	0	0	0	0	0	0	0	0	0	0	0	0	0.4967	0	0	0	0	0	0	0	0	0	0	0	0	0.5182	0.5486	0.6578	0	0	0	0	0	0	0	0	0	0	0	0	0	0
NODAL	1.7057	1.9488	1.83	0.431	1.5438	0	1.3687	0	0.6146	1.2837	0.6515	0	0	1.5239	2.2946	1.3049	1.9668	0.8537	2.9198	2.465	1.2622	1.6673	1.0971	1.0961	0	0	2.1385	1.8644	1.3761	0.943	0.6977	0.8288	1.8451	0.9452	2.9878	0	2.2655	0.8646	0	2.6895	0	1.402	0	3.0207	0.9549	2.009	0	1.932	0
SYNJ1	9.1157	8.0137	8.7606	8.4041	7.0573	7.2196	7.914	9.0271	7.881	7.0238	7.6778	8.1322	7.3278	8.2484	6.9773	7.1061	6.6214	7.7034	8.4546	9.8584	8.21	9.0602	6.7561	7.3945	8.4332	8.3492	8.2687	7.907	8.0974	8.0185	7.3125	7.9955	8.8588	7.7927	7.5604	8.461	7.9879	8.5596	6.5002	7.6631	8.0025	8.4883	7.3457	7.6806	8.128	8.8642	8.3869	8.2028	7.3499
KNDC1	9.5443	7.3171	8.4451	8.8496	9.3747	9.3398	7.7978	7.444	7.7905	6.7629	9.5216	8.92	8.2066	6.5665	8.2498	10.4263	6.4032	9.0379	8.3769	9.4189	8.334	8.9598	11.6508	9.8496	7.545	7.7018	6.8526	5.5341	8.6475	6.956	9.3296	9.7928	8.703	9.1704	6.2279	6.5908	8.1358	8.3064	10.0125	7.1571	8.9894	6.8527	9.1395	6.7291	6.2134	8.501	8.58	8.2851	10.2953
HMG20A	10.2754	11.3679	10.7481	10.5172	10.5144	9.4228	10.789	9.5677	10.811	9.4086	11.0321	10.7686	10.3704	10.9857	8.8757	10.2033	10.1694	10.5215	11.1901	10.4585	11.0107	10.9826	11.063	10.7753	10.9506	11.05	10.8193	10.8769	10.7025	9.9492	10.7642	10.374	10.9293	10.7964	10.0292	11.424	10.3472	10.7198	10.3038	10.6215	10.21	9.817	10.302	10.4808	10.639	11.0895	10.408	10.6485	9.8964
HMG20B	11.5561	12.0321	11.9266	11.1807	11.6205	13.0976	11.5677	12.7105	12.5019	12.3879	11.9577	11.4923	12.3633	12.5762	13.0258	12.5503	12.9736	12.1258	11.6295	10.8668	12.0375	10.8903	12.0497	12.0103	11.6615	11.9665	12.0861	13.2812	12.1146	11.7036	11.6672	11.5827	11.4599	11.5938	12.6515	11.4462	12.1456	11.1802	12.4337	12.2536	12.1052	12.2563	12.1578	11.107	12.0917	10.7454	13.1907	11.0613	11.6909
PHOSPHO2	4.2551	4.089	3.8924	4.7423	3.849	3.8785	4.0992	4.2203	5.1288	3.4651	4.738	4.9185	3.6039	5.0558	5.0683	3.6741	2.9156	3.4175	5.3977	4.9351	5.2236	5.7342	3.4174	4.0814	4.7996	4.8879	4.566	4.2465	5.2161	5.0964	4.6584	5.5502	4.704	4.9792	2.7132	5.154	4.3787	5.3362	3.7209	4.0395	4.1658	5.2925	3.8552	4.2527	4.9774	5.5218	4.0864	4.2857	4.2323
AAGAB	10.1184	9.0689	9.024	9.8021	8.952	8.7483	9.7867	8.8748	10.1489	8.8814	9.4738	9.3056	8.4241	9.5775	7.8708	8.7837	8.8945	9.0312	9.723	9.697	9.0847	9.3759	9.9445	9.1617	9.9329	9.6072	8.5865	9.4293	9.3963	8.059	9.7961	9.471	10.0053	9.5556	9.3592	10.1962	9.7585	9.4703	8.6008	8.7807	8.5324	8.7948	8.9057	9.4076	8.9352	9.6416	9.4975	10.0196	8.8904
C4orf19	2.051	2.4794	4.303	2.3975	0	7.5852	2.9093	2.4632	8.2629	1.5114	2.1456	4.7386	1.6923	6.5605	3.6689	4.8594	6.4639	2.5083	6.695	5.6396	6.9469	1.4297	3.5628	0	2.6588	2.2931	3.1603	7.0469	9.9292	2.5839	1.6303	6.4528	3.7583	2.0243	1.9246	3.0137	0	2.2294	1.353	6.885	0.7928	6.1357	0.921	3.0477	3.1565	2.9845	6.983	0.9778	1.574
C3orf79	0	1.1004	0	0	0	0	0	0	0	0	0	1.2198	0	0	0	2.7829	0	0	0.5239	0	0	0	0	0	0	0	0	0.5263	0.6153	0	0	0	0	0	0	0	0.8169	0	0	0	0	0	0	0	0	0.8986	0.8475	0	0
SLC7A6OS	7.4284	8.6271	7.3884	7.9943	5.9898	7.3852	7.6765	8.2616	8.78	8.0631	8.5693	7.7531	8.0693	8.7549	7.2761	7.4434	7.9594	8.6234	8.5215	8.0738	8.513	8.1782	7.668	8.0477	7.6544	8.625	8.0828	8.7528	8.6159	7.9799	7.6404	8.6148	8.0069	7.8478	8.3604	8.9739	8.0355	8.2066	8.1722	8.3104	8.0572	8.3543	8.0841	8.3345	7.1291	8.5777	8.4918	7.1068	7.848
C3orf77	0	0	0	0	0	0	0	0	0	0	0	0	0	0	0	0	0	0	0	0	0	0	0	0	0	0	0	0	0	0	0	0	0	0	0	0	0	0	0	0	0	0	0	0	0	0	0	0	0
C3orf75	9.0465	9.4467	9.9499	9.2049	9.2801	9.6564	9.2966	9.9207	9.746	9.842	9.3594	9.3881	9.558	9.5189	9.5824	10.0596	10.2265	9.8993	9.7268	9.0329	9.8757	9.0922	9.6225	9.5879	9.157	9.683	9.3082	10.1155	9.6844	9.3906	9.7686	9.7814	9.0031	9.413	9.7847	9.5876	9.4484	8.9287	9.7954	10.2026	9.4933	8.8001	9.553	9.6101	9.5596	8.8642	10.0614	9.1003	10.051
C3orf74	0	0	0	0	0	0	0	0	0.6146	0	0	0.9154	0	0	0	0	0	0	1.4601	0	0	0	0	0	0	0.5195	0	0	1.0453	0.5473	0	0.4731	0	0	1.108	0	0	0	0	0	0	0	0	0	0	0	0	0	0
C4orf10	9.1818	8.6697	8.9567	9.3674	9.367	9.9843	10.0087	8.9456	9.2828	10.427	9.529	8.8549	9.9721	8.8731	9.9767	9.4531	10.091	9.7476	8.9429	9.1422	9.3212	9.0369	9.6679	9.2545	9.0373	9.096	9.3333	9.0832	9.4672	9.1745	9.4819	9.0945	9.0708	9.1184	10.168	9.0125	9.1218	8.9546	9.5891	9.8675	9.5723	9.4571	10.0514	9.0919	9.2612	9.0338	9.2069	8.7567	9.4367
C3orf72	3.865	2.4794	1.83	2.929	0	1.2453	1.9441	0	0	1.9521	1.4395	1.685	2.4038	0.4595	1.203	0	0	0.8537	1.6731	2.1003	0.7649	2.319	1.9442	1.0961	1.0676	1.6633	1.0938	0.911	0.6153	0.943	0.6977	0	1.4482	3.9826	0	0	0	0.4961	0	1.4941	0.6828	0	0	2.4273	0.5551	0.8986	1.1368	0.4878	5.9145
C3orf71	4.779	5.4418	5.9814	4.7127	3.6432	5.97	3.7379	5.4009	5.6189	5.3636	4.2751	5.6149	4.2667	5.8428	5.6713	7.1134	5.9947	4.4045	6.9152	5.9564	5.8162	4.9646	4.2652	5.1579	4.3734	5.6139	3.4866	5.8799	5.6593	4.8908	4.9516	6.2574	5.6081	4.32	5.2542	4.7164	5.3754	5.2827	5.6143	5.7466	3.2496	5.583	5.1307	5.7863	4.9987	5.1384	4.6508	4.5807	5.3762
C3orf70	5.0626	7.4878	6.9797	6.627	5.9612	4.1251	5.471	6.4251	3.7809	6.2128	7.0782	7.3888	6.0865	4.5551	7.3206	6.6791	4.876	4.7016	5.5804	8.8522	3.2314	6.9579	3.6314	6.0287	5.3576	5.5124	6.2016	3.8724	5.4795	7.6883	5.4768	7.855	7.0903	7.7866	5.3322	5.3074	4.3787	5.7422	7.0982	5.8638	5.999	4.4008	5.662	7.1408	7.1898	5.9924	5.0257	6.1978	5.4102
ZNF285	2.6502	7.7325	7.9141	4.7423	2.2724	4.9615	6.4337	1.2221	5.4773	4.8207	6.8828	7.7512	5.1075	6.7079	6.6433	6.5716	6.3005	1.3864	6.9237	6.025	6.3473	6.6905	3.5635	2.4728	5.5554	7.0146	5.7931	6.8729	6.1755	7.5353	2.579	4.5551	3.6631	3.2916	5.9598	6.2808	5.7012	6.8258	6.4322	6.6442	2.2116	6.3192	6.5198	6.173	7.7033	3.0612	6.1887	3.4668	6.0061
MRO	3.5768	2.7486	2.7996	3.1713	2.2724	1.9036	4.6649	0.7253	2.8822	2.7525	1.9463	4.3257	3.3843	2.6443	3.5131	3.0623	1.6698	3.1813	2.3047	5.7333	2.1688	3.3317	2.4743	4.5352	5.2985	3.3367	2.7381	3.0077	3.3281	1.7252	2.971	2.77	5.0245	3.8955	3.3567	3.486	2.6625	1.9533	1.6238	2.2122	1.7745	3.5955	0.7732	3.2865	2.8279	3.5074	2.7215	5.6344	3.792
ZFP82	6.0326	7.8587	7.1364	6.3037	5.2249	5.1403	6.8643	4.1688	7.0347	5.0874	5.6298	7.7363	4.8741	7.0019	5.5414	7.3335	6.5671	6.1377	6.5585	6.5015	6.1904	3.955	5.3124	5.331	5.8301	7.1747	5.6374	7.2182	6.8958	5.7683	4.8879	6.7408	5.6761	4.5077	6.1827	4.9824	4.7078	5.0803	6.617	7.1292	3.8994	6.2508	4.1713	5.3752	4.6399	3.7115	6.819	4.7627	6.3587
CHFR	9.086	8.5796	9.0169	8.9009	8.0414	8.1325	8.5473	7.7369	8.3628	8.2398	8.3401	8.8203	7.8627	8.585	7.9026	9.0186	8.1749	8.0183	9.2266	8.7513	8.6872	8.5492	7.9555	7.8684	8.583	8.7602	6.9485	8.6368	9.002	8.5546	7.7602	8.9332	8.5112	8.3481	8.5981	7.9626	9.1234	8.6286	7.9136	8.3855	8.056	8.3998	7.9975	8.8801	8.6126	8.302	8.7179	8.6869	8.7714
EFHA1	9.1846	9.1869	8.4274	8.7411	8.2095	5.6538	9.611	8.6794	9.0205	6.9752	8.3171	9.6275	7.3432	9.4315	7.1591	7.946	7.4194	7.8316	9.8686	8.7416	7.8952	9.7577	7.7224	7.9798	9.5059	9.3537	7.5295	9.1134	7.7893	8.6538	8.5498	8.3044	9.8032	8.7712	7.5867	9.0769	9.143	9.7584	7.5733	8.0419	7.449	9.8157	7.9975	8.6886	9.3894	9.6778	7.6121	10.0246	7.5983
RTBDN	1.0915	0	0	1.2587	2.7543	1.9036	0.3967	0.7253	0.6146	2.4071	3.5662	0.5292	1.838	0.4595	1.203	6.3293	1.9668	1.7745	0	11.7758	1.2622	0	0.6504	0	6.6621	1.451	0	2.3108	0	0.5473	1.1659	0.4731	6.4991	0.5486	3.9489	0	0	0	1.2557	0	1.1445	1.6104	0	4.2527	0.5551	0	0.4851	0	1.9876
EFHA2	5.3293	7.8939	8.4868	6.6721	4.5843	5.4427	5.7843	5.3524	6.461	3.9399	5.6949	8.7359	4.2499	7.3723	3.5131	6.7982	3.3861	5.0213	8.6227	6.2442	5.4249	10.0962	3.8178	5.013	5.3576	6.7324	3.8691	6.0185	5.3538	7.9847	4.4278	5.0869	7.1175	7.251	4.6591	7.8644	6.104	7.876	4.4009	5.8411	4.8502	7.4657	5.4207	7.2434	8.7883	7.5321	5.328	5.8808	4.3766
AAA1	0	0	0	0	0	0	0	0	0	0	0	0	0	0	0	0	0	0	0	0	0	0	0	0	0	0	0	0	0	0	0	0	0	0	0	0	0	0	0	0	0	0	0	0	0	0	0	0	0
GPR75	2.5609	2.1481	2.1399	2.5545	0	0	3.4759	0.7253	1.3747	0	1.7151	2.6592	0.8941	3.1502	1.203	3.0623	0.7885	1.7745	4.0289	5.953	0.7649	3.9883	1.4377	1.4365	2.813	2.5281	2.1385	0.911	2.0675	3.4177	0.6977	1.556	4.7741	1.917	1.7272	2.5559	1.7158	3.9414	0	1.4941	1.4936	4.0175	2.3935	4.7401	3.007	2.629	1.1368	3.4668	0.9918
NUDT9P1	2.7343	2.4794	3.1154	2.2721	2.2724	1.9036	1.3687	0.7253	0.6146	1.2837	1.4395	3.2355	0	1.5239	2.2946	3.4975	1.6698	0	3.4104	2.465	2.1688	2.5148	0	2.1419	0.6303	1.2019	1.0938	1.465	2.6597	2.2296	1.1659	3.3665	2.2897	2.7122	1.7272	1.6863	1.7158	2.4632	0	0.9324	1.1445	2.2315	1.2739	3.0207	1.5246	2.1561	1.3778	1.7713	0.9918
SYPL2	4.5386	5.475	6.4149	4.4523	4.5843	7.4406	5.1623	3.2469	6.3243	6.6438	6.3177	3.5942	4.5433	5.9134	3.6689	6.8725	7.3439	4.7016	6.7349	4.6582	6.8628	6.6284	5.1826	4.7333	4.2121	6.6724	5.4629	5.3124	7.4419	4.0996	3.8759	6.615	4.7967	5.1581	4.8733	4.194	4.8669	5.3362	6.2337	6.9394	5.0998	5.6282	4.2806	3.9289	4.3722	5.1701	4.9531	4.0607	4.9382
RFX8	1.0915	1.4416	0	1.0318	0	0	0	0.7253	0	0	0	0.5292	0	0.4595	0	1.3049	0	0	0.9074	0	0	0.4465	0	0	0	0.5195	0	0	0	0.5473	0.6977	1.1139	0.5182	0	0	0	0	0.8646	0	0	0	0.4964	0	1.6733	0	0	0	1.932	0
ZNF222	6.2482	6.2791	6.5576	6.3879	5.4311	3.4053	6.1079	5.7701	5.4425	4.483	5.9952	6.638	4.6945	6.1754	4.4485	5.6645	4.5961	5.2527	6.1362	6.4068	5.2503	6.3426	5.0891	5.2253	5.9628	6.2561	5.218	6.0855	5.3909	6.2118	4.6584	6.1067	6.2568	5.9951	5.1328	5.5315	5.6847	6.436	4.6995	5.5647	4.8326	6.1035	5.6484	6.2417	6.143	6.0485	4.9853	6.5017	4.9831
RFX4	0.8106	0	1.83	1.4546	0	0	1.18	0.7253	1.87	1.2837	1.9463	2.5543	0.8941	0	0	1.9786	0	1.3864	0.9074	3.0701	0	0.4465	0.6504	1.4365	1.6744	1.2019	0	0	1.3761	0.5473	0	2.1676	0.8986	0.9452	1.108	1.6863	0.8169	0	0	0	0.6828	0	0.7732	1.0667	1.5246	1.1994	0	0.8516	0
OR2C3	0.4615	1.9488	0.8889	0	0	0	0	0	0	2.7525	0	5.4638	0	5.7072	5.8287	0	1.2954	3.2936	0.5239	0	0	1.6673	1.0971	0	0	0	0	0	0	0	0	0.8288	0	0.5486	4.0353	2.1856	0	0.8646	0	0	0	3.327	0	2.6945	2.4656	0	2.16	0	0.9918
AVPR2	2.3636	3.764	2.9661	2.0474	3.4031	6.0318	2.81	3.0332	4.4753	2.4071	4.1798	3.5942	4.9157	3.7419	2.2946	4.6164	3.282	5.5793	3.7758	2.2324	3.5222	2.7663	2.3183	4.0814	3.1162	2.9883	4.2592	5.7263	5.642	2.8066	2.579	3.5208	2.1561	3.9397	1.9593	3.3035	2.2655	2.4632	5.0103	4.8204	3.4971	1.402	3.8552	1.4016	3.3765	1.1994	5.1926	1.3835	3.3071
RFX7	8.7794	9.3051	8.5106	9.0053	8.2912	7.1377	8.928	7.5024	8.3034	7.4597	8.7432	8.9552	7.814	8.6511	6.1561	7.7231	7.0434	8.2035	9.4696	9.1575	7.9574	9.5777	8.1532	8.5887	9.0641	8.467	8.5122	7.8667	8.2387	7.4692	8.5665	8.4508	9.373	9.0268	8.2872	9.3523	8.6714	9.0442	7.4297	7.3053	7.709	7.5376	7.8851	8.7245	8.9101	9.8546	7.3334	8.8263	7.7715
NRXN3	3.7485	3.1714	0.8889	2.7161	2.7543	3.2055	1.9441	1.8533	2.3919	3.031	3.3409	0.9154	3.3843	1.3222	1.203	4.1024	0.7885	1.7745	2.4272	9.8004	1.6313	1.2933	0	2.7418	5.6529	3.4555	2.1385	2.4334	1.6451	1.5084	2.4204	3.1312	8.3371	1.917	4.1963	2.3199	2.0167	4.4548	1.2557	2.6895	0	2.9204	0	5.356	1.7426	3.5612	0.8475	2.6391	3.792
GPR77	3.4331	1.4416	1.83	2.2721	1.5438	1.9036	0.7074	2.7824	1.6435	1.2837	1.9463	0.9154	2.6206	2.0004	1.8497	0	1.2954	0.8537	0.9074	2.1003	2.8667	0.7869	0.6504	3.3366	1.9029	1.6633	0	0.911	1.6451	0.5473	2.2422	1.894	2.1561	2.3687	2.4911	1.2209	2.6625	2.4632	0	1.8974	0.6828	1.1583	0	1.0667	0	2.1561	2.0695	2.208	2.3087
NRXN1	0	2.4794	1.4349	0.7625	1.5438	2.3539	2.8736	0	1.0441	1.2837	0.6515	0	0	0.8076	0	1.9786	0	0	1.2101	7.5547	1.2622	1.0622	0	0	3.7065	0.5195	0	0.5263	0.6153	1.2533	0	2.5958	5.3024	1.7284	1.9593	0	0.8169	0.8646	0.7604	1.4941	0	1.6104	1.2739	3.4399	1.2677	1.6603	0.8475	0.4878	0
RFX3	4.2263	4.5071	4.5849	4.9995	4.798	3.5809	4.7522	3.4329	3.4712	5.2594	5.2078	5.2562	3.6039	4.5779	2.9089	4.2209	3.6595	2.5466	5.2725	4.7711	4.671	2.9124	3.0713	3.6297	4.9349	5.0287	3.4866	4.4963	4.8139	3.8456	3.9933	3.7873	5.0808	4.353	4.6591	3.7935	4.0869	5.4758	4.0239	4.3914	2.3888	3.9804	2.3935	5.297	4.1987	5.4805	4.2769	4.9805	3.6852
SNORD104	0	0	0	0	0	0	0	0	0	0	0	0	0	0	0	0	0	0	0	0	0	0	0	0	0	0	0	0	0	0	0	0	0	0	0	0	0	0	0	0	0	0	0	0	0	0	0	0	0
RFPL2	5.6656	0.6527	3.2506	3.721	3.6432	0	3.3017	0.7253	1.3747	1.9521	2.8636	2.757	1.4419	3.4762	1.8497	2.4361	1.2954	5.9806	2.5401	2.9977	2.1688	0	6.7331	2.9684	3.9814	4.1269	5.4995	2.1768	2.3938	2.2296	3.1834	1.894	3.134	3.1484	1.108	2.7586	3.6351	1.1578	1.2557	1.4941	0	0.865	2.3935	4.959	2.5091	4.9047	4.4971	3.5184	1.9876
VPS37D	6.1055	6.9068	6.9402	5.7987	6.5084	8.4076	6.5257	6.541	6.5859	8.479	7.0782	6.1677	6.8794	6.3712	7.518	8.005	7.9515	6.9026	7.698	7.4501	7.1943	7.4787	6.6619	7.409	6.2596	6.6033	6.0616	7.3641	7.2485	6.2338	7.1578	8.2521	6.4643	6.8318	7.855	6.0198	6.3393	6.3108	7.7182	7.4696	7.372	6.6844	7.6759	8.0489	6.2846	6.3078	6.8343	6.5534	7.2597
NLRP13	0	0	0	0	0	0	0	0	0	0	0	0	0	0	0	0	0	0	0	0	0	0	0	0	0	0	0	0	0	0	0	0	0	0	0	0	0	0	0	0	0	0	0	0	0	0	0	0	0
APC	8.8076	9.5023	8.8854	9.3513	7.8147	7.0054	8.7863	8.1358	9.1421	8.042	8.1931	9.8405	8.2066	9.2254	7.7275	7.5863	7.4497	7.2925	9.5169	9.9583	8.0555	10.1441	7.5134	7.8436	8.9742	9.3159	8.4245	8.4996	8.4597	9.3787	8.14	8.2793	9.528	8.8729	8.002	9.5768	8.2982	9.4288	7.7557	7.769	7.8669	9.6375	7.961	8.5627	9.4651	9.4028	7.2898	8.8161	7.1435
TMEM179B	10.856	9.6297	10.0963	10.6017	11.4293	11.562	10.5082	11.0254	10.2284	10.9561	10.5713	10.0931	11.882	9.8655	11.1595	10.5949	10.9909	11.676	9.5917	10.1881	10.4217	10.1675	11.6869	10.847	10.8273	10.1412	10.2585	10.4997	10.5296	9.9739	10.9719	10.4448	10.4749	10.7911	10.4804	10.7916	11.1387	10.7742	10.8841	10.7775	11.5617	9.693	11.5576	10.9641	10.5641	9.7102	11.4916	11.1015	11.8302
ABCE1	9.7901	10.5273	10.2844	9.8349	9.8221	7.879	10.8422	9.7916	10.0855	8.6485	10.4849	9.574	8.8596	10.3444	9.0418	9.3367	9.2137	9.4444	10.4145	9.5418	9.3254	10.5581	8.9054	8.954	10.4364	10.7685	9.5102	9.2573	9.586	10.7174	10.2701	9.463	10.2816	10.3267	8.991	10.0702	9.7998	10.5674	8.9516	9.8826	9.264	10.5416	10.2177	10.3508	10.9197	10.5232	9.1162	10.5831	8.6019
UQCRC2	11.8223	12.4295	11.5606	12.3581	12.3681	10.4175	12.296	11.9719	11.9976	10.9394	11.8753	12.0285	11.7164	12.2371	10.698	11.4426	11.9219	11.8224	12.5928	12.1272	12.0854	12.1441	11.6083	12.2149	12.4471	12.612	12.1899	11.7892	11.6424	12.33	12.6176	11.7294	12.0035	12.2372	11.5179	12.3506	11.5317	12.2362	11.5137	12.2933	11.6925	12.2751	11.9384	11.9042	12.4368	12.4439	11.4039	12.293	11.232
XPNPEP1	10.6581	10.9971	10.7149	10.5474	10.8635	11.2837	10.5009	9.9031	11.2878	11.355	11.0167	10.5344	11.2294	11.1392	11.0326	10.8678	11.1063	11.1427	11.3054	10.7195	11.3281	10.5754	11.1788	11.0998	10.8194	10.9117	11.2686	10.9918	11.2874	10.7564	10.8773	10.916	10.7918	11.2159	11.3499	10.9703	10.7008	10.731	11.0277	10.9135	11.1089	10.8833	10.771	10.673	10.4545	10.621	11.1829	10.8817	10.87
XPNPEP2	2.8138	2.7486	0.8889	1.2587	3.4031	1.9036	0.7074	1.8533	0	3.2643	1.0987	2.5543	0	0	0	3.2962	0	2.3321	0.5239	0	0.7649	1.2933	0.6504	2.3168	1.6744	0.5195	1.0938	0.5263	1.3761	0.5473	0	0	1.1994	1.2559	0	0.5298	1.3353	0.4961	1.6238	1.4941	1.4936	0.4964	0.7732	0.6298	0.9549	0.8986	0	0	2.9856
TIGD4	2.7343	2.7486	4.905	2.5545	0	0	1.3687	1.5656	2.0657	3.2643	2.6175	2.9347	0	3.5703	1.203	3.0623	0	0	4.1759	6.061	2.1688	4.0209	1.4377	1.7117	2.9213	1.8483	1.0938	3.0846	2.9846	3.75	0.6977	3.4712	3.8037	2.2333	1.7272	1.2209	3.3419	2.6633	1.6238	1.8974	0.6828	5.5418	0.7732	2.6945	3.5013	3.5612	0	2.0766	0
ZNHIT3	8.9689	9.8036	9.9876	9.1792	9.0048	9.0135	8.8326	9.5064	10.2313	9.8242	8.9625	9.8726	8.3114	9.7773	9.1823	8.7935	9.4182	9.2493	9.9148	8.9237	8.7874	9.4011	8.5121	8.9793	9.1255	9.4767	9.0202	9.996	9.0912	10.0834	9.2345	9.289	9.1754	8.859	9.5604	9.3672	9.1555	9.5107	9.1804	9.9889	8.5337	10.2834	9.3769	9.4625	9.9598	9.1968	8.8212	9.1673	8.5164
GGCX	9.9614	9.8271	9.3651	10.2084	10.4507	10.6469	10.5907	10.0356	9.874	10.4151	10.6967	9.6674	10.2197	9.7965	9.9672	9.055	10.1657	10.7374	8.8749	9.5145	10.322	9.3262	10.4791	9.908	10.5049	10.3206	9.9564	10.0288	10.1627	9.5294	10.1226	9.384	9.6982	9.6616	10.5263	10.0613	9.4795	9.6659	9.8321	9.8418	10.5488	9.6255	10.0201	9.5119	8.8916	9.7042	10.4021	9.9608	11.1301
PAPLN	10.4233	8.2969	9.2688	8.3527	9.9204	9.7374	9.7378	8.6136	7.3296	7.2446	9.6044	8.9318	10.0099	9.7312	8.3682	9.0982	9.8033	10.1142	9.5577	9.4952	9.0512	10.5283	10.2683	10.6659	9.4884	9.3347	10.7264	9.2037	8.8573	7.1973	9.7045	8.8972	9.3096	9.4411	7.8697	10.6046	9.5661	9.239	10.4143	9.2259	8.7987	7.2137	10.6277	8.1413	8.829	9.9728	10.0005	9.9828	9.8021
ADNP	10.817	11.9748	10.9114	11.0518	10.8575	9.8207	11.2947	11.1962	11.2675	10.2718	11.7648	11.7282	10.8745	11.2651	10.3945	10.3998	10.3848	10.7651	11.3693	11.3231	10.986	11.3612	10.9121	10.9368	11.5462	11.4083	11.1213	11.0704	11.1793	11.228	11.3552	11.9307	11.2107	11.2672	11.4602	11.9039	10.43	11.2531	11.1657	10.9107	10.6658	10.9926	10.6393	11.3572	11.0291	11.657	10.6295	11.0743	10.8715
TMEM218	7.6923	7.8729	8.557	7.931	8.2373	8.5142	8.0546	8.1392	7.381	7.1012	8.4502	8.2856	8.4023	8.1471	8.3453	7.7431	8.3556	8.2309	8.2478	7.999	8.5186	7.8983	7.9817	8.0278	8.1288	8.3434	7.6155	7.7798	8.4553	7.4079	8.1176	8.4587	7.8294	7.8225	6.3453	8.2268	7.9078	7.8221	8.1112	8.4049	7.9399	8.2811	8.1884	8.516	8.0121	8.0918	8.7383	8.187	8.3279
STXBP6	7.6496	10.8551	9.8187	8.7375	9.1204	8.3359	8.9429	9.9486	8.8164	9.1158	10.2284	9.8159	9.7953	8.8413	8.5395	8.9387	9.5579	10.7851	10.1049	8.9586	10.163	10.3186	9.5344	10.1108	7.6783	8.899	10.3752	7.7209	8.1415	10.204	10.2708	8.8866	9.4328	8.3128	7.5824	11.8582	9.1814	8.3046	8.5483	7.4092	9.4957	8.711	10.5466	7.2276	9.3536	9.4729	9.9516	6.7057	10.5694
KHDRBS1	11.3939	12.6349	11.7141	11.4895	11.4997	10.6107	11.5486	11.2359	11.8759	10.8253	11.1682	12.0167	10.8706	12.2843	11.1604	11.0894	11.7626	11.4303	12.1324	11.7926	11.4905	11.3946	11.0272	11.5934	11.8009	12.0707	11.9025	12.0695	11.3732	12.0347	11.8117	11.4096	11.612	11.6825	11.6671	11.8088	11.4683	11.4549	11.5542	12.0874	11.1026	11.8059	11.3768	11.2311	11.8378	11.9097	11.2292	11.7327	10.6986
RUNDC2C	4.551	4.4557	5.5419	3.4848	1.5438	0	2.5842	1.5656	1.7747	1.5613	2.7148	4.7911	0.8941	4.2617	3.1396	2.4361	1.9668	2.7103	6.0836	3.5468	2.2367	5.3762	1.4707	1.7117	3.5906	4.973	1.7087	3.3203	1.9807	6.0331	1.1659	4.1747	4.4144	3.0884	2.4196	3.5943	3.2968	3.0639	2.8207	3.1035	1.8732	4.3377	0.9047	4.0349	4.7645	4.871	0.8475	4.1103	1.148
KHDRBS3	7.095	7.0815	7.3919	8.8132	7.287	2.6967	9.3639	7.2158	5.9184	7.2308	7.4377	7.5338	7.9703	6.6115	6.8199	6.5492	5.5035	6.0526	6.6047	7.9351	6.6074	7.9793	7.5577	6.3537	8.0415	6.9145	7.5117	6.4548	5.9079	8.3331	7.0869	6.6377	7.3339	8.3274	5.8485	6.3917	7.6089	8.515	6.6671	6.896	7.5362	8.6563	8.8087	9.0461	8.2838	7.4018	6.1074	8.858	6.3931
GGCT	9.4984	9.6203	10.6414	10.1041	9.9782	9.7513	9.8754	9.8417	10.4968	9.6127	10.003	10.1335	9.3631	10.1494	9.9597	10.1613	10.5295	10.3749	10.4774	9.1669	10.4002	9.9609	9.6246	9.8531	10.059	10.3108	10.099	10.2447	9.8298	10.6589	10.8014	9.4913	9.8087	10.0267	9.3967	9.5843	9.8975	9.709	9.8944	10.4541	9.7038	10.9894	10.1005	10.1638	10.8474	10.3724	9.3761	9.8763	8.5458
VPS37C	9.7722	9.9771	10.2364	9.6484	9.879	11.4198	9.7732	9.9021	9.9324	10.6197	10.315	10.5785	11.1521	10.1093	11.1936	10.4643	10.459	10.5207	9.5982	9.9252	10.53	9.6182	10.3666	10.1518	9.9158	9.8535	10.4636	10.3728	10.1773	10.0699	9.8457	10.3208	9.7272	9.9129	10.3214	10.1394	9.944	9.7529	10.8395	10.1048	10.5074	9.9494	9.9159	10.5163	9.8937	9.5572	11.5016	9.6224	10.4704
STAC2	1.8635	1.9488	2.7996	2.7906	8.6557	7.297	1.5354	2.6384	1.0441	8.4906	6.6484	0	6.1919	0	2.2946	9.2135	2.9156	1.7745	0.9074	11.7025	2.8667	1.9641	0	8.012	9.1091	7.2089	1.7087	7.3329	2.2398	2.2296	2.039	7.6859	11.1601	7.1034	9.1579	3.3669	4.7078	2.9958	2.1602	2.2122	3.1488	7.3324	2.1844	9.3818	2.0992	0.8986	0	0.4878	2.9856
LOC283404	0	0	0	0.431	0	0	0	0	0	0	0	0	0	0	0	0	0	0	0	1.4028	0	0	0	0	0	0	0	0	0	0	0	0	0.8986	0.5486	0.6578	0	0	0.4961	0	0	0	0	0	0	0	0	0	0.4878	0
ZNF395	8.7816	11.5646	9.8729	9.0721	8.8298	10.0167	8.7801	10.1775	10.9994	10.2259	10.5285	11.4665	11.1185	10.9084	10.9665	9.9044	10.1839	10.6495	10.7106	10.2192	10.7039	11.2082	9.1521	10.5315	9.2207	9.8262	10.6696	10.8555	10.5184	10.4813	9.0706	10.6657	10.081	11.0102	11.8886	10.434	9.5501	10.856	10.9062	10.7286	10.3261	10.7021	8.7972	10.4675	10.3348	10.1901	10.6929	8.7676	8.9694
STAC3	6.5505	6.2922	6.1466	5.5808	4.3332	5.6538	5.1542	4.7963	4.7274	5.7949	4.4021	6.7056	5.2445	5.3399	5.6199	5.5419	6.6396	4.2293	5.6809	5.0648	4.0343	5.1855	5.0648	6.0412	6.2902	3.3067	5.9336	5.2232	5.1926	8.829	4.8879	6.0317	5.5751	5.8292	4.8425	4.6021	7.2294	6.5875	4.4851	6.9061	5.5224	7.0239	5.4512	4.7659	8.238	4.6978	4.5225	6.0827	6.2073
TBL1Y	0	0.6527	0	0	0	0	0	0	0.6146	0	0	0	0	0	0	0	0	0	0	0	0	0	0	0	0	0	0	0	0	0	0	0	0	0.5486	0.6578	0.5298	0	0	0	0	0.6828	0.4964	0	0	0	0	0	0	0
LHCGR	0	0	0	0.431	0	0	0	0	0	0	0	0	0	0	0	1.3049	0	0	0	0	0	0	0	0.6498	0	0	0	0	0	0	0	0	0.5182	0	0	0	0	0	0	0	0	0	0	0.6298	0	0	0	0	0
TMEM211	0	0	0	0	0	0	0	0	0	0	0	0	0	0.4595	0	0	0	0	0	0.4967	0	0.4465	0	0	0	0	0	0	0	0	0	0.4731	0	0	0	0	0.8169	0.4961	0	0	0	0	0	0	0	0	0	0	0
OR1Q1	0	0	0	0	0	0	0	0	0	0	0	0	0	0	0	0	0	0	0	0	0	0	0	0	0	0	0	0	0	0	0	0	0.5182	0	0	0	0	0	0	0	0	0	0	0	0	0	0	0	0
TMEM127	11.6592	11.2321	10.8151	11.7731	11.8444	12.5273	11.6527	11.838	11.1644	12.7555	12.081	10.9627	12.3524	11.2197	12.2538	11.4935	11.8269	12.1431	10.875	11.6644	11.9145	11.2913	11.9727	11.9041	11.8803	11.323	12.004	11.5549	11.8267	11.6795	11.6127	11.6003	11.7955	12.0021	12.3253	11.2767	11.6202	11.6261	11.7251	11.4328	12.322	11.4583	11.8192	11.1573	11.2478	11.502	11.8005	11.7422	12.1917
GPR78	0	0	0	0	0	0	0	0	0	0	0	0	0	0	0	0	0	0	0	0	0	0	0	0	0	0	0	0	0	0	0	0	0	0	0	0	0	0	0	0	0	0	0	0	0	0	0.4851	0	0
TRPA1	2.1536	2.9817	2.1399	0	0	0	1.8229	2.3025	0.6196	0	0.6515	1.2198	1.4419	2.8147	1.203	1.3049	0.7885	0.8537	3.0072	2.1141	1.641	0.4465	0	1.4395	1.9113	1.2073	0	2.1796	1.3821	0	1.1779	1.7382	1.8486	1.917	1.108	0.9163	0	0.8743	0	1.4988	0	1.801	0.7732	3.8302	0.9549	0.5182	1.1395	2.1038	0
VPS37B	10.1159	10.0419	10.3556	9.3989	9.7944	10.6786	10.1071	9.24	10.5168	10.6445	10.0324	10.5434	10.4174	9.9128	10.5666	10.3761	10.8588	10.7292	9.8469	9.9337	10.2258	9.1449	9.8857	9.561	9.9814	9.8677	9.6058	10.5219	10.4975	9.9438	9.8641	9.8588	9.8369	10.1721	10.3122	9.9762	10.0993	9.4002	10.2423	10.4343	10.5702	9.2692	9.9669	10.159	10.3551	9.4046	10.0641	9.8375	10.5964
TTC7A	9.2315	6.6921	5.9618	8.365	7.5307	8.3237	8.2573	7.5127	7.8304	7.8932	5.9952	6.7696	7.4462	7.9598	7.1459	7.307	7.5427	7.2241	7.4425	9.4258	7.253	7.3753	8.1503	7.7088	8.5038	7.3069	6.5373	7.529	8.046	7.0594	7.5368	7.6191	9.1475	7.6962	8.0085	7.844	9.0693	8.4306	5.9558	7.3239	7.1316	9.0937	6.5637	7.9501	6.7796	7.6343	7.5973	8.2664	7.561
UQCRHL	9.0361	10.1692	9.5019	9.6695	11.1271	9.8848	10.0306	8.8566	9.8037	10.0339	8.9304	9.0571	8.9625	10.0946	9.0202	10.8449	10.807	10.1089	9.8206	9.4767	10.6206	8.303	9.8479	9.7896	10.0854	10.1784	10.9778	10.1063	9.6504	9.5816	10.8253	9.7083	9.1887	10.0546	9.9447	8.0204	9.5486	9.3817	10.3839	10.5568	9.244	9.5035	9.0953	9.3555	10.0333	9.899	9.0295	9.9626	9.3607
ZBED4	9.3269	10.3394	9.7025	9.1298	9.1303	8.2798	9.3743	8.6539	9.7451	8.558	9.5527	10.1369	9.0907	9.6358	9.284	8.7885	8.6422	9.2856	9.5802	9.2703	9.408	9.0514	8.8812	8.7894	9.3143	9.4947	9.354	9.0821	10.0361	9.3463	9.0283	8.8446	9.032	9.1529	9.4249	9.0805	8.7878	8.9152	9.3002	9.5394	9.2104	9.1354	8.712	9.4006	9.5757	9.2432	9.142	9.2364	8.9113
C11orf2	11.3931	12.5658	12.9014	11.6403	12.7215	14.4204	11.5543	13.2724	13.0718	13.7291	13.1625	12.9424	14.5109	12.2122	13.5904	14.2453	13.6409	14.0211	12.5066	12.4453	13.8411	12.1524	12.7067	13.0859	12.1799	12.4585	13.2349	12.8172	12.9576	12.5005	13.1126	12.5894	11.9262	13.0867	13.2668	12.3343	12.2701	12.2792	13.7427	13.4959	13.4098	12.4268	12.8394	12.358	12.4379	11.9263	13.3784	11.289	13.0511
C11orf1	8.4427	9.0674	10.0461	9.1125	9.0439	8.39	8.6701	9.2615	9.4155	9.4827	9.0124	9.2676	9.3835	8.9964	9.296	9.3818	9.4037	9.8472	9.6766	8.6831	8.9965	9.7882	8.4981	9.1486	8.585	9.2382	9.3235	9.3001	8.8652	9.4706	9.195	8.4182	8.7797	8.8628	9.7675	9.4533	9.2018	9.3717	9.3501	10.7203	8.979	9.9258	9.9452	9.3615	10.2106	9.1163	9.1224	8.6977	8.8035
DPYSL5	0.8106	0	0	0	3.1148	3.8785	1.8203	1.2058	0	3.2643	2.7458	0.9154	1.838	0	0	5.2941	0	0.8537	0	10.3354	0	0.7869	1.0971	0	6.1188	2.7301	0	2.1768	0	0	0.6977	2.5	8.1122	2.2333	5.7894	0.5298	2.4776	0.4961	0	0	0.6828	2.7548	0.7732	5.5026	1.5246	0.8986	0.8475	0.8516	0
DPYSL2	9.5296	11.7686	10.5043	8.8819	9.0387	11.016	8.5014	8.8888	10.733	9.4177	8.3703	12.3716	10.376	8.1792	11.1187	11.3449	9.5593	9.376	10.9681	12.2976	11.1213	10.6916	7.8981	9.5964	9.2087	9.3218	8.2365	8.9764	11.0036	10.1305	8.557	11.3383	10.9921	10.8778	9.0394	8.6175	8.5622	10.2568	11.2921	9.2016	9.4909	8.6371	8.3848	10.1105	9.0341	8.1697	11.5503	8.712	10.7426
DPYSL3	8.762	7.5196	6.1292	9.1608	8.7866	7.0657	8.5412	6.2991	7.3391	9.5	7.2718	7.1076	7.6262	4.9013	5.8326	8.9559	4.7646	8.6486	5.2056	12.6159	7.2148	7.3972	7.4538	9.1689	9.1473	6.6662	8.6971	6.7005	7.6887	9.4985	7.7767	9.0934	9.5523	9.2936	8.8822	7.6769	7.7736	8.9905	8.0633	6.9287	7.0149	7.2295	6.983	9.3948	6.6907	7.3339	6.0301	8.4301	7.5072
OSTM1	13.6895	11.7315	11.4704	12.1342	10.7493	10.6592	10.7094	12.1062	12.5549	9.6544	11.9116	11.416	8.7997	12.5625	9.6187	12.714	9.6626	10.8388	12.7217	11.6655	11.8951	13.0696	10.7402	10.8818	10.889	13.5089	10.6514	11.7429	12.5287	11.0564	10.9384	11.0559	12.5545	10.9761	9.58	12.3121	12.0116	12.6375	9.7942	10.9236	10.3788	11.417	9.9669	11.3187	12.1478	12.7604	11.5948	11.2597	10.7844
RUNX2	5.9203	3.3439	2.1399	4.1181	4.0291	1.2453	3.8996	3.5177	1.87	4.7455	1.7151	4.6137	2.9758	1.7008	1.203	2.4361	0	2.7333	0.9074	3.9044	2.8667	3.2238	2.4743	3.3366	4.0781	2.6326	2.1385	2.1768	2.9846	2.3649	2.579	2.5	4.1228	4.216	3.2729	2.0376	4.8669	5.489	2.3684	2.2122	1.7745	2.3524	3.1374	4.2935	1.7426	4.4135	2.321	4.2249	3.5698
C11orf9	9.2406	8.6388	7.9934	8.7884	9.2257	9.5364	9.5423	10.6228	8.2937	9.882	9.5744	9.2128	9.0017	9.3114	8.8677	9.2277	9.5868	10.1015	8.1797	8.202	9.3612	8.9182	9.1892	8.7556	9.7767	8.9365	9.3082	9.3614	8.3951	9.3767	8.8277	9.8215	8.7472	9.0559	9.6037	8.3979	8.9654	7.9829	9.6999	9.1309	9.8165	7.4111	8.357	10.117	8.8497	8.6955	9.9072	9.0693	7.8905
KRTAP10-12	0	0	0	0	0	0	0	0	0	0	0	0	0	0	0	0	0	0	0	0	0	0	0	0	0	0	0	0	0	0	0	0	0	0	0	0	0	0	0	0	0	0	0	0	0	0	0	0	0
KRTAP10-11	0	0	0	0	0	0	0	0	0	0	0	0	0	0	0	0	0	0	0	0	0	0	0	0	0	0	1.0938	0	0	0	0	0	0	0	0	0	0	0	0	0	0	0	0	0	0	0	0	0	0
KRTAP10-10	0	0	0	0	0	0	0	0	0	0	0	0	0	0	0	0	0	0	0	0	0	0	0	0	0	0	0	0	0	0	0	0	0.5182	0	0	0	0	0	0	0	0	0	0	0	0	0	0	0	0
IGFBP2	10.8092	10.0897	8.2287	11.66	12.6411	10.6847	12.9147	10.6922	9.2454	10.5019	11.6689	7.8514	11.7656	7.4078	9.0093	11.8554	7.6718	11.9858	6.1946	11.0325	8.775	9.8643	10.3147	11.7131	12.1218	8.5905	10.6984	8.7591	9.6788	10.5262	12.3365	8.1786	10.9798	11.0963	7.7388	9.3415	10.2825	9.2033	8.8705	10.6568	12.2838	7.9627	13.7125	11.6877	11.5734	10.089	8.4931	12.0229	10.8384
IGFBP3	8.8185	8.3561	8.9954	7.6968	9.5097	6.8426	8.2887	7.444	8.5088	8.6119	8.0668	9.1624	7.1905	7.8373	8.1867	9.7988	7.8776	9.1569	7.6231	8.3438	8.371	8.2089	6.4242	9.8007	8.382	8.6633	8.5032	8.0238	9.6797	7.9555	9.0197	9.3831	8.9154	9.2205	7.9287	9.2393	7.3028	8.9528	8.2753	9.5359	6.9026	9.9049	7.5989	10.5692	7.2666	7.585	5.9484	8.0838	8.2124
IGFBP1	0	0	0	0	0	0	0	0.7253	0	0	0.6515	0	0	0	0	0	0	0	0	1.159	0	0	0	0	0	0	0	0.911	0	0	0	0	0.5182	0	0	0	0	0	0	0.9324	0	0.4964	0	0.6298	0	0	0	0	0
BOP1	9.9771	9.5917	10.7623	10.8404	10.0839	9.7022	10.8267	10.3585	9.8283	11.4319	9.6358	11.0557	10.6222	9.6104	12.7878	10.2855	10.3329	11.1586	9.6272	8.2573	10.2258	9.4102	10.9616	10.0173	11.7415	10.2041	10.1803	9.3844	9.5217	9.5659	11.0786	7.9441	10.0318	9.1185	10.8799	10.1786	9.7496	9.8041	11.8688	10.1869	11.6726	9.9	11.0385	11.585	10.7251	9.5523	11.6352	9.2527	10.5806
IGFBP7	12.6432	11.343	13.2032	12.0324	13.5093	12.0751	13.2942	13.2329	12.3117	12.0709	11.8977	10.9799	13.1937	12.2904	12.4014	13.1981	11.2237	13.0481	10.6599	11.5687	12.0589	13.5674	13.5171	13.5799	12.0164	10.9947	12.751	13.208	12.064	12.8964	12.5275	12.0832	12.6	13.261	9.2305	14.3963	13.7638	13.3877	10.3876	11.3102	13.8199	11.65	14.9866	13.8074	11.3269	13.4226	11.1203	13.4122	13.2666
IGFBP4	12.0864	10.1234	9.9045	10.396	11.3026	10.8078	9.9228	9.7873	10.3884	11.9183	10.5212	9.2171	10.1264	9.6493	10.0511	12.2952	9.4939	10.3537	8.4884	10.4943	9.6927	10.3979	10.0644	11.8786	10.5446	9.7477	9.576	10	10.8929	8.5844	10.5807	10.2731	9.9999	11.0828	10.8175	9.5851	11.8477	10.3806	10.3382	9.5019	10.6561	10.5127	9.8762	10.8916	8.362	10.0682	11.1057	10.5571	11.8585
IGFBP5	12.1652	11.8658	9.1952	10.3339	10.4086	9.2517	9.7888	8.8278	10.9155	12.336	8.7509	8.7582	10.8883	10.4123	9.6091	11.0196	7.4676	11.5023	6.0779	10.7394	10.5115	10.2035	7.5664	11.4996	10.9126	9.926	9.6834	9.6821	10.4473	8.9187	9.6418	7.9142	12.3917	12.2519	10.3447	9.5709	10.1339	10.1525	10.596	10.4541	7.3237	8.46	10.4929	11.3073	7.0281	10.9699	10.2489	11.5359	10.3444
SKP2	5.611	7.2698	5.7268	6.1136	5.667	2.6967	6.2419	4.318	5.7	4.2966	6.0207	7.3964	4.8741	6.5665	4.4485	3.6741	4.1479	4.8299	6.4399	5.593	4.891	5.4648	5.04	5.1579	6.1963	6.8291	4.9304	5.9888	4.8675	6.2071	5.7344	4.5551	5.5881	4.7991	4.3266	6.3993	4.8669	5.5408	5.0711	5.3566	4.4317	5.9869	4.053	6.2372	5.5686	6.3769	5.4117	5.4342	3.5698
TTC4	8.9834	9.436	8.7116	9.3243	9.4157	9.065	9.6017	8.8868	9.7766	8.8858	8.5347	8.8004	8.3156	9.4384	8.451	9.081	9.7222	9.369	9.4435	9.0808	9.5715	8.1749	9.2699	9.2003	9.554	9.4649	9.6492	9.6229	9.6351	8.5599	9.6564	9.5825	9.1513	9.2162	9.7298	8.6671	9.2298	9.1872	9.6756	9.6198	8.5253	8.2444	8.4564	8.6059	8.4106	9.014	9.5314	9.4963	9.1535
CYP2R1	7.4211	7.0507	8.5733	7.5083	6.2055	5.0831	7.4438	6.9748	6.7372	5.7184	6.2969	8.1231	6.0117	7.4943	6.2821	7.5414	6.0855	6.4883	8.254	6.8894	6.134	7.9938	5.9663	6.4127	7.1367	7.3148	5.7017	6.9673	6.3643	7.2463	6.9701	7.1681	7.2747	6.9924	6.2054	7.1729	7.3574	7.5011	6.1231	7.2633	5.9714	7.6333	6.4629	7.3096	7.5671	7.2297	7.1466	7.5703	6.0712
CKLF	7.9471	8.0608	7.5641	9.2006	7.8269	7.6812	8.3571	9.0715	7.7122	7.8034	7.9044	7.3812	7.4175	8.1356	7.5977	7.9545	8.4305	7.6865	7.6548	8.1549	7.7897	7.4431	8.6835	8.0773	7.6432	8.3663	7.9359	8.435	7.5066	8.3269	7.6029	8.4298	8.3582	8.3357	7.8259	7.8394	8.5767	8.3083	8.1148	8.152	7.645	8.4242	8.7217	9.3226	7.1991	7.9402	8	7.9773	8.6238
ZNF193	7.0505	8.9184	9.1177	7.2054	6.9042	7.2844	7.4093	7.2717	7.8712	7.217	7.4845	9.3966	6.981	8.8843	7.3206	8.6099	7.8597	7.5931	7.8887	7.3663	7.8213	7.7212	7.4862	7.2238	7.4442	8.3945	7.4936	8.7414	8.1922	8.1105	6.9043	8.0323	6.8893	6.9336	7.7466	7.4651	7.5747	7.4978	8.2023	8.2239	6.8354	7.8695	7.0385	7.6997	7.8601	7.2827	8.359	6.9269	7.0711
C15orf26	0.4615	0	1.4349	2.2721	0	0	0.3967	1.5656	0	1.9521	1.4395	0.5292	1.4419	0.4595	0	0	1.2954	0.8537	0	4.0186	1.2622	1.8233	0.6504	0.6498	0.6303	0.5195	0	0	0	0.5473	0	3.1937	1.1994	0.5486	0.6578	0.5298	0.8169	0.4961	0	0.9324	0	0.4964	0.7732	1.6733	1.2677	2.009	0	1.142	0
C15orf27	4.0405	3.8807	4.7764	5.4306	5.5539	4.5193	5.776	2.6384	3.4004	4.4932	5.888	4.4768	5.3084	5.1654	4.6859	5.9026	5.2236	4.6092	5.0427	6.7695	5.3024	5.5895	5.7389	5.1348	5.3381	4.557	5.221	5.1608	4.1716	3.9782	5.2598	6.7615	5.0052	3.9397	3.9489	3.4277	3.6351	3.6894	2.1602	6.5908	4.9942	5.0987	5.0403	5.537	5.1777	4.2264	4.3352	4.454	4.5078
C15orf24	11.0623	9.9194	10.7309	11.2504	11.4313	9.749	11.2089	10.4051	10.1869	10.024	10.3085	10.517	10.0606	10.3838	9.1906	10.2889	10.3506	10.0694	10.1158	10.4757	10.163	10.4925	11.4253	10.366	11.1065	10.4171	9.9482	10.5799	9.9213	9.771	10.8218	10.236	10.7421	10.8039	9.7695	10.8163	10.9742	10.9161	9.8582	10.3744	10.4929	10.0924	11.4448	11.1056	11.3232	10.2711	9.9649	11.4896	10.5275
GJA3	7.0299	8.8891	5.3884	6.7441	7.1182	6.7538	8.1364	9.7174	5.8799	5.0252	7.9181	4.4479	5.7607	6.4099	3.3384	7.8481	6.0543	5.7404	7.4497	5.2319	8.7066	7.6184	5.0148	5.8971	8.9883	8.6938	5.3867	5.1959	8.7597	10.013	7.5983	9.3956	5.3642	9.1482	5.6798	4.2952	7.7736	9.7083	4.6203	5.9721	6.6565	6.4264	6.2375	9.3877	9.0353	7.0811	3.1689	9.2707	7.3499
APLNR	8.8317	6.7237	5.8384	6.6622	8.5117	7.3706	6.9737	6.1872	6.2253	7.4597	7.8836	5.5839	7.1734	5.6905	6.0467	6.3293	5.0122	4.9096	2.5401	6.9861	6.5	4.2306	7.269	7.603	6.0843	5.6681	6.8667	4.4389	5.9206	5.4098	8.6559	4.7756	6.0021	6.4894	5.8044	5.3551	5.4225	4.6324	4.3527	4.6218	9.3101	6.7129	5.4677	8.2824	3.773	4.9047	7.7444	6.7057	9.0683
C15orf23	7.418	8.381	8.3161	8.2326	7.2692	5.614	8.5214	6.8332	6.7656	6.7819	8.0231	8.4932	7.2405	8.0786	6.5461	7.1664	7.0354	7.2241	7.743	7.5098	6.7734	7.3499	8.3499	7.6851	8.1595	8.1367	7.832	8.1522	7.8438	7.8441	8.0616	7.4628	7.213	7.336	8.2979	7.9367	7.2315	7.8659	7.0461	7.6304	7.2682	7.0799	7.8937	8.7133	8.6417	7.7389	7.6062	7.7749	6.1932
C15orf21	4.6293	4.3132	3.1154	4.5627	4.6951	3.8785	4.769	4.1688	4.5093	2.4071	3.5662	4.045	4.1135	5.3359	2.2946	4.2209	4.7254	4.4584	4.9229	5.4511	4.9574	3.1072	5.0148	4.8799	4.6183	4.97	4.9831	5.6141	4.5773	4.2116	4.8879	5.0704	3.9318	4.7503	4.6917	4.3275	4.8669	3.8622	5.5269	4.8204	3.3334	3.7356	3.7064	4.5843	3.1663	4.4425	5.1116	4.4273	4.1543
GJA8	0	0	3.3743	0	0	0	0	0	0	0	0	0	0	0	0	0	0	0	0	0.4967	0	0	0	0	0	0	0	0	0	0	0	0	0	0	0	0	0	0	0.7604	0	0	0.4964	0	0	0	0	0	0	0
CYP8B1	0	0.6527	0.8889	0.431	1.5438	0	0	0	0	1.9521	0	1.4711	0	0	1.203	0	0	0	0	0	0.7649	1.0622	0	2.1419	0	0	0	1.465	0.6153	0	0.6977	0.8288	0	0.5486	0.6578	0.5298	0.8169	0	0.7604	0.9324	0.6828	0.865	0	0	0.5551	0	0.8475	0	0
C15orf28	2.1351	2.8665	2.3948	1.9205	1.5438	0	1.9441	0	1.3747	0	0.6515	3.1659	0	3.4762	0	0	1.2954	0.8537	3.5784	1.159	0.7649	3.0451	1.0971	0.6498	1.0676	1.451	1.7087	0.5263	0.6153	2.2296	0.6977	1.7349	1.6603	1.5115	0.6578	2.4427	2.2655	1.7917	1.2557	0.9324	0	2.0994	0.7732	2.4273	2.385	3.6631	0.8475	2.6391	0.9918
C15orf29	7.8084	7.1586	7.6825	7.7279	6.2425	5.7671	7.7688	5.6993	6.5123	5.5953	6.9903	7.4631	5.1776	7.3224	4.3597	6.9603	5.6147	6.4883	8.4126	7.4296	6.7734	8.8506	6.4337	6.4878	7.4351	7.5599	6.0117	6.038	6.9834	7.179	6.9485	6.9409	7.5948	7.3687	6.425	7.7471	7.2315	7.9304	5.2128	7.2374	5.999	7.1773	6.6168	8.0755	8.4342	7.9452	5.6369	8.0338	5.961
STMN1	10.4284	11.9033	10.8468	11.709	10.8152	10.2715	11.684	10.3074	12.2479	10.1386	10.0465	11.7047	9.8284	11.2093	10.2493	11.7479	10.9153	10.401	11.7449	11.5453	12.4789	9.5438	10.9496	10.5827	11.3722	11.3958	10.5315	12.4166	11.4976	11.4303	11.5137	10.7441	10.9755	10.7983	10.7383	10.4396	10.5097	9.6535	11.6755	11.8637	10.0941	10.032	10.4577	11.9005	10.7568	9.7599	11.4122	11.4246	9.708
S1PR2	8.5991	9.0109	9.0705	8.8054	9.0801	8.2734	8.6082	8.6539	7.6295	9.234	8.2374	8.4735	10.0313	7.6425	9.287	8.3552	8.4244	8.3247	7.4205	7.589	7.8478	8.1308	9.2525	8.5607	8.7092	8.0755	9.3837	7.7088	8.5132	9.3936	7.6924	8.1334	8.3157	9.3672	8.9188	8.2731	9.1195	9.0408	8.8071	8.3815	9.1286	8.3224	9.5612	7.9211	9.0798	7.7272	7.6121	8.8654	8.6805
KDM3B	10.7785	11.9241	10.9018	10.754	10.5068	10.9485	10.4099	10.6023	11.1591	11.1489	10.6034	11.5204	11.5742	11.3273	11.3807	10.1631	10.8011	11.0757	11.2224	11.4111	11.179	11.5472	10.7616	11.2845	11.1798	10.9133	11.5536	11.3471	11.3787	11.4675	11.0297	10.9672	11.1898	11.302	11.5065	11.9757	10.6242	11.217	11.1152	11.0259	11.2743	11.382	10.6335	11.0298	10.977	11.5125	11.2311	10.5724	10.5438
REG1P	0	0	0	0	0	0	0	0	0	0	0	0	0	0	0	0	0	0	0	0	0	0	0	0	0	0	0	0	0	0	0	0	0	0	0	0	0	0	0	0	0	0	0	0	0	0	0	0	0
STK17A	8.9704	6.974	7.1188	7.7184	7.0779	4.6822	7.5079	7.1376	7.4218	5.8317	6.5812	7.4631	6.2253	7.2281	5.7993	6.3293	6.1608	5.8655	7.5475	7.3039	6.2446	7.4962	6.0052	6.2389	7.7051	7.0243	6.4275	6.7661	6.6119	8.2525	7.2608	6.8122	7.6609	7.2155	5.712	6.9581	7.9661	8.2453	5.3663	6.4176	5.6793	7.8618	6.8912	7.0303	7.6197	7.6823	6.4681	7.8944	5.5986
KDM3A	9.576	10.4036	10.0214	9.6843	9.1547	8.3662	10.3174	9.7027	10.062	8.8593	10.7354	10.5485	9.8936	10.037	9.3802	9.5442	8.7313	10.1809	10.4937	10.6691	9.6125	10.6754	8.6994	9.6505	9.764	10.6294	9.8327	10.3989	9.7294	10.6535	9.5515	9.8424	10.3482	9.9417	9.8183	10.4952	9.6897	10.6051	9.6793	9.9999	9.1002	10.2714	9.8542	10.4973	10.4665	10.8348	9.6387	9.8432	8.4182
LOC401387	0	0	0	0	0	0	2.4411	0	0	0	0	0.6109	0	0	0	0	0	0	1.4601	0	0	1.8233	1.0971	0	1.0676	0	0	0	0.6153	0	0	0	0.5182	0	0.6578	0	0.8169	0.4961	0	0	0	1.1583	0	0	1.5246	0.8986	0	0.8516	0
S1PR1	8.4312	6.4587	5.9218	7.1068	7.2692	5.2994	6.0207	5.7173	6.4347	6.066	6.6728	6.4274	5.2445	6.3247	5.5005	7.6298	4.6013	5.3126	5.5266	9.5112	5.8491	6.0268	5.627	7.2935	7.1311	6.5172	5.0339	6.2447	6.268	5.4711	6.9773	5.9705	7.8963	6.3974	6.136	6.4367	6.4936	6.3476	3.8263	5.8411	6.3273	6.2816	5.296	7.5221	4.123	6.0214	6.4811	6.8435	6.9609
ZNF642	6.5271	7.5507	7.0739	6.8038	5.7204	3.7373	6.8953	4.7963	6.6785	4.0688	5.23	7.0412	3.9628	6.9547	4.9518	6.3555	4.7254	4.5606	7.0577	5.8612	5.2503	6.12	4.8818	5.331	6.6464	6.6414	5.7017	6.3652	5.8426	6.3928	6.3874	6.3526	6.3919	6.6105	5.2249	5.5315	6.298	6.0137	5.5906	6.0133	4.8802	5.3372	5.2157	6.2162	6.4793	6.284	5.6136	6.8024	5.961
TMC4	3.5305	3.2602	4.2394	2.7906	3.849	3.2055	4.9571	1.8533	2.3919	4.5823	4.0859	6.2624	4.7871	7.762	7.0357	3.6741	4.5121	3.5226	3.6303	2.6652	3.7642	3.85	4.6395	4.7938	3.7065	2.9073	4.566	3.5316	1.8717	3.067	3.4529	4.1127	1.4482	3.2916	3.2729	1.6863	0.8169	2.6633	3.325	5.1133	4.1163	9.6836	4.7674	3.2032	3.0889	2.8176	3.9438	3.3001	4.4437
MYO3A	0.4615	0.6527	2.7996	1.6272	1.5438	2.3539	1.8203	1.2058	7.1197	0	2.9726	0.5292	2.9758	0.4595	1.203	3.9732	0	0.8537	2.1708	8.5929	3.8366	2.319	1.4377	2.7418	5.4866	3.1379	1.0938	2.1768	3.9413	2.3649	0	2.0373	8.3639	4.1423	3.9489	2.0376	0	2.2306	0.7604	1.4941	0	4.284	1.9397	4.6486	2.9202	2.009	0	0	0
TMC6	10.7573	10.4668	11.1074	10.8616	11.7131	12.6722	10.5172	11.9775	10.4738	11.8924	12.9432	9.8564	11.3787	10.8757	10.3861	11.6575	11.6561	12.3236	11.2384	10.2287	11.7689	12.2681	11.2297	12.0469	10.6438	11.4318	11.3561	11.1793	11.8698	11.2749	11.8492	10.9206	10.9842	11.2162	10.0631	12.2102	11.1294	11.73	12.0434	11.8587	12.8695	11.206	11.7047	11.6565	10.5796	11.5368	10.8275	9.9897	13.0804
KIAA1958	3.1564	4.2276	4.103	4.3076	3.4031	2.6967	4.321	3.3429	3.5387	2.7525	4.4672	4.6137	4.5433	3.2672	3.6689	2.4361	2.6067	2.8986	3.9897	5.2	3.5222	3.85	3.3383	2.7418	4.7118	4.3271	2.4692	3.5855	3.783	3.5372	3.6081	3.3665	4.1582	3.7543	3.0893	4.7164	3.2292	3.2657	3.4216	4.5675	3.8397	3.8219	3.5405	4.0766	2.9202	4.5261	4.8165	3.0427	3.4444
APIP	8.1431	7.9973	8.3402	8.5369	7.7463	7.119	8.2282	8.1874	8.0514	7.2665	8.2212	8.0412	7.7469	8.3659	7.8929	6.7399	7.4409	8.0174	8.5929	8.0945	7.6603	8.8968	7.4715	8.1533	7.4026	8.3644	7.9461	8.3984	7.6484	8.9106	7.6978	7.934	8.0251	7.8994	7.6985	8.9039	8.0903	8.3615	7.6913	8.0958	7.8577	8.8915	7.7988	7.3471	9.0193	8.6344	8.2328	8.2243	7.5908
TMC1	0	0	0	0	0	0	0	0	0	0	0.6515	0	0.8941	0	0	1.3049	0	2.0801	0	1.4028	0	0	0	0	0.6303	0	0	0	0	0	0	0.4731	6.0963	0	4.3676	1.2209	1.3353	0.4961	0	0	0	0.4964	0	0	0.5551	0	0	0.4878	0
GPR15	5.3693	0.6527	0	0.7625	2.2724	0	0	2.4785	0	0	0	0.5292	0	0.4595	0	0	0	0	0	0	0	0	1.0971	0	3.2046	0	0	0	0	0	0	1.7349	0.5182	0.9452	0	0	2.9735	0.8646	0	0	0.6828	0	0	0	0	0.5182	0.4851	1.142	0
TMC3	0.4615	0	0.8889	0.7625	0	0	0.3967	0	0.6146	0	0	0	0.8941	0	0	0	0.7885	0	1.2101	2.1003	0.7649	0	1.0971	0	1.0676	0.5195	1.0938	0	1.3761	0	0	0.8288	1.8451	0.9452	0	0	0	0	0.7604	0	1.1445	0.865	0	1.6733	0	0	0.4851	0	0
PKLR	0.6221	2.6756	2.0917	0.9353	1.688	2.1463	2.3544	5.2887	4.7147	4.5535	4.2942	0.7655	1.6846	6.0152	4.1419	3.8826	2.8385	3.3643	2.5455	2.3945	5.5593	2.2786	1.161	0	3.1664	3.6343	1.9691	6.2137	5.0423	2.9032	1.2551	3.5238	1.4297	1.7584	5.2446	0	2.2723	0	5.088	2.9269	1.7643	2.8768	0	3.4268	2.2058	0	2.8889	0.954	1.5053
TECRL	0	0	0	0	0	0	0	0	0	0	0	0	0	0	0	0	0	0	0	0	0	0.4465	0	0	0	0	0	0	0	0	0	0	0	0	0	0	0	0	0	0	0	0	0	1.9018	0	0	0	0	0
EIF2B4	9.9165	10.2269	10.3414	10.0392	10.6427	10.463	10.7519	10.4776	9.6153	11.3917	10.6822	10.1948	10.4768	9.9445	10.7104	10.1797	10.5947	10.806	9.6752	9.9397	9.8843	9.9183	10.6263	10.4686	10.3475	10.363	10.7053	9.9806	9.886	10.0944	10.0685	9.8308	9.8773	10.4173	10.7304	9.6115	10.3623	9.9762	10.9125	10.3585	10.6961	9.7408	10.1943	10.0663	10.1052	9.7302	11.1515	10.1038	11.0306
EIF2B5	9.5552	10.6173	10.5897	9.5092	9.8493	10.8587	9.7903	9.9638	10.8212	10.2448	9.5636	10.6813	10.0207	10.3979	10.4506	10.684	10.8434	10.2283	10.5956	9.8378	10.9036	9.6182	9.8099	9.9542	9.7169	10.7241	10.099	10.4199	10.7948	9.6462	10.332	10.834	9.7778	9.847	10.967	10.0094	9.7699	9.4736	10.6147	10.7335	9.866	9.2508	9.6479	9.8195	9.7103	9.6862	10.8987	9.8664	10.235
EIF2B2	9.7293	9.2383	9.4413	9.7193	9.9422	9.5654	9.6889	10.3192	9.6614	9.1635	9.5115	9.2698	9.4594	9.5589	8.8269	9.4289	10.3206	9.2109	9.1341	9.3892	10.3306	9.2258	9.8996	9.8522	9.3413	9.2331	9.4007	9.5696	9.3191	9.9606	9.6294	9.5448	9.3954	9.7756	8.9325	10.1394	9.3955	9.148	9.6658	9.5759	9.5468	9.2312	9.9689	9.5928	9.5775	9.1287	10.1879	8.9698	10.4552
EIF2B3	8.9242	8.6896	7.7808	9.342	9.1692	8.5088	9.3089	8.7621	9.0583	7.3242	7.9617	8.067	7.4175	8.8042	7.0068	8.7397	9.1651	8.5213	8.7052	8.8902	9.0995	7.7433	8.8333	8.7423	9.2637	9.1726	8.9161	8.6078	9.2312	8.7419	9.1783	8.9749	9.0355	9.1388	7.9922	7.9445	9.0023	8.8215	9.0071	8.5093	7.6752	8.2734	7.9445	8.5998	8.0862	8.6481	8.8222	9.2565	8.6019
EIF2B1	9.6988	9.6859	10.1971	9.8043	9.4318	8.588	10.0367	9.1027	9.8926	9.4914	9.5948	10.0772	9.3172	9.8707	9.1614	9.7028	9.3127	9.9461	10.1562	9.4591	9.2823	9.8423	9.3171	9.3844	9.9377	10.0373	9.0763	9.5895	9.6389	9.8226	9.7416	9.9785	9.9055	9.5431	10.0292	10.098	9.9858	9.814	9.3285	9.3556	9.209	9.6901	9.7829	9.8169	9.9645	9.7287	9.6058	10.291	9.4893
PRKAR2A	6.7303	8.1565	4.1728	7.452	5.4938	5.2483	6.8914	6.6576	7.4831	4.4932	6.9968	7.578	6.4544	7.7695	6.3756	3.4975	6.3005	5.6272	6.8974	7.561	7.492	6.5299	5.6599	6.1259	7.159	7.6467	5.879	7.2309	7.6887	5.4098	7.1131	7.5004	7.5015	6.8779	7.6039	6.9374	4.9757	6.7062	6.1932	5.8411	5.7621	6.3916	3.9901	4.482	4.6125	7.4702	7.1748	5.8906	4.8909
CSNK2A1P	8.7868	9.2163	7.3772	8.5967	8.3934	7.5917	8.823	8.8443	8.4421	7.9777	9.3083	9.5167	9.0137	8.6844	8.4564	6.5716	7.9892	8.1916	7.9203	8.5172	8.7138	8.2071	8.6222	8.4383	9.1417	8.753	8.9195	8.3655	8.5525	8.0338	8.7318	9.384	8.5649	8.7055	9.08	9.253	7.4036	8.6166	8.5321	8.1566	8.7447	8.3822	8.0601	8.2849	7.3968	8.8881	8.509	8.189	9.0197
XRRA1	8.4975	8.1285	8.9217	7.9557	9.0502	7.9915	8.3489	9.631	8.8053	10.0779	7.7147	8.6479	9.6189	8.9955	8.5113	8.7159	8.067	8.2928	8.365	8.7161	8.1384	8.3298	8.1052	8.5007	8.0936	8.1561	9.1296	8.627	8.8442	8.7899	8.253	8.5605	8.1727	8.1667	9.8541	8.1275	9.0912	9.0298	7.96	9.6581	8.6419	9.0251	9.2079	9.2552	9.413	7.794	9.789	8.3691	8.3228
C20orf56	0	0	0.8889	0	0	0	0	0	0	0	0	0	0	0	0	0	0	0	0	0	0	0	0	0	0	0	0	0	0	0	0	0	0	0	0	0	0	0	0	0	0.6828	0	0	1.0667	0	0	0.4851	0.4878	0
C20orf54	4.6511	5.2549	3.4882	5.5318	5.5539	7.9039	5.2608	5.8376	4.0357	4.8207	2.6175	5.6363	4.7871	6.1064	5.1762	4.2209	6.4399	2.3321	5.2561	6.0431	5.021	3.1072	3.6963	6.6271	4.7996	4.95	2.9646	6.6123	4.1284	3.067	2.8518	1.7349	4.7741	3.9397	5.8192	4.962	2.6625	2.3516	5.5485	5.0749	5.6621	7.325	3.9901	4.9334	2.385	3.8903	7.8973	2.0766	3.9845
TXNIP	12.1401	12.7909	9.8668	11.9474	11.5813	12.7406	10.0406	12.7952	12.2416	11.9075	11.3007	11.2624	12.0772	12.5599	11.6747	12.3824	11.239	10.9246	12.0943	10.9909	12.3783	11.861	10.288	12.9483	11.3702	11.1281	11.5426	13.92	12.9718	13.8558	11.0514	12.9816	11.3699	11.2758	13.0102	10.8131	12.3171	11.7689	12.111	13.4687	11.0309	13.2684	11.0423	10.2827	11.5264	12.207	11.9114	11.1799	11.107
SLC36A4	6.5093	5.8912	5.1322	7.0662	5.6115	5.1953	7.8462	6.7741	5.1719	4.5823	4.6423	7.0068	4.5433	6.0503	4.6859	4.3304	4.8398	5.4252	6.4899	6.6564	4.7481	6.5013	6.0052	5.331	7.2397	6.7901	5.1305	6.4402	5.5467	6.0043	6.4807	5.0869	6.8082	6.7285	6.3857	6.0491	6.1199	6.6246	5.6714	4.866	4.3484	7.3615	6.08	6.8909	6.6305	7.3183	5.2843	7.7509	5.5688
LOC389791	1.5285	2.8665	3.4882	2.1641	0	0	2.0582	0	1.0441	2.4071	0	3.016	0	1.5239	0	0	0.7885	0.8537	4.4019	1.4028	1.6313	3.4797	0	0.6498	1.4026	0.9006	0	1.2144	2.6597	3.2176	0	1.894	1.6603	1.2559	0	1.6863	2.2655	3.0681	0	1.4941	2.0096	2.9967	0	3.0207	2.8279	2.9035	0	2.4396	0.9918
ZNF876P	2.8892	3.4979	4.2394	3.7952	0	0	3.1557	1.2058	1.0441	1.9521	0.6515	5.5157	0.8941	4.4843	1.203	2.4361	1.9668	0	4.3717	2.9215	2.1688	2.319	1.9442	0	2.2737	4.5302	0	3.1576	2.6597	3.5372	2.579	2.5958	3.6131	1.2559	1.4506	0.5298	3.3419	2.3516	2.5503	1.8974	0	3.327	0.7732	2.099	2.9202	2.5245	2.6313	3.7517	0
MLF1	6.1824	7.5241	7.2294	6.6819	5.9612	5.614	6.3799	7.1037	7.957	4.9602	5.8167	8.0812	4.7871	7.3917	6.018	7.7029	6.26	6.3666	7.8887	8.0424	7.6052	6.1424	4.9094	5.8833	5.9754	7.4135	5.7328	6.9571	7.4241	5.3458	6.8115	8.3684	6.4357	6.109	6.9414	6.5639	5.5215	6.9745	6.1932	7.4547	4.3907	6.6553	5.8687	7.2011	6.4869	6.1587	6.7776	6.0035	5.961
QPRT	12.1138	10.5076	11.0866	11.8032	12.0184	11.8255	11.7483	11.0844	11.0283	11.8408	11.4893	11.1552	11.4931	11.079	11.1455	10.6514	12.2404	10.6128	10.6251	10.945	12.138	10.6712	12.1648	12.287	11.6359	11.14	11.2619	11.2053	11.3781	10.0405	11.0292	11.2125	11.1472	11.4026	11.0899	11.2646	11.08	9.8733	11.4204	11.2836	12.0142	10.9017	11.3327	10.5361	10.9288	10.9882	10.9208	11.5982	11.7957
IFT140	9.8127	9.0735	9.1526	9.0749	9.3537	9.4025	8.9949	10.0428	8.8147	10.2085	10.0046	9.2257	10.1722	9.0208	10.5137	9.5834	9.2277	9.4089	8.8776	10.1253	9.4286	9.1027	8.8405	9.7539	9.0962	8.7413	9.0207	9.1806	9.0491	9.0525	9.011	9.7852	9.3991	9.0967	9.7666	9.0817	9.0835	8.893	9.7738	8.9859	9.8482	9.7811	9.2411	9.195	8.9693	8.9994	9.5415	8.6162	9.3694
MLF2	11.9697	11.7486	12.0874	11.9001	12.5537	13.3094	12.0984	12.0858	11.9177	13.1523	12.2194	11.5675	12.5373	11.8082	13.2461	12.6311	12.6912	13.0743	11.6532	12.0056	12.309	12.0241	12.6629	12.5164	11.8957	11.7433	12.3495	12.1225	12.1283	12.1712	12.2328	12.3474	11.934	12.2472	12.5996	11.9811	12.2363	11.8024	12.6617	11.4012	12.7057	12.0166	12.4106	12.5643	12.1943	11.4654	12.3562	12.0428	12.9923
TMEM14C	11.2329	11.8516	11.9762	10.9958	10.859	10.6345	11.8041	10.7343	11.4709	9.9672	10.952	12.5544	10.4264	12.1372	11.1521	11.0449	11.5755	10.9752	11.9631	10.5707	10.9375	11.0374	11.0394	10.5848	11.4421	12.2116	9.8942	11.7824	10.963	10.9925	11.6346	10.9694	10.7873	10.8054	10.8843	11.4746	11.0936	11.0399	11.8073	11.6637	10.5217	11.2974	11.6198	11.2726	11.5519	11.0086	11.8583	11.3605	10.5713
FAM157A	0.8106	2.8665	2.1399	2.9935	0	1.2453	2.0582	3.0332	1.0441	3.031	1.4395	3.2355	2.1484	3.3224	2.9089	1.9786	1.9668	0	2.9198	3.5468	3.1197	4.338	0.6504	0.6498	1.6744	2.4154	1.0938	1.6785	2.2398	1.7252	1.8022	1.1139	3.2033	2.3687	1.108	2.0376	0	1.1578	2.3684	3.1979	1.4936	2.2315	0.7732	2.5671	1.7426	3.8037	2.0695	1.5904	2.5712
FAM157B	0.8106	0	0	0	0	0	0	0	0	0	0	0	0	0.8076	1.203	0	0	0	0	0	0	0	0	0	0	0	0	0	0	0	0	0	0	0	0	0	0	0	0	0	0	1.6104	0	0	0	0	0	0	0
FANCF	8.6227	9.0189	9.2365	8.4565	8.5342	7.4519	8.7821	8.8848	8.7051	7.7467	8.4525	9.5245	8.1554	8.5793	8.413	8.9037	7.9172	8.4762	8.3617	8.5349	8.283	8.2931	8.1092	7.947	8.7557	8.4239	7.7201	8.3694	8.6282	8.3269	8.3136	8.5586	8.3313	8.447	8.3473	8.8109	8.9521	8.7227	7.9665	8.682	7.7006	8.8511	8.2127	7.7917	8.6785	8.0711	8.6084	8.5055	8.0059
MECOM	6.3716	4.089	3.9524	5.4072	4.6951	3.2055	4.298	3.144	3.8356	2.7525	3.761	4.8756	2.8091	4.0985	1.203	4.7798	2.6067	3.1813	3.2864	4.8958	3.4316	3.9208	3.0713	5.4856	4.2542	4.358	3.1603	4.4093	4.2544	3.5934	4.976	3.7873	3.6131	5.5054	4.0019	4.3275	3.5438	4.933	3.11	3.0475	3.1488	4.0175	2.7382	5.5539	3.3765	4.1927	3.1033	5.1698	4.2323
ITGA2B	1.7057	0.6527	2.3948	1.2587	2.7543	2.9734	4.177	1.5656	0.6146	3.031	3.9855	2.5543	3.3843	1.3222	3.6689	0	1.2954	4.7016	2.0232	3.4951	0	4.3636	3.4174	2.4728	2.1002	2.1595	3.7525	0.911	0.6153	2.8066	2.039	4.1127	2.2897	2.9027	1.9593	2.1856	2.4776	0.4961	0	3.1979	3.3334	2.0994	3.1374	5.8561	4.0431	2.7264	0.4851	3.1771	2.9856
RSPH1	5.421	3.3439	6.0936	4.4057	3.849	3.5809	2.0582	5.7173	4.1262	1.9521	3.42	4.2934	2.6206	4.2766	4.0553	6.8359	5.8144	3.5226	5.7425	7.0093	5.2766	5.1627	2.1433	3.9281	3.5124	4.4177	4.0773	4.2845	6.4458	4.0603	3.9358	6.4455	5.0991	4.32	3.184	3.2372	4.7895	5.1816	4.0842	2.2122	4.7238	6.7016	2.5761	3.6432	4.8887	4.1927	4.1527	2.7293	5.938
IFI16	10.82	7.3067	7.5511	9.6084	10.9159	7.7471	10.4784	11.4215	6.633	10.1909	11.8196	8.941	8.1855	6.6551	8.3908	9.0268	4.3154	8.9675	11.4066	11.0039	9.1032	9.4376	5.7078	9.4863	11.2884	6.9853	10.6544	6.4255	10.6784	8.7635	7.1131	12.1255	12.0176	11.2431	11.1662	7.8254	11.9714	11.2996	5.3663	11.3292	10.8157	11.9346	11.3046	9.9191	11.9841	11.8685	6.5504	11.7512	7.9319
SOX6	11.7013	12.5754	11.2393	11.9471	11.6169	10.7273	11.5389	8.832	13.3011	10.406	11.6256	12.1999	12.0954	12.3035	11.0548	11.5456	10.7207	12.3395	12.3693	10.6107	11.9192	12.2783	12.4441	12.0496	12.0993	12.1365	12.6586	12.4432	12.5258	10.2841	11.8406	10.7281	11.7815	10.8852	11.0325	13.5805	10.6483	11.3395	10.6274	11.8121	11.0175	10.3651	11.4828	10.3538	11.4628	12.0766	13.0806	12.0442	11.4653
LOC440944	6.2047	7.4122	8.3765	6.1209	5.297	5.838	6.2599	5.526	6.6252	5.6375	5.5264	8.2753	4.6458	7.6506	6.018	7.1365	5.5035	4.7016	8.7425	6.9043	6.0298	7.7162	4.8249	4.6377	6.0959	7.4851	4.2592	6.4255	6.9834	6.9344	6.1553	6.4898	6.3156	5.8901	5.6798	6.3609	6.5057	6.8517	6.3851	5.9721	4.621	7.9266	5.5354	7.5264	6.6236	7.166	6.4083	7.0148	5.6563
TTC1	10.1913	9.5549	10.5186	10.2071	9.9864	9.0942	9.9704	9.9313	9.7034	10.3016	8.7698	10.1232	9.4364	9.8367	9.7	10.5866	9.7172	9.6322	9.9615	9.6476	9.5799	10.1358	9.7348	10.0587	10.0161	9.6988	9.8611	9.8022	9.5598	10.1156	9.9519	9.888	10.1201	10.0911	9.6574	10.1354	10.3781	10.1634	9.0493	9.8389	9.4453	10.3227	9.8773	9.9385	10.3883	9.8129	9.462	10.3356	9.6037
C9orf128	0	0	0	0	0	0	0	0	0	0	0	0	0	0	0	0	0	0	0.5239	1.159	0	0	0	0	0	0	0	0	0.6153	0	0	1.1139	0	0	0	0	0	0.4961	0	0	0	0.865	0	0	0	0.5182	0	0	0
C9orf129	6.2244	6.8368	4.953	6.6093	6.6915	5.5437	6.3523	5.2959	6.3544	5.5983	6.6587	6.5021	6.1657	6.8964	5.1647	1.5124	5.478	5.2555	6.3113	6.1255	6.6482	6.4419	6.2494	5.8428	6.7953	6.7703	5.9474	6.1213	6.8498	6.1636	6.6909	5.8763	6.6617	6.6049	6.5056	6.6944	5.0362	6.3403	5.6618	5.6289	6.4783	6.6482	5.7494	4.7067	5.0525	7.1906	5.8278	5.9559	6.2554
MYT1L	0	0	0	0	1.5438	0	0	0	0	0	1.0987	0	0	0	0	1.3049	0	0	0	8.3798	0	0	0	0	3.0221	1.6633	0	0	0	0	0	1.3518	5.6761	0	2.1591	0	0	0	0	0	0	0	0	3.4399	0	0	0	0	0
C9orf125	2.4656	5.7139	5.5012	3.0552	4.1891	5.6926	3.3017	5.2814	3.5387	9.0154	8.004	5.6743	7.6633	3.4762	5.9283	6.4064	3.6595	3.7122	6.0011	7.9757	5.4249	7.0157	1.7131	5.2897	3.7658	3.2734	7.0132	2.1768	5.1742	6.6127	3.279	8.4069	5.438	7.4626	5.8485	5.4163	2.2655	5.5908	4.4475	5.8861	5.2219	4.0889	6.5419	6.2886	6.6305	2.2897	2.2007	1.142	4.8909
C9orf122	0.8106	1.1004	3.7842	1.4546	0	0	0.963	0	0	1.2837	0	3.4259	1.4419	1.3222	3.1396	1.3049	0.7885	0.8537	0	4.6345	0	0.7869	0	0.6498	1.4026	0	0	0	0	0	0	0	1.8451	1.2559	1.108	1.2209	0	1.1578	0	0	0	3.7794	0	0.6298	1.5246	0	0	0	0
CEPT1	9.1391	9.331	9.3292	9.2534	8.3517	7.7654	9.2198	8.1088	9.1216	6.396	7.7097	9.7432	7.5222	9.5944	7.1591	8.3291	8.153	8.1181	9.1619	8.7799	8.5779	9.6563	8.3749	8.3926	9.5232	9.178	8.8432	9.1871	8.9671	8.2327	8.6107	8.7227	9.193	8.6401	8.1706	9.1654	8.9915	9.5459	7.926	8.5021	7.8019	9.8444	7.6042	7.9405	8.1231	9.3455	8.8858	9.4883	8.0115
KIAA1267	9.5406	10.3815	9.8335	9.654	8.9631	8.9215	10.0967	9.3596	10.0555	9.477	9.3718	10.4363	9.75	10.3111	9.8003	8.6261	8.7412	9.5351	10.3346	10.1432	8.7727	10.5678	8.9292	9.6143	10.2175	10.1357	10.0643	10.0191	9.7563	10.3478	9.5551	9.7016	10.2013	9.6958	9.8449	10.5636	9.7082	10.1773	9.6118	9.4504	9.8396	10.1283	9.3264	9.8685	9.8525	10.5421	9.1162	10.062	8.9976
RTCD1	9.1108	7.8764	8.4202	9.5805	8.4259	6.8426	9.2493	8.3986	8.4961	6.7819	7.3496	7.4847	6.9711	8.5142	5.8652	8.2407	7.2227	8.2114	9.1553	9.0609	8.4336	9.4807	8.1618	8.3951	9.2127	8.6002	7.7508	8.0742	8.4619	7.7668	8.7527	8.624	9.2918	8.447	8.2439	8.0351	9.2334	9.5284	7.2506	8.8189	7.444	9.1013	7.3204	8.2255	8.1638	9.2131	7.7972	9.6991	7.4674
CFHR2	0	0	0	0	0	0	0	0	0	0	0	0	0	0	0	0	0	0	0	0	0	0	0	0	0	0	0	0	0	0	0	0	0	0	0	0	0	0	0	0	0	0	0	0	0	0	0	0	0
CFHR3	0.8106	0	0	0.7625	0	0	0	0	0.6146	0	0	0	0.8941	0	0	0	0	0.8537	3.001	0.4967	1.2622	2.319	0	1.0961	0.6303	0	0	0	0.6153	0.943	0	0.4731	0	3.5977	0	1.4723	0	0	0	1.8974	0	0.865	0	0	0.5551	0	0	0	0
CLIC4	11.9596	12.2521	10.4278	12.3873	11.0971	9.7444	12.5004	11.047	11.1093	9.1307	11.0027	11.5761	9.6687	11.9219	10.515	10.4763	9.5155	10.6839	10.9775	11.7694	10.6747	11.2535	11.1128	11.0007	12.3834	11.81	10.637	11.6025	10.4788	11.4211	11.8005	10.9424	12.3237	11.1211	11.5824	11.604	11.6784	11.5712	10.4648	10.421	10.1589	11.365	10.8992	11.142	11.3723	12.6424	11.4854	12.2247	10.4542
CLIC5	5.9382	3.4979	2.9661	3.7586	2.2724	1.2453	2.0582	2.6384	2.8822	4.0688	3.2573	5.3993	1.4419	4.0005	1.8497	4.3304	0	3.7122	1.8588	8.3217	3.688	2.9803	2.3183	2.7418	5.4327	3.2072	1.7087	1.8644	3.2495	0.5473	3.279	3.2537	6.4572	3.5414	3.8367	2.9364	4.5758	4.5078	0.7604	3.1979	0.6828	2.84	1.6449	4.551	0	3.0612	3.3495	4.1287	2.9856
CLIC2	8.3896	4.8596	5.7268	6.9813	4.1891	3.4053	8.0146	4.6159	4.8387	4.3982	4.4295	5.1877	4.2499	4.3042	3.3384	5.9719	3.574	3.8798	6.1329	5.9693	4.0343	6.3746	4.704	5.013	8.5111	4.0154	5.221	4.9915	4.5115	4.6161	4.7278	5.5602	7.7505	5.563	3.5109	4.535	7.7635	7.7442	0.7604	4.4525	4.2137	5.8601	1.9397	4.3332	5.9099	6.3993	3.6077	10.0451	5.1133
CLIC3	5.7285	1.1004	1.4349	1.0318	3.849	1.9036	1.5354	3.4329	1.3747	4.5823	1.0987	0	3.2606	0.8076	3.8095	3.2962	0	3.5226	1.2101	2.3534	2.7212	1.6673	3.1659	3.3366	3.0221	0	1.0938	0.911	1.8717	3.354	0.6977	2.9974	4.1228	2.9894	2.3346	0.5298	4.4806	2.3516	1.2557	3.5731	1.1445	1.6104	1.6449	4.959	0	0	3.1689	3.5184	2.9856
CFHR4	0	0	0	0	0	0	0	0	0	0	0	0	0	0	0	0	0	0	0	0	0	1.0622	0	0.6498	0	0	0	0	0	0	0	0	0	0	0	0	0	0	0	0	0	0	0	0	0	0	0	0	0
CFHR5	0	0	0	0	0	0	0	0	0	0	0	0	0	0	0	0	0	0	0	0	0	0	0	0	0	0	0	0	0	0	0	0	0	0	0	0	0	0	0	0	0	0	0	0	0	0	0	0	0
KRTAP2-2	0	0	0	0	0	0	0	0	0	0	0	0	0	0	0	0	0	0	0	0	0	0	0	0	0	0	0	0	0	0	0	0	0	0	0	0	0	0	0	0	0	0	0	0	0	0	0	0	0
KRTAP2-1	0	0	0	0	0	0	0	0	0	0	0	0	0	0	0	0	0	0	0	0	0	0	0	0	0	0	0	0	0	0	0	0	0	0	0	0	0	0	0	0	0	0	0	0	0	0	0	0	0
CXorf1	0.8106	0	0.8889	0.431	0	0	1.18	0	0	1.2837	0	0	0	0	0	0	0	0	0	5.6531	0	2.2101	0	0	3.3667	0.5195	0	0	0	0	0	0	4.4709	0.9452	1.108	0	2.6625	1.9533	0	0	0	0.4964	0	1.6733	1.2677	1.4482	0	2.6391	1.9876
KIAA0020	10.3372	9.6161	9.9746	11.1585	9.9672	7.602	11.117	8.418	9.6366	9.2477	10.0086	11.0677	8.3653	10.3179	8.262	8.684	8.629	8.6631	9.4633	9.3064	8.4654	8.7987	10.1008	9.0187	11.0764	10.6254	9.153	8.6652	9.7321	10.3277	11.1078	8.7094	10.8276	10.161	9.6176	9.8728	10.5029	10.3823	8.5321	8.9624	9.3481	9.1739	10.0042	10.2179	10.1241	10.6469	8.9778	11.4174	8.5266
KRTAP2-4	0	0	0	0	0	0	0	0	0	0	0	0	0	0	0	0	0	0	0	0	0	0	0	0	0	0	0	0	0	0	0	0	0	0	0	0	0	0	0	0	0	0	0	0	0	0	0	0	0
TMEM147	11.7929	11.5927	12.454	12.1569	12.9214	13.772	11.9926	13.0276	11.8408	13.0611	12.6299	11.857	12.5709	11.4627	12.8214	13.2047	12.5823	12.801	11.6096	11.6438	12.5012	11.8342	12.7592	12.5206	12.0011	11.7377	12.2669	12.3184	12.3294	12.4427	12.0064	12.2095	11.9334	12.4164	12.1153	11.5015	12.5902	12.0429	12.8275	12.7635	12.9889	12.0836	12.9476	12.7865	12.8936	11.6986	11.3692	12.0988	12.3971
ASGR1	4.5618	1.9488	4.1728	3.2787	3.4031	2.9734	3.8047	2.4785	1.0441	3.2643	2.3206	2.5543	2.9758	1.5239	0	3.8314	1.2954	2.8986	2.4272	5.4374	2.1688	1.6673	3.0713	4.8231	3.6446	2.9073	1.7087	2.1768	1.8717	2.8987	2.971	3.1937	3.9721	3.5414	0.6578	1.2209	4.4806	3.4931	1.2557	1.4941	2.3888	2.5676	2.8839	5.149	3.7226	0.8986	2.432	2.8143	4.0719
ASGR2	2.3636	1.9488	1.83	2.0474	2.2724	1.9036	0	0	1.6435	1.9521	1.4395	0	0.8941	0	2.2946	1.3049	0	0.8537	0	0.8655	0.7649	2.0923	0.6504	2.6135	1.0676	0.5195	1.7087	0.911	1.8717	0.5473	1.8022	0.8288	2.5245	1.5115	1.4506	0	4.0869	2.6633	0.7604	0.9324	2.3888	0.4964	0	1.9018	0	2.1561	2.0695	2.208	1.574
PCDHA1	1.5749	3.7665	4.8906	0	0	0	0	0	0	0	0	7.3071	0.8941	2.2346	0	0	0	0	0	5.4654	0	0	0.6504	0	2.4805	3.1258	0	1.4696	0	1.7727	1.6955	0	2.7198	1.6834	1.7272	0	0.9537	0.4961	1.6303	3.1544	0	1.5079	0.1272	1.44	4.3267	0	1.4949	0	0
FOXL2	6.2339	2.4794	2.7996	3.831	3.6432	4.4304	5.2368	3.5177	2.238	4.0688	3.9326	1.685	4.6458	1.5239	2.9089	3.4975	1.2954	3.3042	0.5239	3.0701	3.2314	3.2787	4.7352	3.6945	3.58	1.8483	2.4692	2.029	3.4025	1.9136	2.971	1.556	2.8176	6.4053	1.9593	2.1856	2.4776	3.0681	2.3684	2.8796	2.3888	1.402	2.1844	3.7644	3.6703	2.009	2.7215	3.0427	7.5983
RIT1	9.4251	8.7863	8.4731	8.9727	8.3432	7.652	8.9139	8.9085	8.6201	7.6877	9.25	8.5002	7.6694	9.0445	7.7275	8.998	8.0459	7.9446	9.174	8.8965	8.4992	8.994	8.1358	8.4963	9.3279	8.6953	8.4896	9.4237	8.9235	9.5022	8.7897	8.7515	9.02	8.7372	8.1793	8.5828	9.1056	9.0916	7.901	8.2713	8.0723	9.0992	8.2569	9.8412	9.194	9.3758	8.1698	9.0421	7.9892
TMEM141	10.3564	9.6688	10.6306	10.2206	11.4131	11.5828	10.4001	10.0401	10.1876	10.1089	10.5949	10.0273	11.2519	10.6273	11.0406	10.811	11.6285	10.621	9.8908	9.7796	10.7574	9.9499	11.4697	10.6481	10.6214	10.38	10.3789	10.5582	10.3918	10.6642	10.9701	10.1719	9.9003	10.0832	9.5657	10.0273	10.6613	10.0876	10.5101	11.2826	11.1375	10.9296	11.3331	10.8899	10.5474	9.4825	11.1548	10.3812	10.8045
FOXL1	4.6511	3.764	2.3948	3.3295	4.0291	3.4053	2.9346	2.7824	2.7744	4.2966	2.6175	1.2198	4.0401	0.4595	1.8497	4.7004	1.2954	4.0995	1.6731	3.8643	2.3773	2.319	3.3383	4.7333	2.9213	2.6326	2.7381	1.465	3.4733	1.7252	4.3419	3.2537	3.5074	4.104	2.8787	2.3199	3.7209	3.4931	0.7604	2.4705	2.2116	1.7925	2.1844	5.7129	0.5551	3.5074	3.0346	4.2857	5.1539
SF1	11.9573	12.7912	12.2077	11.9588	12.5454	14.001	12.137	12.7236	12.9013	13.7934	13.0358	12.5112	13.9973	12.6332	13.4374	12.526	13.6641	13.2319	12.472	12.8063	13.2553	12.9652	12.9627	12.9346	12.3875	12.5467	13.5913	12.3933	13.1945	12.3959	12.7831	12.4872	12.4426	12.9148	13.4463	12.7606	12.2391	12.6312	13.621	12.9166	13.724	12.4871	12.6388	12.3003	12.478	12.5475	13.6159	12.4375	13.4257
PCDHA6	1.8916	3.6569	5.697	0	0	3.9287	1.4377	1.4427	0	5.7957	0	7.791	0	3.7893	0	5.1147	0	1.4895	2.6748	6.7613	0	0	0	0	2.503	2.0951	0	0	6.8334	0	0	5.048	3.4819	0	7.0114	2.0109	0	0	0	1.8974	0	2.0559	0	3.248	0	0	0.4851	1.3337	4.6106
PKIB	3.0941	2.9754	2.3948	4.1748	2.2724	3.2055	3.7379	3.2469	3.4004	3.2643	2.9726	2.9347	0.8941	3.8206	1.8497	4.3304	1.6698	2.0801	3.7289	7.7185	3.1197	4.7219	1.4377	0.6498	3.7065	1.451	2.4692	3.6374	4.2544	4.3486	0	4.6914	4.8624	2.3687	4.053	1.2209	4.2689	4.6083	1.2557	3.5731	2.2116	6.1953	1.2739	3.7644	3.5599	3.7115	1.3778	4.8048	1.574
TMEM149	9.1931	5.2471	7.1583	7.4127	7.6917	7.362	6.7162	8.1709	6.4016	7.4561	6.4099	6.9532	7.1628	5.2618	8.158	8.2323	5.7251	6.2007	6.3988	6.9684	7.2757	6.5448	6.6466	7.0162	7.3624	5.9934	5.7711	6.2319	6.4687	5.9271	5.9601	8.1296	7.5039	5.7075	6.3002	5.5967	8.7711	8.2305	6.8151	6.0774	7.1591	6.0005	7.1892	7.1208	6.4858	6.0389	7.1605	7.5118	8.5902
API5	10.4261	10.7987	10.1632	10.7022	9.9589	8.4814	10.737	10.2325	10.7062	9.0274	10.5407	10.623	9.8554	10.8365	9.3343	9.7205	9.3945	10.1068	10.5103	10.5336	9.7583	10.7263	9.8927	9.9723	10.8233	10.5314	9.9938	10.2509	10.0927	10.5807	10.5457	9.9584	10.621	10.5679	10.1412	10.8917	10.5645	10.6777	9.2826	9.8771	9.228	10.7155	9.8642	9.4912	10.5061	10.7763	10.4873	10.6525	9.6001
KRTCAP3	5.2881	6.1456	7.5445	5.1343	6.9042	4.603	7.9752	6.7481	5.9057	3.9399	8.2374	6.9144	7.5816	7.8793	7.6454	3.4975	7.6458	9.0267	5.3207	4.9156	5.4936	6.4543	8.3116	6.864	6.4704	6.9402	7.4191	7.4096	4.6706	6.5713	5.8003	4.8551	6.6803	6.0498	4.9291	6.7056	6.1199	6.538	5.1006	7.7263	6.472	9.2401	7.4133	6.8909	7.7544	5.5751	6.767	5.308	6.376
NUMBL	7.9559	8.4007	8.6487	8.7481	8.2095	8.525	8.6611	9.1198	7.6602	8.4674	8.4454	9.2257	8.5351	7.4205	10.1846	8.6045	6.8109	8.3606	7.7011	8.7471	8.7162	8.9754	7.9654	8.0496	8.0945	8.2764	7.7883	7.1661	8.4244	8.9242	8.3498	8.6039	8.4304	8.2462	8.3777	7.3869	8.5476	8.3027	8.8204	7.7448	8.5696	8.6161	8.1708	8.853	8.4974	8.4502	8.6304	8.1989	9.0604
RTKN2	5.3693	4.8016	5.4174	4.1748	4.0291	1.2453	5.2124	2.7824	3.5387	2.4071	4.8845	5.5839	3.4983	4.7884	2.9089	3.9732	2.213	4.0299	6.04	3.328	3.6075	3.6971	3.9299	4.0321	5.1727	5.0477	3.4866	3.6374	3.4733	5.706	3.4529	3.4198	3.5612	4.2515	4.2411	4.7164	3.3419	4.6083	3.4216	3.4585	2.9371	5.2925	4.1134	7.1068	6.0494	4.2264	2.9625	4.8254	1.574
RNF180	4.2551	6.3717	5.7498	5.419	4.3332	4.6822	5.2608	3.6735	6.2855	5.5953	4.6749	5.9052	3.7023	6.0906	4.3597	5.9719	4.9113	3.1813	8.2457	6.2675	5.0517	8.3228	3.1659	4.6043	5.1282	6.5969	4.4952	5.2636	5.4795	5.8855	3.6081	6.3798	6.2101	5.8788	5.2249	5.7375	4.7493	6.1862	3.8263	6.5212	3.8994	7.81	4.5223	5.356	5.3369	7.0103	4.1527	4.7839	2.9856
P2RX7	9.9526	11.8229	10.3696	11.544	10.7168	9.1751	11.095	10.2427	11.7574	8.1768	9.9868	12.0336	11.2274	10.1079	10.3156	8.8357	9.3061	10.8955	10.2823	10.5483	10.8412	10.4347	10.6988	10.3882	11.4361	10.7454	10.4261	10.6156	12.0507	10.9085	11.2626	9.7163	10.7182	10.7295	9.5211	12.0463	10.07	10.9524	10.5128	8.9755	10.6711	9.1923	10.4722	9.5754	9.6858	11.5737	11.3921	11.0082	11.6783
SECISBP2L	9.4863	10.5161	9.6438	9.9332	8.5783	8.2734	9.5581	8.6562	10.7451	8.2051	9.6316	10.1284	7.6694	10.6157	7.3895	9.2522	8.1004	8.0093	10.8008	10.0361	9.0375	10.8652	8.8495	8.86	10.0238	10.3516	8.3105	10.4781	9.9603	9.175	8.7339	9.6551	10.3114	9.741	10.0116	10.3024	9.6465	10.0179	8.729	9.3872	7.7542	10.0167	8.4593	9.5397	9.986	10.6477	8.8437	9.6865	7.6631
SBF1P1	0.8106	1.4416	1.4349	1.4546	2.2724	2.6967	0.963	0.7253	0.6146	1.9521	2.1456	1.685	0.8941	0	1.8497	0	1.2954	1.7745	0.9074	0.4967	0	0.4465	0.6504	0	1.6744	0.5195	1.0938	0.5263	1.8717	0.943	0	0.8288	0	0.9452	0.6578	0.5298	0	1.1578	0.7604	1.8974	0	0	1.2739	0.6298	0.5551	0.8986	1.7647	0.4878	3.3071
LOC100128811	0	0	0	0	0	0	0	0	0	0	0	0	0	0	0	0	0	0	0	2.0582	0	0	0.6504	0	0	0.9006	1.0938	0	0	0	0	0	1.1857	0	0	0	0	0	0	0	0	0	0	0.8027	0	0	0.6595	0	0
HAS2	4.1051	7.6715	11.2829	4.1467	2.7543	3.5809	2.81	2.2986	4.2114	5.3124	2.4767	10.2404	2.9758	4.8078	10.4583	4.7004	0.7885	3.5226	4.8371	2.841	2.9987	5.9695	3.8749	3.253	5.1506	5.6053	1.0938	2.029	3.783	1.7252	2.039	3.4712	3.9721	2.6065	2.3346	4.7642	3.7209	2.0987	7.8832	1.8974	2.3888	3.069	2.1199	5.5026	3.0889	3.3327	6.6685	3.8353	2.3087
KIAA1199	6.2489	4.1367	3.4882	5.0459	4.798	4.2342	8.4436	5.5861	3.2475	7.2981	5.6627	4.5053	7.3123	3.4762	3.1396	4.7798	3.3861	3.8798	5.0991	5.047	7.2747	5.7825	5.3731	6.016	6.1746	6.8401	5.7931	4.3791	6.2878	4.0996	5.2122	5.6069	5.8698	6.7719	4.1963	7.7322	3.8019	6.6718	4.1976	4.1171	4.8197	4.77	4.8045	6.4688	4.4974	5.8155	3.6994	4.8254	5.6843
HLA-DPA1	14.0918	10.7871	9.8721	11.9636	12.7382	11.3503	11.0377	12.1361	9.0424	11.7098	10.0308	9.8502	10.6032	9.22	9.7532	11.3859	9.1923	9.6684	8.3108	11.8203	9.8981	9.5119	10.7296	12.5595	12.8756	9.9685	9.8594	10.2368	10.1247	9.109	11.0236	10.1509	12.6497	11.9593	11.0632	9.4815	14.1482	13.0083	9.856	10.1321	11.5027	9.3183	9.5144	9.4421	8.5105	10.8406	11.3023	13.1969	12.8112
ZSWIM3	7.0004	7.2698	7.1364	6.8953	7.0779	6.4488	7.1187	7.1576	5.931	6.8552	7.409	7.0842	7.2648	6.803	6.5053	7.5752	6.4278	6.5393	6.6989	7.6493	6.6582	6.9495	6.7485	7.2777	7.0439	6.3199	6.6393	6.8511	6.8434	7.0644	6.0644	8.716	6.9308	6.7159	7.0833	7.2674	7.0854	6.9555	6.9763	7.2547	7.1001	6.447	7.3268	7.2381	7.1523	6.8734	6.7131	6.8931	7.5534
FAM32A	10.4731	10.4876	11.0071	10.5923	10.4703	10.2457	10.609	10.3455	10.7258	10.7731	10.2869	10.5153	10.1977	10.4421	10.4029	11.0806	10.4081	10.1919	10.6379	10.4183	10.6097	10.274	10.4126	10.6165	10.6344	10.4028	10.1999	10.812	10.3401	10.8185	10.4171	10.7287	10.5117	10.551	10.6678	10.4624	10.9071	10.6344	10.2181	10.5207	10.1862	10.6492	10.8927	10.7989	10.7247	10.0156	10.3553	10.7632	10.4683
KIAA1191	10.7573	11.35	11.2912	11.3118	11.137	10.8851	10.9631	11.2011	11.3479	12.0388	10.9412	11.5047	10.8672	11.3653	11.3399	11.2452	11.2792	10.6247	11.4003	11.4508	11.4657	11.5639	10.8155	11.0538	11.2951	11.3201	10.9859	11.508	11.6469	12.4649	11.2472	11.4054	11.2448	11.7833	11.4813	11.3853	11.2007	11.3624	10.8569	11.3307	11.1227	12.0351	11.4753	12.5027	11.7062	11.2507	11.1254	10.8411	10.8321
FER1L6	0.4615	0	0	0	0	0	0	0.7253	0	0	0	0.5292	0	0	0	0	0	0.8537	0	0	0	0	0	0	0	0	0	0	0	0	0	0	0	0	0	0	0	0.4961	0	0	0	0	0	0.6298	0	0	0	0.4878	0
ALOX12P2	1.5285	0	0	0	2.2724	0	0	0	0	0	0	0	0	0.4595	0	0	0	0	0	1.159	0	0	1.0971	0	1.4026	0	0	0	0.6153	0	0	0	1.8451	0	0	0	1.7158	0.4961	0	0	0	2.9967	0	0	0	0	0	0.4878	0
FER1L4	6.7148	0.6527	2.6113	0.431	2.7543	1.2453	3.1035	1.2058	0.6146	1.9521	0.6515	2.5543	3.2606	2.9546	2.2946	2.7829	4.0244	1.7745	4.5441	3.7367	1.6313	4.0528	0	2.1419	2.6959	4.7553	2.7381	2.8405	2.7763	3.354	0	3.7462	5.7003	1.917	2.3346	1.6863	6.5057	6.5942	0	3.4585	2.2116	5.8904	3.0162	5.6034	4.1614	3.134	0.8475	4.2249	2.7932
FER1L5	0.4615	0.6527	0	0.431	0	0	0	0	1.0441	0	0	0.5292	0	0	1.203	0	0	0	0	0	0.7649	0	0	1.0961	0.6303	0	0	0	0	0	0	0.4731	1.6603	1.2559	0.6578	0	0	0.4961	0	0	0.6828	0	0	0	0	0.5182	0	0	0
CA5B	7.2453	8.9016	7.7289	8.9747	5.4311	6.8354	6.8296	7.278	8.5362	7.3735	8.0271	8.5834	7.4999	7.6052	6.942	5.8754	4.7247	7.7666	7.6943	8.3466	7.6608	8.8263	6.7724	7.3909	7.5703	7.5092	8.5683	8.1245	8.0155	10.7683	7.0249	7.1537	8.5771	8.5414	7.7027	8.4465	8.1291	8.5641	6.912	6.8294	5.878	7.8307	7.4733	8.5532	7.3823	8.2384	8.2761	7.4553	5.5637
ZNF559	6.7708	8.2301	8.9564	7.227	6.8332	5.7303	7.9532	7.3945	8.0169	5.7184	7.8858	8.701	6.2742	7.8112	6.4845	8.2753	6.7876	7.0937	8.8075	7.5641	7.9938	8.7846	6.4702	6.7079	7.6007	8.3249	6.5548	7.9534	7.6549	7.6581	7.756	8.1115	7.0384	7.2334	6.2054	7.7382	7.5689	8.4428	6.8344	7.5347	5.0742	7.5379	7.3071	7.7035	8.0278	7.7676	7.3078	7.6819	6.854
VWA1	11.1128	10.2282	10.2962	10.4726	11.0445	11.2613	10.716	10.4783	10.6343	10.9509	9.6295	9.9913	10.4949	11.1021	10.9042	10.6261	10.6015	10.5782	8.0161	10.7508	9.4242	8.5009	11.6949	10.8259	10.6876	10.0254	9.8345	11.299	9.5028	8.8131	10.4642	9.7076	10.305	10.2382	10.9153	10.0408	11.1871	9.1365	11.2376	9.7072	10.4542	9.1605	9.7212	11.0883	9.0861	8.6246	13.1416	9.772	10.9231
C19orf22	10.0972	10.472	11.1052	10.4142	11.624	11.677	10.5692	11.1563	10.8376	11.8008	10.7237	10.5562	11.5304	10.2801	11.8969	11.8224	11.3396	11.5285	10.144	10.3681	11.1003	9.9667	11.4766	11.0363	10.6909	10.28	11.1853	10.817	10.9296	10.8393	10.9126	11.0272	10.2706	11.1048	11.0258	10.0304	10.9168	10.2573	11.5894	11.6441	11.6814	10.3456	11.402	10.4256	10.7025	9.8892	11.2433	10.7294	11.86
C19orf23	5.5886	3.764	5.266	5.4423	6.0885	5.7671	5.8727	4.1688	5.1288	5.5519	5.0176	4.3881	5.2115	4.0985	4.2652	6.8359	5.8871	6.1377	5.3207	4.7044	5.3526	4.4379	6.3952	4.7938	5.0822	4.9089	5.083	4.2845	5.9947	4.5323	5.0858	4.6249	4.8624	5.52	4.2845	4.7405	5.4479	4.2522	5.6113	5.6455	5.048	3.9804	5.6821	4.0766	5.4497	4.9856	5.0948	5.9197	5.8167
C19orf20	8.8353	7.9315	9.4865	9.0179	9.3579	9.6879	8.2989	10.184	9.0482	10.1962	9.8463	8.5607	10.6269	8.4178	10.3434	9.3914	10.4515	9.616	8.3826	9.3678	10.2525	9.1403	8.8351	9.908	8.3867	8.8805	9.1616	9.5272	9.2299	10.0072	9.4499	9.1527	9.0765	8.7087	9.7666	8.0376	9.464	8.9444	9.6987	9.8854	10.8249	9.4512	10.5507	8.9344	10.4545	8.5078	9.3031	8.4301	8.5188
C19orf21	0.8106	0	0	0.431	0	2.9734	0	2.0931	0	0	1.0987	0.5292	2.9758	2.555	0	1.3049	3.3861	0	1.2101	2.1003	0.7649	0.7869	0.6504	1.0961	0	1.451	1.7087	1.8644	1.3761	1.7252	0	3.1312	2.5245	0.5486	2.1591	0	2.6625	2.0987	0.7604	3.1979	0.6828	1.402	0	0	2.385	1.4482	0.8475	0.4878	0.9918
C19orf26	5.7489	6.1801	7.2294	5.6862	6.0473	6.8426	7.0753	6.311	5.46	6.5585	6.0459	5.7594	6.352	5.9223	5.6199	5.4956	6.9783	6.5267	5.6322	6.6387	6.5221	5.6533	5.8712	4.9612	6.3103	6.5035	6.0117	5.1249	6.5312	6.0452	6.2169	6.2534	6.0593	6.0498	6.528	5.2242	5.4225	5.5534	6.7988	6.448	6.9528	4.934	6.6063	6.258	6.1858	5.9118	5.3704	6.4772	6.9949
ZMAT4	0.4615	2.6203	0	0.7625	1.5438	2.3539	0	0	2.0657	0	1.0987	0.5292	2.6206	1.3222	1.203	1.9786	0	0	0.5239	6.8539	0.7649	2.319	0	0.6498	3.2046	0.5195	1.0938	0.5263	0.6153	1.7252	0.6977	0	4.4709	1.917	1.108	2.1856	0	1.7917	0	0	1.1445	0.4964	2.1844	3.0207	2.7293	0	0.8475	0.8516	1.9876
C19orf24	10.8551	9.7582	11.1802	10.5027	11.7617	12.1308	10.7695	11.0861	10.2505	12.3352	11.0107	10.2525	11.6589	9.7788	12.3041	12.285	11.4618	11.8079	9.9347	9.9942	11.4517	10.0155	11.7772	10.9145	10.7727	10.6135	11.0249	10.6127	10.8828	10.233	11.3054	10.864	10.1363	11.1117	10.8715	9.9595	11.0002	10.228	12.0554	11.126	11.5783	9.7408	11.7978	10.1423	10.982	9.5547	10.9312	10.5513	11.9733
C19orf25	9.4354	8.9538	9.4413	8.3217	8.621	10.1722	8.9659	9.018	8.7993	10.2032	9.061	8.9858	9.8832	8.9014	9.6932	10.3584	9.7271	9.2478	8.9082	9.3315	9.7217	8.9257	9.1892	9.1545	8.923	8.5921	9.5479	9.5969	9.6609	9.5113	8.8434	9.4415	8.8575	9.4536	9.5391	8.7512	9.2872	9.0742	9.4234	9.9702	9.6869	9.4298	9.6402	8.4678	9.9268	8.1279	9.2358	8.6221	9.1634
MYBL1	4.491	5.2111	5.3884	6.8654	4.6951	3.2055	7.0719	4.3645	5.1505	3.9399	4.6089	5.8618	3.9628	5.7318	3.6689	5.122	3.6595	4.5104	5.8116	6.4276	4.1524	5.4883	4.7657	4.0321	6.0726	6.4036	4.1711	5.3901	3.8377	6.1141	4.3419	5.4102	5.8483	4.6475	4.4839	5.3551	5.3435	5.6973	3.754	3.8706	4.3049	5.4225	5.1012	7.5048	6.3105	6.176	4.4714	6.6432	3.3071
NR1D1	9.0145	9.5941	9.6354	9.9735	10.2422	10.6221	9.6952	10.0663	9.7865	10.1479	9.1564	9.6837	10.8041	8.5635	11.3262	10.1786	10.0866	9.9115	9.436	11.5753	9.9276	8.5288	10.8673	11.4044	9.4144	9.327	9.8188	10.3759	9.9316	12.0313	9.3592	11.4323	10.0351	10.6276	9.6455	10.0199	9.4545	9.5288	10.1582	11.423	11.2773	9.3584	10.7937	10.2293	10.1061	9.0555	9.9576	9.8024	10.8765
C19orf28	13.3522	12.4013	12.6962	12.969	13.1447	14.6043	13.7883	14.7348	14.6598	14.1925	12.1939	11.9586	13.2881	13.8029	13.9361	13.5261	14.4921	12.6924	12.3634	11.911	13.5041	11.0645	14.2934	13.1894	13.7076	13.5853	13.1562	14.732	14.3693	11.9437	12.1306	12.4593	13.5872	12.489	14.9183	12.9361	14.4536	12.7567	13.4602	13.2814	13.6203	13.1822	13.0616	11.9777	12.8628	11.5067	15.1773	12.805	13.0984
C19orf29	8.9758	9.5788	9.5858	8.8376	8.8951	9.7374	9.0241	9.3524	9.746	9.4447	9.2241	9.6348	9.7643	9.2505	9.898	9.9693	9.9588	9.5225	9.3585	9.312	9.5957	9.1207	9.2431	9.3596	9.1248	9.5247	9.1386	9.5366	9.6029	9.1623	9.2567	9.6384	9.0415	9.1113	9.3193	8.8966	9.2516	9.0329	10.0202	9.9754	9.7623	9.1831	9.3872	8.5916	9.4322	9.0857	9.4798	9.1077	9.255
ITGB1BP1	10.8953	11.2754	11.7268	11.5041	11.2018	10.0394	11.5716	11.0095	10.5828	11.3574	12.2915	11.6579	10.3779	10.4367	10.9505	11.1616	10.4019	10.6466	10.5068	10.542	11.0043	11.9631	11.3605	11.3157	11.1887	11.561	10.4809	10.4772	10.544	11.2421	11.6072	10.9728	10.9537	11.1428	10.7768	11.2078	11.4488	11.1617	11.0099	10.3871	11.1445	10.9762	11.7875	12.1268	11.6476	11.4452	10.9668	11.1876	10.6753
ITGB1BP3	7.3227	6.1339	7.6462	7.0662	6.9271	8.3782	6.8326	4.7963	7.0807	11.4491	8.2182	5.9472	6.5632	7.9134	9.3343	9.0982	8.955	6.0349	8.4456	5.5043	7.7943	8.0541	11.0343	8.5121	8.9311	8.387	9.3934	10.7239	7.0311	5.3621	5.9529	8.8688	6.5264	4.6475	8.5654	8.1158	7.5515	5.7858	6.1656	9.0906	6.2831	11.992	8.6317	7.6959	7.9668	7.2088	9.281	4.5807	4.5078
ITGB1BP2	3.7485	2.7486	3.3743	2.0474	2.2724	0	4.202	1.2058	0	0	0.6515	2.9347	3.7023	5.1038	2.6342	1.3049	2.7694	0	2.0232	4.3736	2.3773	4.4619	2.9701	2.6135	1.9029	2.2931	1.0938	3.6876	1.0453	3.6996	2.2422	0.4731	2.7264	2.7122	1.108	1.6863	1.7158	3.3839	0.7604	1.8974	2.3888	1.9541	2.3935	4.6486	3.3098	2.2897	2.0695	2.7293	1.9876
ZNF7	9.0259	9.6635	9.9969	9.3289	8.7996	6.7835	10.3913	8.1337	8.0348	7.7606	8.6557	9.4482	8.0986	9.9559	8.1838	8.3755	7.968	8.4294	8.8371	8.5211	7.5209	9.4218	8.9265	7.904	10.0059	9.1685	7.5996	8.6065	8.2072	8.8008	8.7174	8.1925	9.2302	8.7812	9.208	8.8336	8.7763	9.0936	8.614	8.0922	7.9922	9.2089	8.9412	10.3794	9.0731	9.1715	8.5546	10.1896	7.6978
ZNF2	7.4556	7.9616	8.0913	7.219	7.3729	6.091	7.3876	7.5534	7.4307	7.203	7.5253	8.1548	7.4102	7.951	7.5782	7.6927	7.6511	7.8162	7.3869	7.3336	6.9793	7.1907	7.1467	7.3945	7.7645	7.8005	7.6727	7.8476	7.5024	7.7637	7.3948	7.5004	7.3758	7.4473	7.8905	7.3284	7.3774	7.4342	7.3212	7.5204	7.4084	7.4455	7.6659	7.5048	7.8775	7.522	7.4501	7.2038	7.3673
ZNF3	8.5069	10.0371	10.0526	8.7053	8.5535	8.0547	8.9927	9.0927	9.0237	9.078	9.2357	9.9924	9.0343	9.2556	9.0487	9.109	8.7894	9.1349	9.4471	8.8873	8.665	9.3526	8.5589	9.335	9.0602	9.1381	8.6989	9.3347	8.7685	9.4297	9.4053	9.4983	8.9253	9.2427	9.4585	9.0139	9.1914	9.1274	9.1472	9.1294	8.3621	9.5165	8.7338	9.1513	9.4996	9.7896	8.8291	8.9318	8.4925
CTCFL	3.7407	3.8153	3.3456	3.0209	2.9095	0	3.8096	3.5218	3.7959	2.5589	2.9965	3.9748	3.082	4.154	1.8497	0	3.1285	2.8686	3.4839	2.7229	2.2065	4.0911	3.0316	3.0578	4.0002	4.1198	1.847	3.4227	2.1389	3.0429	3.8735	3.6655	3.6841	3.3537	3.1068	3.7879	2.9916	3.8984	2.7496	3.754	2.6888	3.7957	3.0647	3.5219	3.8307	4.0354	2.6923	4.0162	2.0302
PHLDA1	8.4453	12.7634	12.5459	11.0226	10.8137	11.8774	9.7533	8.1525	13.512	10.7274	10.7726	12.017	10.9276	12.9872	11.9213	12.201	11.9795	11.8072	12.639	11.2517	12.1425	11.2334	10.9885	11.2753	10.8005	11.5992	11.6028	13.2325	12.7485	11.3783	11.3861	11.7958	10.8655	11.8154	10.3389	12.2858	10.877	10.389	12.2672	11.7518	10.4953	11.7588	11.8204	11.2501	9.9577	11.411	12.8891	10.3084	11.6323
RPL31	13.6039	15.3315	15.4083	14.1706	15.4134	13.6529	14.1771	14.3081	14.9439	14.4391	14.9225	15.459	13.6849	15.0197	14.335	16.3499	15.1849	15.5126	15.7115	13.9957	15.1037	14.5599	13.8553	14.0914	14.3957	15.5848	14.7519	14.8137	14.7461	15.4304	15.7214	14.8361	14.0176	14.9412	14.4933	14.2181	14.0927	14.6777	15.1193	15.9989	14.3192	15.6024	15.1082	14.7601	16.1175	14.9765	13.9167	14.2644	13.6533
ZNF8	5.9435	6.6997	6.4012	6.483	5.297	5.2705	6.8617	5.1896	5.662	7.428	6.2996	6.1033	5.7483	5.923	5.7266	5.689	5.5454	5.4135	6.3805	6.6901	5.1327	5.9818	5.9039	5.4813	6.3177	6.6682	5.7889	6.0575	6.225	6.3244	5.5474	6.2979	6.026	5.5957	7.8131	5.8237	5.4729	5.8242	5.9438	6.3601	5.5127	6.3407	4.6902	6.4598	5.95	6.6004	5.7821	6.023	6.0253
PCP4L1	0.8106	0	0.8889	1.0318	1.5438	1.9036	0.963	1.5656	0.6146	1.2837	2.6175	0	2.4038	0.8076	1.8497	3.4975	2.213	0.8537	0.5239	9.719	0.7649	1.9641	2.4743	2.1419	5.8847	1.8483	0	1.2144	0	0.5473	0	2.8499	6.941	1.2559	2.7607	0.5298	1.3353	0.8646	1.2557	1.8974	1.7745	1.402	0	4.6486	0.9549	0.8986	0	1.3835	1.9876
C11orf17	8.7291	7.8904	8.5439	8.9697	8.8835	8.9133	8.8765	9.0521	8.5317	8.3954	8.4336	8.9068	9.1442	8.1735	9.5577	8.4793	8.3966	8.5924	8.3958	8.599	9.0566	8.6529	8.719	9.0577	8.8884	8.3907	8.2365	8.5205	8.5257	8.9104	8.8336	9.054	8.7773	8.6518	8.2412	9.1097	8.9298	8.5581	8.36	8.5093	8.8676	8.604	8.9498	7.9692	8.808	8.2249	9.0427	9.3608	8.7649
C11orf16	0	0	0.8889	0	0	1.2453	0.3967	0	0	0	0	0	0.8941	0	0	0	0	0	0	0	0.7649	0	0	0	0	0	1.7087	0	0.6153	0	0.6977	0	0	0.5486	0	0.5298	0.8169	0.4961	0.7604	0.9324	1.4936	0.4964	0.7732	0	0.5551	0	0	0.4878	0
ZAP70	8.7188	3.423	3.8707	3.5167	5.7204	2.6967	4.0449	4.0024	3.4004	4.3982	0.6515	4.2267	3.3843	0.8076	4.0553	4.7004	0	3.3042	2.8338	3.2677	0.7649	4.1737	4.3073	4.6377	6.693	2.4154	2.7381	2.8405	2.2398	1.2533	3.0811	5.4492	6.941	3.9826	3.184	1.8726	8.1857	7.7358	1.6238	0.9324	3.1488	2.3524	0.7732	3.2865	0.9549	2.8176	3.8668	6.6139	6.6419
SNORD115-9	0	0	0	0	0	0	0	0	0	0	0	0	0	0	0	0	0	0	0	0	0	0	0	0	0	0	0	0	0	0	0	0	0	0	0	0	0	0	0	0	0	0	0	0	0	0	0	0	0
C11orf10	11.0395	11.2579	12.3916	10.9159	12.0993	12.4199	10.5395	11.293	11.4398	12.5465	11.4028	11.9549	12.6512	10.9755	12.7994	12.45	12.2204	12.3721	11.0286	10.7587	11.8317	11.0469	11.7693	11.6158	10.8769	11.0444	11.7979	11.5721	11.5558	11.6454	11.8536	11.5416	10.7242	11.5634	11.5165	11.2684	11.9473	11.0014	12.4028	12.4281	12.3761	11.411	12.2768	12.131	11.9599	10.5396	12.3608	10.8522	12.125
ZCCHC13	0	0	0	0	0	0	0	0	0	0	0	0	0	0	0	0	0	0	0	0	0	0	0	0	0	0	0	0	0	0	0	0	0	0	0	0	0	0	0	0	0	0	0	0	0	0	0	0	0
UFSP2	9.5879	9.9243	9.6467	8.7826	9.4545	8.7615	9.1369	9.0711	10.1234	9.6571	9.8424	9.2103	9.3741	9.5004	9.6841	9.28	9.5027	9.2724	9.686	9.9327	9.703	10.1971	9.2543	9.8479	9.4082	9.4413	9.8247	9.6827	9.4949	10.0438	9.9346	9.9493	9.7371	9.7219	9.4792	9.7566	9.6242	10.2404	9.0581	9.7268	9.2376	10.1403	10.0619	9.6532	10.4143	9.5851	9.0716	9.629	8.7281
OGFR	11.2029	10.4314	11.0556	10.3834	10.94	11.5691	10.0921	11.6609	10.235	11.8829	10.7906	10.7201	11.7493	10.0053	11.9744	12.2021	11.2131	11.0666	10.4015	10.6756	11.0383	10.9204	11.304	11.6915	10.6938	10.1858	10.8874	10.552	10.7028	11.1315	10.4256	12.8619	10.8838	11.0346	11.0196	10.7793	11.7386	11.289	10.9464	11.4982	11.3542	10.543	11.5376	11.6727	11.1288	10.1528	10.6827	11.175	11.917
EPM2AIP1	9.088	8.7291	10.2096	8.8397	8.2095	8.1673	8.5473	8.9202	8.8079	8.7814	8.335	9.7499	6.981	8.9828	7.9026	10.4792	7.3631	8.6399	10.338	9.5732	8.165	9.6492	7.4012	8.3379	8.4893	9.4543	7.0507	8.7007	8.5809	8.9228	9.0023	9.0349	9.2287	8.9573	8.8373	9.389	8.972	9.2163	7.9383	8.9911	7.3929	9.9452	8.3848	9.6431	9.3557	9.1737	8.1435	8.7966	8.5188
CDC5L	9.9586	10.8609	10.2117	9.8578	8.7741	7.2844	10.3722	9.1282	9.5565	8.6066	9.4195	11.3263	8.8834	11.1841	8.0012	7.9715	8.7313	9.2149	9.874	9.6638	8.7377	9.9926	9.335	9.1017	10.5043	10.6143	9.5035	9.6229	9.4631	10.2302	10.0533	8.8807	9.8813	9.4042	9.7695	10.1912	9.5428	10.0253	9.2517	9.3596	8.5181	10.0354	9.0303	9.4064	10.0665	10.1468	8.6592	10.0039	8.3189
RAC2	11.499	6.9608	9.5535	7.3355	9.7533	8.5088	9.7474	8.0099	5.7718	8.1768	5.1854	6.7871	8.3539	4.7284	7.7097	8.6685	6.9949	7.3579	6.6176	7.0093	8.8159	5.5566	7.4953	8.0924	10.0381	8.3851	7.2786	5.8959	6.0304	6.0249	8.3581	9.7016	8.377	7.5997	7.0333	5.3551	10.5067	9.9002	5.6113	7.7139	7.7742	6.8373	10.5676	7.9014	9.0773	6.6245	7.344	9.3626	9.3122
RAC3	8.45	9.2867	10.2002	9.4204	10.4167	8.9336	9.5151	10.2954	7.9845	7.2849	9.8328	10.3141	10.7046	7.8373	8.9498	10.0655	9.3725	11.2354	8.0945	8.4236	9.5507	8.4702	9.425	9.1971	9.3413	9.7264	10.0946	8.9458	8.999	8.909	10.3636	9.4179	8.7616	10.3313	7.5427	9.8542	8.8149	9.1882	11.9922	9.2105	10.4549	7.5408	10.2065	9.5259	9.8923	8.1279	9.7607	9.0432	11.5671
RAC1	12.5525	12.4524	12.4753	12.3549	12.6437	12.8258	12.2066	12.8491	12.7451	12.6984	12.6972	12.5842	12.6195	12.6932	12.9962	13.0569	13.4053	13.2483	12.4179	12.1645	12.6672	12.2093	12.5368	12.789	12.3582	12.3312	12.7803	12.7231	12.492	12.851	13.3609	12.3798	12.3797	12.6527	12.4419	12.6017	12.5585	12.3026	12.5083	12.7125	12.5768	12.7074	12.8483	12.5902	12.6495	12.7606	12.6859	12.4555	12.4223
SBDS	10.6598	11.2552	10.7134	10.9946	10.1965	10.2044	11.0704	11.1267	11.0378	10.5918	10.7945	10.7333	10.4716	11.0966	9.9969	10.6514	10.3385	10.6875	11.2963	10.8595	10.7262	11.4775	9.9536	10.3814	10.9043	10.8025	10.3174	11.1926	10.978	11.697	11.0262	10.6794	11.0161	10.8689	10.6424	11.2926	10.8863	11.3429	10.3359	10.8936	10.2456	11.6493	10.8485	10.7083	11.6575	11.6408	10.3732	11.1013	9.6292
RCL1	7.5745	8.6876	8.8216	8.4247	8.5342	8.3722	8.2214	7.831	9.1353	8.6942	8.9736	9.0631	8.5779	8.3448	8.4934	8.1907	8.4028	8.1471	8.3423	7.9615	8.5805	7.5861	8.1532	8.4359	8.2244	8.7148	8.3157	8.0812	9.1565	8.2955	8.4986	8.6905	8.578	8.3233	9.0598	8.3555	8.2267	8.0603	8.7028	8.6267	8.1906	7.7369	8.1165	8.7038	8.3763	8.5878	8.6521	8.3036	7.8228
SBK2	0	0	0	0.431	0	0	0	0	0	1.2837	0.6515	0	0.8941	0.4595	0	0	0	0	0	0	0	0	0	0	0.6303	0	0	0	0	0	0	0	0	0	0	0	0.8169	0	0	0.9324	0.6828	0	1.2739	0	0	0	0	0	0
MRPS18A	10.968	10.8249	11.1383	10.1454	11.0419	11.1499	10.5352	10.6848	9.9079	11.3149	10.2386	11.7151	11.1213	11.2975	11.4148	10.4763	11.6525	11.2145	9.6256	9.9731	10.202	9.7716	11.4989	10.8268	10.7781	10.6942	10.9458	11.238	10.5831	10.7962	11.0828	10.3879	9.9901	10.4309	11.3483	10.9338	10.2834	9.9686	11.759	11.1739	11.1934	10.3296	11.2132	10.6491	10.7746	9.5015	10.476	10.2965	11.9821
CPLX2	0	0	0	1.0318	0	6.0318	0.3967	0	1.0441	0	0.6515	1.685	2.1484	0	0	4.6164	0.7885	0	0.5239	11.3962	0	0	0	0	6.5901	3.065	0	1.465	0	0	1.1659	3.1937	8.3294	0	5.4321	0.5298	2.2655	0	0	0	0	0.4964	0	6.6527	0	0	0	0	0.9918
CPLX3	0.8106	1.9488	2.6113	1.2587	2.7543	5.0831	0.3967	0	1.3747	4.7432	2.8636	2.3183	3.1252	0	2.9089	6.7199	1.2954	0	2.8338	11.4915	2.3773	1.9641	0	1.7117	7.6392	4.0907	1.7087	3.5316	1.8717	0.5473	0	4.0464	8.7939	0.9452	5.6795	1.6863	3.107	0.8646	2.1602	1.4941	1.7745	2.9967	0	7.1575	0.9549	1.4482	0.8475	0.4878	0
ORC3L	9.0111	8.3152	8.2164	9.8431	7.4058	6.6977	8.3318	9.1333	8.6298	7.7563	9.0563	8.7874	7.9604	8.7537	6.9007	7.9111	7.5705	7.9957	9.0531	9.2145	8.0131	9.0395	6.678	7.9336	8.3264	7.6897	8.2201	8.7068	9.0005	9.4537	7.7054	8.8519	9.3281	8.1625	9.3335	9.1952	9.0065	9.2815	6.3851	8.4912	7.5362	9.7029	7.6198	9.3901	9.8635	8.9064	7.8456	8.4115	6.3056
CPLX1	6.3584	6.2791	7.428	9.566	8.3347	6.5787	9.0562	9.3423	5.655	8.4137	12.1614	7.1076	9.3422	6.4351	6.2078	7.6824	7.8506	9.4003	8.2888	10.745	7.7897	9.0484	8.267	6.4786	8.4332	9.307	8.6892	3.783	5.3724	6.2688	8.259	6.4583	7.6076	8.6334	8.2105	6.3531	7.9528	8.3812	10.0517	9.395	10.1643	8.1264	9.6402	8.8984	8.558	8.5027	7.0541	8.6235	8.6489
AP2A1	12.0306	11.6953	11.3009	11.9927	12.6414	13.4337	11.821	12.3601	11.7722	12.7328	12.2806	11.2744	13.2177	11.5957	12.554	12.5262	12.7488	12.6633	11.2923	12.3952	12.5178	11.1487	12.3632	12.8196	11.9213	11.6146	12.9392	12.203	12.243	12.285	12.0366	12.2052	12.1194	12.2027	12.2916	11.8013	11.7814	11.6509	12.3526	12.8717	13.046	12.02	12.2839	11.5712	11.5203	11.6983	11.8524	11.5464	12.8625
CPLX4	0	0.6527	0	1.6272	2.7543	1.2453	0.3967	0	0	1.9521	2.6175	0.5292	0	0.4595	0	3.9732	1.6698	0	0	11.1027	0	0.4465	0	2.6135	6.4793	2.0123	0	1.8644	0	0.5473	0	1.894	7.3981	2.9027	3.3567	0.5298	2.0167	0.4961	0	0	0	1.9541	0	3.6432	0	0	0	0	0
AP2A2	11.4082	11.0452	10.5077	11.2578	11.644	11.6203	11.2027	11.6772	10.8254	12.0254	11.8323	10.5387	12.284	10.7399	11.375	11.2643	11.7413	12.0399	10.9602	11.9841	11.5237	11.3907	11.4648	11.6484	11.6948	11.0444	11.8084	11.3825	11.4866	11.389	11.8404	11.069	11.5489	11.6243	11.1939	11.2826	11.504	11.4058	11.3679	11.0069	12.3276	10.6675	11.3936	10.0685	11.0605	11.5221	11.9952	11.4046	11.8415
LOC389333	5.302	4.3939	3.5937	4.6453	3.1148	6.1197	5.9851	4.1154	2.9826	7.3997	5.3759	3.7917	5.5913	3.6587	4.2652	3.6741	6.3908	3.5226	3.6303	4.8139	3.2314	5.1916	5.9663	4.4249	4.6183	3.8517	3.1603	3.227	4.0379	3.1443	3.8135	4.6696	5.3942	5.2131	5.2688	3.3669	4.2108	5.5408	3.5973	4.6218	5.0213	5.2308	5.9701	5.0332	3.773	3.7115	4.9154	4.7839	4.984
LILRB3	7.3484	3.9703	5.134	5.0222	6.3938	4.7351	4.0723	5.396	3.7909	5.4776	2.6984	3.3861	4.433	2.8101	5.7263	6.5272	3.4831	4.2417	3.4104	3.9052	4.0946	4.5934	3.8688	5.7629	5.1685	4.1205	4.1711	3.9566	3.3665	2.2296	4.0162	4.4217	4.6694	5.9554	4.4074	4.3571	5.5148	6.7488	2.7119	3.4585	4.8448	2.5676	1.9397	5.627	2.2492	3.5522	4.4214	6.4049	6.4143
CADPS	2.0057	3.0767	4.6838	0.7625	3.1148	1.2453	0.7074	0	0.6146	1.2837	1.7151	0.5292	0.8941	1.0877	1.203	5.5419	3.1699	1.3864	3.6303	11.0237	1.6313	5.0723	0	1.0961	6.5819	4.0907	0	2.4334	2.7763	0	0	3.5208	8.7816	1.917	4.4462	1.6863	2.6625	3.4931	2.8571	1.4941	1.1445	3.4405	0.7732	6.4236	0.9549	1.4482	2.2007	0.8516	1.574
FIGNL1	6.6621	7.4122	7.7639	7.4944	6.7839	4.1251	7.5908	7.062	6.7866	5.413	7.4138	8.1727	6.0307	6.7335	6.2821	7.0269	6.2323	6.1377	7.8177	7.2425	6.8885	7.6758	5.9397	6.2497	7.6031	7.4569	6.8667	6.6943	6.7031	8.0389	7.3948	7.0206	7.2462	7.0985	6.6241	6.9836	6.8954	7.3091	5.8206	6.6177	6.1169	7.6686	6.4629	7.5005	7.9256	7.9703	5.7376	7.2077	5.8418
KDM4DL	0	2.3233	0	0	0	0	0.3967	0	0	0	0	0	0	0	0	0	0	0	0	0.4967	0	0.7869	0	0	0	0	0	1.2144	0	0	0	0	0.5182	0	0	0.5298	0	0	0	0	0	1.402	0	0	0	0.8986	0	0	0.9918
PBX3	7.0709	5.6659	5.1668	7.3448	7.1767	6.4934	7.1892	7.0118	4.5426	8.1911	7.5606	5.0205	6.352	5.3359	4.3597	6.9603	4.3671	5.2219	5.2056	9.3768	5.5593	6.9065	6.0305	7.1792	7.7126	5.4566	6.0859	5.4495	5.7022	8.1177	6.6864	7.7704	7.664	8.2061	7.7735	5.5176	7.6201	7.3129	5.3663	5.9929	7.0483	6.1953	7.7395	7.4562	7.8861	7.7989	4.9716	7.8895	5.9145
PBX1	7.1948	10.7044	9.3311	6.0843	7.5307	8.4249	6.5503	5.2068	7.9723	10.2885	11.9784	9.075	8.1291	8.5948	8.0657	10.1924	9.5909	6.4622	10.6103	10.6303	9.2644	10.7475	7.1924	11.2268	7.2605	9.9439	10.3715	8.3655	8.3928	5.6802	6.1427	9.7176	11.0524	7.9655	10.9786	5.1176	9.273	8.0152	9.8753	9.7119	9.015	6.8882	5.8152	8.3444	3.8687	11.1376	8.604	6.0912	7.028
AIRE	0.4615	0	0	0	0	0	0	0	0	1.2837	0	0.5292	0	0	0	0	0	0	0	1.7933	0	1.6673	0	0	0	0.5195	0	0	0	0.5473	0	0.4731	1.1994	0	0	0	0	0	0	0	0	0.4964	0	0	0	0.5182	0	0.4878	0
TMOD2	7.1496	6.6761	5.0604	7.0959	6.0473	5.9055	7.6579	6.275	7.3485	6.3712	7.4891	6.5484	4.6945	7.5416	3.9376	7.4351	5.5035	4.2901	8.5283	9.4767	7.666	8.2369	4.704	5.6084	7.0736	6.1096	5.2643	7.201	7.6813	7.3231	5.9237	8.2883	8.024	7.5291	6.3656	6.0683	6.7396	6.9119	5.4828	6.907	5.6272	7.9955	5.243	7.8407	6.8041	7.5321	5.7907	7.0148	5.5074
MFSD11	8.7723	8.8762	7.9312	8.772	7.943	8.3845	9.2678	8.9644	9.7569	7.9679	8.8478	8.3624	8.5407	9.0887	8.9717	7.6389	8.2948	8.3888	8.9413	8.9695	9.3268	8.9811	9.0657	9.135	8.6858	9.1244	8.1782	10.0052	8.8388	8.6509	8.5294	8.5819	8.7474	8.8205	8.6038	9.5186	8.4895	8.9632	9.1743	8.9051	8.2844	9.0551	8.3609	8.4886	7.8368	9.0825	8.9425	9.1493	9.3304
NSUN2	10.3815	10.3809	10.457	10.3874	10.386	9.9799	10.6078	10.4677	10.8037	10.2735	10.5917	10.5638	10.2207	10.502	10.2006	9.4653	9.9818	10.6328	10.4461	10.1253	10.1926	10.6613	10.314	10.2735	10.7942	10.7877	10.5093	10.1201	10.5675	10.3791	10.5074	10.2786	10.4462	10.6734	10.3669	11.0932	10.1744	10.4999	10.3756	10.0662	10.3597	10.1991	10.2108	10.4753	10.3797	10.4962	10.3767	10.6391	10.2303
NSUN5	9.5724	9.8397	10.604	9.9566	10.1727	10.7026	9.9331	10.9209	10.2071	11.0587	10.1141	10.5087	10.7791	10.1547	11.3722	10.4123	10.6759	10.7237	9.624	9.6732	10.1638	9.7632	10.5647	10.2481	9.8488	9.9305	10.5238	10.1788	10.1951	10.6311	10.6381	10.3159	9.6172	10.1428	10.2472	9.6958	10.2092	9.6717	10.7086	10.8078	10.5953	10.5204	10.3915	10.5055	10.4232	10.0324	10.465	9.8595	10.0156
NSUN4	9.0079	9.4909	7.8884	9.6658	9.4238	8.6582	10.0934	9.0663	9.1216	8.2329	8.6622	9.0547	8.3802	9.6425	8.3161	8.3225	8.852	8.9652	9.5109	9.2265	9.173	8.3615	9.2646	9.2918	10.1509	9.1823	9.6815	9.3292	9.0433	8.3352	9.602	9.6193	9.5622	9.0584	9.349	9.1665	9.4795	9.7097	9.2369	9.4335	8.6695	8.0094	7.9066	8.3851	8.7852	9.808	9.232	10.0061	9.3167
NSUN7	5.4952	6.9273	6.3858	5.8431	2.7543	4.8286	5.175	3.2469	6.6785	5.2594	5.9559	6.1317	5.0712	6.9677	4.4485	5.7134	5.5264	5.1903	8.4014	5.3816	6.396	6.5185	2.9701	5.3712	3.2879	6.206	4.698	6.1224	6.4191	5.6002	4.6584	6.2825	5.6761	5.231	6.4055	5.7847	5.1405	6.2024	4.0842	6.7816	5.3126	8.2887	4.9439	5.9227	5.6382	6.2516	5.967	4.2556	2.7932
NSUN6	6.5735	6.6517	7.8356	7.2391	5.8697	3.4053	7.4438	5.1549	6.671	5.2594	6.0334	7.9348	4.6945	6.7736	5.2765	6.1616	4.5121	6.2181	8.3977	6.674	5.8136	7.4933	5.899	6.3026	7.3744	7.2506	5.1765	6.1224	6.5477	7.4312	6.6511	6.592	7.2787	6.6105	6.2931	6.5435	6.8293	7.4066	4.4009	5.9081	5.7621	7.3579	6.4277	6.7586	7.5778	7.1617	4.9531	7.6095	5.2319
PRAMEF4	0	0	0	0	0	0	0	0	0	0	0	0	0	0	0	0	0	0	0	0.4967	0	0	0	0	0	0	0	0	0	0	0	0	0	0	0	0	0	0	0	0	0	0	0	0	0	0	0	0	0
PRAMEF5	0	0	0	0	0	0	0	0	0	0	0	0	0	0	0	0	0	0	0	0	0	0	0	0	0	0	0	0	0	0	0	0	0	0	0	0	0	0	0	0	0	0	0	0	0	0	0	0	0
PRAMEF6	0	0	0	0	0	0	0.3967	0	0	0	0	0	0	0	0	0	0	0	0	0	0	0	0	0	0	0	1.0938	0	0	0	0	0	0	0	0	0.5298	0	0	0	0	0	0	0	0	0	0	0	0	0
TUBG2	8.5564	7.7479	8.4592	8.6957	8.3088	9.6975	8.7336	10.2104	7.5784	10.0496	8.3703	8.5842	8.9171	8.4752	9.2318	8.3487	9.0649	8.9698	8.8614	9.5779	7.6155	9.5743	8.5991	9.6918	8.6864	8.1256	7.8953	8.8786	7.9776	8.7573	8.736	9.4479	9.032	8.8558	9.1652	8.3633	9.1195	8.9054	8.4882	8.1929	9.203	9.1811	8.8132	9.1175	8.8831	8.9884	8.765	8.964	9.8585
FAM71F1	0	0	1.4349	0.7625	0	0	0	0	0	0	0	0	0	0	0	1.3049	0	0	0	1.955	0	0	0	0	1.0676	0.5195	0	0	0	0.5473	0	1.1139	0.8986	0	0	0	0.8169	0	0	0	0	0.4964	0	0	0	0	0	0.8516	0
PRAMEF1	0	0	0	0	0	0	0	0	0	0	0	0	0	0	0	0	0	0.8537	0	0.4967	0	0	0	0	0	0	0	0	0	0	0	0	0	0	0	0.5298	0	0	0	0	0	0	0	0	0	0	0	0	0
PRAMEF2	0	0	0	0	0	0	0.3967	0	0	0	0	0	0	0	0	0	0	0	0	0	0	0	0	0	0	0	0	0	0	0	0	0	0	0	0	0.5298	0	0	0	0	0	0	0	0	0	0	0	0.4878	0
FAM71F2	0.4615	2.1481	3.7842	3.4722	0	0	4.4727	0	0.6146	0	0	4.045	0.8941	1.0877	1.8497	1.3049	0.7885	0	3.4104	2.9215	0	3.9883	1.4377	0	1.4026	0	1.0938	0	1.6451	2.8987	1.5189	1.7349	1.6603	1.917	0	1.2209	2.2655	2.9958	0	0.9324	0.6828	2.84	1.6449	0.6298	2.5091	2.009	0	4.344	2.5712
PTCH2	4.6511	3.9886	4.4786	4.2294	2.2724	1.9036	4.0992	0	1.3747	3.9399	2.1456	3.5402	0.8941	2.2483	2.2946	5.0597	2.9156	3.3042	4.5972	5.0107	1.6313	3.9883	1.4377	3.253	3.7658	2.5281	2.4692	2.1768	3.6053	2.9853	2.2422	4.8356	4.605	2.9894	1.4506	2.1856	4.6651	4.2208	1.6238	2.4705	1.1445	1.9541	2.1844	2.2724	2.8279	3.2695	3.1033	4.2556	3.9845
OR7G1	0	0	0	0	0	0	0	0	0	0	0	0	0	0	0	0	0	0	0	0	0	0	0	0	0	0	0	0	0	0	0	0	0	0	0	0	0	0	0	0	0	0	0	0	0	0	0	0	0
PCDHGA2	2.3636	4.9153	7.945	2.7161	3.1148	7.2588	6.6822	6.2037	2.6578	6.0348	7.1278	5.1877	8.943	7.7078	6.396	4.6164	8.898	3.7984	5.2358	7.104	5.4249	6.5981	5.0148	3.7565	8.2938	6.0404	6.6718	6.7675	4.2136	2.8987	4.6935	2.6855	6.3366	7.2638	5.6673	5.475	1.3353	9.3993	4.2512	4.6218	6.2142	6.6333	5.5132	5.2421	4.8657	6.0915	5.4039	3.0427	3.792
PRAMEF9	0	0	0	0	0	0	0	0	0	0	0	0	0	0	0	0	0	0	0	0	0	0	0	0	0	0	0	0	0	0	0	0	0	0	0	0	0	0	0	0	0	0	0	0	0	0	0	0.4878	0
PRDM9	0	0	0	0	0	0	0.3967	0	0	0	0	0.9154	0	0	0	0	0	0	0.5239	0	0	0	0	0	0	0	0	0	0	0	0	0.4731	0	0	0	0	0	0	0	0	0	0	0	0	0.5551	0	0	0	0
SGK269	10.2674	9.995	9.9648	10.3143	9.8878	8.6285	9.7384	9.0468	9.6877	9.6518	10.6436	8.9896	10.3373	9.576	8.0374	9.728	9.2555	9.5662	10.5718	10.1983	9.6343	10.6558	10.6973	10.6465	10.3493	9.4309	10.8656	10.0258	9.9013	10.1162	10.1646	9.5898	10.5963	11.0914	9.6676	10.9322	10.3904	10.7681	8.8048	9.3853	9.7006	9.1862	9.5059	10.4918	10.4404	10.9074	9.2068	10.0862	9.1832
FAM108B1	9.1148	9.581	8.6879	9.5798	8.8717	7.322	9.4988	7.8393	9.1993	7.8218	9.4865	9.6642	8.3653	9.6527	8.594	7.7331	7.3178	7.7528	9.1903	9.3723	8.5673	9.3521	8.8333	8.8983	9.2637	9.5525	8.653	8.8038	9.0735	10.1029	9.1783	8.1255	9.0152	8.8311	7.731	9.8396	8.4315	8.7171	7.8368	8.4126	8.2663	9.0642	9.8642	8.7283	8.3865	9.6132	8.4883	9.1171	7.2965
TBC1D1	11.35	10.8528	9.9462	11.6296	11.24	10.9674	12.0187	9.939	9.737	11.2912	11.9953	9.8109	12.1257	9.8976	9.3914	10.7642	10.2422	10.8002	11.0635	10.5974	10.8028	11.4336	11.9587	11.9751	11.1692	10.798	10.5869	9.9787	10.4201	10.5401	11.4371	10.7681	10.8894	12.2191	10.5392	10.8374	10.7741	11.5976	10.5487	11.3524	11.181	11.6157	12.7006	11.1769	10.8591	11.4843	9.8415	11.5335	11.3694
ZXDA	4.8899	6.3516	5.2337	5.3712	3.849	5.0831	4.9862	4.9566	4.9169	4.6662	5.6949	5.6743	4.5433	5.3755	5.0683	5.3472	5.1368	3.1813	5.5128	5.4511	5.0517	5.7243	4.5012	5.2685	4.7118	4.9089	5.221	5.7263	4.8675	5.7925	4.6584	5.6632	5.7819	5.1393	5.9327	4.535	3.8786	5.2915	5.2916	4.9949	5.1499	5.6401	4.4771	5.5026	4.6399	5.6761	4.9154	4.7627	4.1543
PAMR1	4.2263	5.6496	3.9524	3.1713	4.8941	6.5578	4.388	10.1603	3.4712	7.2849	5.1394	4.0832	5.6663	1.8583	5.7651	6.2756	3.4831	3.0468	2.0232	6.0961	4.2617	4.5086	4.2652	7.6891	4.7417	3.8078	6.9485	3.6374	5.0172	3.1443	5.0043	4.5788	5.639	6.5261	4.2845	7.5254	6.8485	4.0879	3.2215	3.5731	5.0742	4.0889	9.4689	5.6356	1.7426	2.8176	5.4517	5.669	6.8785
RAD9A	8.1056	7.693	8.2641	7.9258	7.5849	8.7831	7.665	7.5399	7.4071	8.5592	7.611	8.0154	8.6583	7.3646	8.6122	8.581	8.126	7.8372	8.3525	8.1836	8.1302	8.1161	8.1987	8.1698	7.792	8.0347	8.2692	7.6667	8.1023	8.614	7.6138	8.5711	8.1258	8.0411	6.6252	7.3133	8.4039	8.0333	8.1118	8.3717	8.149	8.128	7.8564	8.2784	8.1019	7.6432	8.0954	8.369	7.8957
ERGIC2	8.7557	8.5447	8.1444	9.3327	7.7519	6.3062	9.4069	8.095	8.1145	7.0396	8.1328	8.6699	6.6272	8.5098	6.6804	7.5973	7.1433	7.8619	8.8614	8.0514	7.8609	8.8898	7.3058	7.5471	8.9584	8.536	7.7809	8.048	7.8962	8.9337	8.0948	8.2336	8.8722	8.0128	7.6462	8.9814	8.7728	9.1365	7.1127	7.0523	7.2045	9.0927	7.9569	8.3249	8.8556	9.0869	7.2141	9.3731	6.9494
ERGIC3	11.7091	12.2084	11.8232	12.3937	13.3734	13.3505	12.2414	13.5368	12.8235	13.7053	12.9862	12.3092	13.1935	12.1893	12.585	14.3315	13.3924	13.6338	12.5546	12.4161	13.0584	11.8973	13.4224	12.9046	12.5947	12.6461	13.192	12.7037	12.6088	11.6129	13.4182	13.8756	12.3312	12.8815	13.1756	12.9471	12.6771	12.2814	13.3917	13.0825	13.4372	12.5651	13.0314	13.4116	12.4345	12.275	12.7291	12.2664	13.9838
CDR2L	7.3328	6.3415	6.4852	7.2687	7.0364	8.075	8.0146	6.7481	6.7082	7.3625	6.3684	6.3745	7.182	6.0985	5.1233	7.0431	7.1727	6.6594	5.8116	8.1381	7.1019	5.5566	6.7712	6.7542	6.9828	6.5375	5.5701	6.8064	7.9154	6.3848	6.2644	7.3054	6.7044	7.049	7.5382	5.1895	7.1095	6.1616	6.2469	5.8181	7.7006	5.8904	6.342	7.6416	6.8221	5.6638	6.3244	7.4854	8.0921
ERGIC1	11.2356	11.6168	11.7133	11.7218	12.205	12.4098	11.6544	11.7772	11.7965	12.0135	11.7049	11.6975	12.7958	11.8634	12.8081	11.711	12.2934	12.2044	11.2468	11.2896	12.18	11.51	12.291	11.9579	11.6797	11.8648	12.2526	11.7728	12.3054	11.5793	12.1513	11.6832	11.4893	12.1102	11.8282	12.1639	11.2348	11.6827	12.5651	12.0049	12.5778	12.4103	12.3264	11.6308	11.4392	11.5005	12.2946	11.3832	12.2341
CLEC14A	8.6715	6.9871	6.7592	7.4259	8.0518	6.5367	7.1512	6.7126	6.8209	6.7629	6.6647	6.5688	6.8149	6.7982	7.0919	8.3745	6.3782	5.6962	6.1419	7.5515	6.5111	6.4242	6.67	8.3071	6.8174	7.1747	5.6374	6.9468	6.5395	6.2945	7.9057	6.8804	6.4501	6.7658	6.761	6.8787	6.7802	7.0701	5.7102	6.8739	7.3183	7.0081	6.367	8.4086	5.2146	6.6433	6.8839	7.8447	7.8101
PDF	7.1984	7.0203	7.2188	7.7902	7.5224	7.0043	8.2018	7.9961	7.4763	7.7165	7.9779	6.6012	7.6424	7.8725	7.012	7.3981	8.1702	7.7113	7.6272	7.4458	7.5724	7.1762	8.2287	7.3838	7.6495	8.0963	7.809	6.6674	7.6099	7.9935	7.4637	7.8044	7.7802	7.3157	8.329	7.9138	8.0501	7.6342	7.4433	8.0364	7.9283	7.4424	8.7842	8.4989	6.8884	7.2914	7.8026	8.0294	7.9614
B3GAT3	10.4237	10.3426	11.2429	11.4274	11.6688	12.7339	10.7482	11.8172	11.1169	11.5602	9.7972	10.0413	12.202	11.0543	12.0993	11.627	11.8476	12.2493	10.3356	10.9462	11.6506	10.7127	12.0108	11.4762	10.8198	10.9968	11.9689	11.6868	11.5116	10.6523	10.9865	10.8291	11.1304	10.9808	11.488	11.4786	11.4551	10.5153	11.6149	11.3479	11.6618	11.0759	11.2636	10.6248	11.1794	10.737	11.9304	10.9778	10.8768
B3GAT2	2.8384	1.4717	1.4928	2.0917	0	1.2865	0.9908	1.2853	1.8991	2.0403	1.1552	1.9277	0.9139	1.901	0	2.4633	0	0	3.9209	7.2755	0.8288	3.7123	0.6917	1.5389	3.7264	2.4604	1.1685	2.2427	1.9512	3.9904	0.7197	1.8102	6.1826	2.2876	3.3045	2.3678	2.5785	2.8107	0.7954	1.593	1.5484	3.719	0.8087	4.3703	3.6001	2.6911	0.904	2.0061	0
B3GAT1	5.421	3.5692	5.0604	6.2453	3.6432	6.0617	5.1876	5.257	1.87	5.9026	7.1611	5.3055	4.9562	4.3842	6.9471	6.0053	4.9113	3.1813	8.2807	10.7436	8.3495	5.4766	2.9701	5.706	7.2345	3.9359	3.8691	3.2933	8.046	3.5372	3.8759	5.79	9.1833	6.2647	7.2569	3.5959	6.4814	4.4548	7.5838	2.8796	4.26	5.5545	2.5761	5.8964	6.4331	4.0866	3.5099	4.344	4.8909
FAM66E	0	1.1004	0.8889	0.7625	0	0	0	0.7253	2.0657	1.2837	2.1456	0.9154	2.1484	0.8076	0	0	1.9668	0	0.5239	2.841	1.9249	1.2933	0	0	1.0676	0.5195	0	1.2144	0	1.2533	0.6977	1.556	2.2897	0.9452	3.6502	1.2209	0	0.4961	0	0	1.1445	0.865	1.2739	2.099	1.2677	0	1.1368	0.4878	0.9918
FAM66C	2.5609	3.1714	4.6352	3.1713	1.5438	1.2453	4.2508	3.5977	2.8822	2.7525	4.5398	3.7917	3.3843	4.4351	4.1641	3.0623	3.9584	3.3042	4.8371	4.8958	3.1197	6.1049	2.9701	3.8732	3.2046	3.6672	2.1385	4.4678	1.8717	5.5008	3.1834	4.0121	5.0052	4.4169	5.3114	4.4787	2.8264	4.0879	0	1.4941	4.3484	5.8702	4.5223	5.667	4.4974	4.8189	2.432	2.4396	1.574
PER1	9.6105	10.8763	9.4831	9.8442	9.928	11.6508	8.6712	11.8475	9.6802	10.7359	9.4457	10.9025	10.6964	9.9111	11.3077	10.7495	11.0145	10.9913	10.5073	10.7339	11.0869	9.7553	11.1058	11.9162	9.089	9.1275	10.8283	12.1725	9.052	11.1843	9.9456	11.4141	9.6267	10.6929	10.7792	11.1359	9.1927	9.29	10.3506	12.0195	11.5709	10.2704	10.38	11.4814	10.7406	10.0336	9.6652	9.6907	11.306
CPPED1	11.3905	9.9893	9.7632	11.2587	10.2655	9.3937	10.4133	10.9262	10.5386	9.6723	9.6358	10.0594	9.5465	10.3531	10.0528	9.6243	9.8031	9.7852	10.2706	9.9825	9.842	10.1802	10.2138	10.2195	10.3274	9.8603	10.0303	10.3001	9.9588	10.3215	9.8984	9.8744	10.378	10.1517	10.1383	11.3041	10.5128	10.0778	9.3669	10.3231	9.6175	8.9334	10.2108	9.5587	10.0507	9.9691	10.7064	10.2129	9.8904
OR10A2	0	0	0	0	0	0	0	0	0	0	0	0	0	0	0	0	0	0	0	0	0	0.7869	0	0	0	0	0	0	0	0	0	0	0	0	0	0	0	0	0	0	0	0	0	0	0	0	0	0	0
UXT	10.2203	10.3204	10.7915	10.3432	11.1022	11.7412	9.8528	10.2688	11.0404	11.1728	10.6275	10.7759	11.3236	10.0563	10.8543	11.9469	11.1828	10.6354	10.5766	10.0419	11.3528	10.4203	10.4085	10.9432	10.0413	10.3027	11.1282	10.6825	11.1756	10.8851	11.1906	10.7955	9.9409	10.9623	10.785	9.5653	10.7455	10.5819	11.0008	11.3456	11.0666	10.6767	11.044	10.7323	11.3727	10.2866	10.6134	10.0506	10.7645
CALM2	12.4157	11.7495	11.833	12.7732	12.2668	11.4148	13.5002	12.3235	12.2894	10.6663	12.5904	11.8518	11.2776	11.7709	11.2016	11.7814	11.467	12.0792	12.329	12.6935	11.685	12.6327	11.6635	11.8412	12.6136	12.4237	11.2268	11.8907	11.6758	12.694	12.463	12.0599	12.6202	12.4733	11.1017	12.3432	12.1081	12.5049	10.777	11.7598	11.5752	12.416	12.4633	12.886	12.7776	12.2509	11.9301	12.996	11.8585
CALM3	13.044	12.8368	12.9887	12.7965	12.9974	14.1409	12.5394	13.0158	12.9974	13.3861	13.6724	12.6328	13.8928	12.7726	13.7627	13.7867	13.2963	13.3957	12.8567	13.4073	13.797	12.7276	13.6871	13.6209	12.8929	12.6384	13.2882	13.178	13.394	12.6882	13.108	13.4103	13.0027	13.2665	13.4436	13.045	12.9494	12.9237	13.6484	12.8061	13.9779	12.3235	13.5977	13.5447	12.5744	12.4569	13.7756	12.6607	13.8327
SPG21	11.9883	11.5589	11.328	11.8348	11.7846	11.5685	11.3684	11.3242	11.6509	11.5934	12.0355	11.5656	12.0766	11.3476	11.4387	11.1495	11.7443	11.8195	11.2316	11.1517	11.8471	11.4659	12.513	11.9217	11.5433	11.4168	12.0823	11.4953	11.603	10.9243	11.9294	11.2614	11.4407	11.9228	11.7606	11.7845	11.5123	11.701	12.1099	11.3679	11.7655	10.7226	11.7764	11.0715	11.2922	11.0497	11.9227	11.842	11.784
CALM1	13.1743	12.0048	11.9968	13.1522	12.7092	12.1409	12.6449	13.2519	12.4235	12.8216	12.43	12.0672	12.1886	12.5836	11.1968	12.4123	12.4402	12.0862	11.8174	13.6734	12.3741	12.9917	12.4744	12.2448	13.0005	12.2876	12.2028	12.6126	12.405	12.8339	12.5888	12.2157	13.1748	12.975	12.6949	13.3443	13.2135	12.8185	12.0664	11.8686	12.5527	12.7734	12.8012	13.0012	12.5819	12.7669	12.8254	13.0385	12.5869
GSDMA	0.8106	0	2.1399	0.7625	2.2724	4.1251	2.8736	2.4785	1.0441	2.4071	1.0987	2.3183	0.8941	1.0877	1.203	3.8314	0	0	0	3.6448	0	2.5148	1.4377	2.9684	0.6303	2.0123	0	3.0077	4.3702	0	1.8022	2.6855	0	2.8106	2.6322	0.5298	0.8169	0	0.7604	0.9324	2.0096	2.0994	1.2739	0.6298	0	3.134	2.8064	0	3.1553
GSDMB	5.5543	1.9488	4.4786	4.1181	2.2724	3.5809	3.3915	1.2058	3.8356	1.9521	2.1456	4.1205	1.838	2.6443	2.6342	4.9266	0	3.5226	7.029	3.6915	0	5.0249	1.4377	1.7117	2.1002	4.3271	0	1.8644	4.6091	4.5323	3.0811	3.941	4.6799	2.9027	1.4506	2.8502	5.7012	5.5534	1.2557	3.5731	2.0096	4.7481	2.7382	3.705	3.5599	4.2264	2.432	4.9805	2.7932
GSDMC	0.8106	0	1.4349	0.431	0	0	1.5354	0	0	0	0	0	0	0.4595	0	0	0	0	0	0.4967	0	0	0	0	1.4026	0	0	0	0	0	0	0	0	0	0.6578	0.5298	0	0	0	0	0	0.4964	0	1.4016	0	0.5182	0.8475	2.0766	1.574
GSDMD	12.3311	10.1271	11.834	11.2196	11.5686	12.0337	12.0682	12.316	9.9031	12.3571	11.0937	10.819	12.1342	11.6605	12.1235	11.26	11.5752	11.8906	10.0619	11.0589	10.7173	11.5206	12.2667	11.0998	12.1222	11.1227	10.2247	10.959	10.5197	10.3979	11.26	11.4353	11.2217	11.4016	10.6466	11.4441	12.2274	11.5353	11.6892	10.5225	12.4212	11.2825	12.2269	12.2346	11.3636	10.6597	12.0627	12.8138	11.7909
HRH4	0.4615	0.6527	0.8889	1.6272	0	0	1.6849	1.5656	1.3747	0	0.6515	0	0	0.4595	0	0	0	0	0	0.4967	0.7649	1.4924	1.0971	0.6498	1.9029	0.5195	2.1385	0.5263	2.0675	0.5473	1.1659	0	1.1994	0.5486	0	1.4723	0	0.8646	0	0	1.1445	0.4964	0	1.0667	0.5551	1.4482	0	1.7713	1.9876
UPK1B	0	0	0	0	0	0	0	2.2986	0	0	0	0.9154	0	0	0	0	0	0	0	0	0	0	0	0	0	0	0	0	0	0	0	0.4731	0.5182	0	0	0	2.4776	0	0	0	0	0	0	0	0	0	0	0	3.6852
DLGAP2	1.5285	3.1714	3.6921	0.7625	1.5438	0	0.3967	0	0.6146	2.7525	2.6175	3.1659	0.8941	3.3224	2.6342	3.2962	3.1699	3.5226	1.2101	6.0961	2.1688	2.7663	2.6151	3.1642	2.2737	0.9006	3.1603	2.8405	2.2398	2.7082	1.1659	2.6855	4.384	2.0838	3.8367	2.8502	2.6625	3.0681	1.6238	2.8796	1.1445	3.2667	1.2739	1.9018	3.6162	3.6131	3.6994	2.6391	3.3071
DLGAP3	3.5305	3.8235	3.1154	4.9837	3.6432	7.8363	6.5552	3.5977	7.4916	5.507	4.0366	5.2892	2.8091	4.9371	4.7571	4.7004	8.3067	2.0801	5.1355	7.7043	8.0053	3.1072	4.0339	3.4156	4.7417	4.4751	3.1603	6.6508	8.4132	2.0802	1.8022	6.9039	5.2865	3.0711	7.8622	1.6863	3.5438	2.4632	5.7102	4.9949	3.8397	7.6303	2.7382	3.9289	2.7293	3.0612	5.0778	5.2173	3.4444
DLGAP1	0	4.7717	0.8889	3.2787	0	1.2453	4.572	0.7253	0	1.9521	4.1798	6.1134	5.2115	1.0877	2.6342	1.3049	0	2.3321	3.0778	6.742	0	4.4854	2.9701	1.9428	3.9304	1.2019	3.1603	2.1768	3.4025	3.6996	0	1.1139	4.4135	4.0242	1.7272	3.7466	2.0167	4.5589	3.6778	0.9324	5.0213	0.865	3.7827	3.9799	1.7426	1.1994	2.6313	2.0766	4.8421
DLGAP4	11.4348	11.8871	12.1434	11.1631	11.8742	12.8762	10.871	11.6798	11.4934	12.7231	11.9406	12.0076	12.2291	10.8837	12.3523	12.7998	11.5858	11.6775	11.1778	11.5524	12.4293	11.3772	11.8857	12.2168	10.9939	10.7696	11.8418	11.2968	11.8954	11.9927	11.5398	12.6449	11.3433	12.0239	11.9218	11.1319	11.4102	11.0201	11.9227	11.7714	12.2598	11.1823	12.3102	12.0623	11.2936	11.0539	11.5117	11.129	13.371
DLGAP5	6.2047	5.0208	3.6921	6.2585	4.5843	0	7.8242	5.257	4.2919	3.031	5.9018	6.1226	4.1135	5.8862	1.203	3.0623	2.213	4.5606	4.2105	4.6582	2.7212	1.9641	4.963	3.253	7.3601	6.8778	4.7597	4.2515	2.3938	6.2601	6.5007	2.3975	2.9035	5.5488	4.4462	5.154	3.8786	4.99	3.4216	2.8796	4.4716	5.0278	5.0403	7.5307	6.6098	5.6138	2.5351	7.0502	3.5698
BRDT	0	0	0	0	0	0	0	0	0	0	0	0	0	0	0	0	0	0	0	0	0	0	0	0	0	0	0	0	0	0	0	0	0	0	0	0	0	0	0	0	0	0	0	0	0	0	0	0	0
HRH2	5.9732	6.4207	4.1728	7.4719	6.9496	10.7978	7.9551	6.8578	7.0051	6.2942	5.874	5.3375	7.4882	5.1502	5.5812	3.6741	6.1009	4.7456	5.1533	6.3857	7.937	4.1737	7.588	7.0112	7.2656	5.7283	6.4084	6.6317	8.5195	5.456	6.7709	7.0798	6.884	7.251	7.4456	5.5315	6.4565	7.092	5.5906	4.1907	7.9111	5.1158	7.288	2.5671	3.773	7.7064	7.1748	6.9784	7.2028
MBNL2	9.3744	10.677	10.8811	9.0962	7.7647	8.7252	8.8431	7.3832	10.469	8.596	9.1579	10.4135	8.1554	11.0934	8.2059	10.0516	8.7941	8.7869	11.0741	9.751	9.1572	10.3214	7.5313	8.5366	9.0342	10.0024	8.8108	10.4305	9.8162	9.5267	7.9353	9.2209	10.3035	8.6114	9.2305	10.806	9.5055	9.4653	8.0254	9.4086	7.4084	10.9327	7.8322	9.3189	10.032	10.5421	8.7531	9.1785	8.7046
MBNL3	3.3287	2.1481	1.4349	2.0474	0	0	1.5354	1.2058	1.0441	2.7525	1.7151	1.4711	0.8941	0.8076	1.203	2.4361	0	0	4.3409	0.8655	0.7649	3.7368	0	1.7117	1.0676	0.9006	0	0	1.3761	1.5084	0	2.5	1.4482	2.4925	0.6578	1.8726	2.4776	3.7784	0	2.4705	1.4936	0.4964	0.7732	2.4273	0	3.4515	0	1.142	1.9876
PLK3	8.5034	7.5375	6.8789	9.1369	7.6455	7.8705	8.032	8.0316	7.4571	8.8413	6.1769	4.8972	6.981	8.5508	6.5661	8.1614	6.9189	8.2767	8.0331	7.9229	7.5737	7.219	8.2776	7.84	8.0887	7.8337	7.7809	7.5786	8.3154	7.2637	7.0331	8.0681	8.7	8.0461	10.4557	7.0908	9.2334	9.0884	7.5033	7.5765	8.1202	7.4215	6.1247	7.7335	5.9543	8.6182	7.8704	8.4419	7.8353
A1BG	8.3154	8.2133	10.0294	7.7196	7.9763	9.4904	8.3929	7.2656	8.8614	7.7224	6.4555	8.5254	5.4283	8.2902	10.056	10.5824	8.8596	6.0872	8.9668	7.4155	9.3144	6.0088	7.8473	7.755	8.1313	8.7644	5.879	8.8439	8.8457	7.0078	7.4805	8.5963	7.883	6.9305	8.3938	6.5572	8.2159	6.7668	9.3193	9.6646	6.9315	9.1763	8.9078	6.1398	7.1135	7.3279	8.3232	8.3298	8.4874
TTC8	9.8054	8.7656	9.3632	10.1414	8.7486	6.8767	9.3267	9.5502	8.3558	8.4674	9.2102	9.1757	7.4603	9.3542	7.0068	8.6099	8.3491	8.3782	10.2619	9.629	8.4852	10.4414	7.8946	9.4817	8.7828	9.4399	7.832	8.7295	8.4488	9.666	8.6758	8.7134	10.2971	9.4507	8.941	10.0613	9.4102	9.929	7.2241	8.1884	8.0461	10.8342	8.9036	9.7841	9.1695	9.7785	8.2054	9.3359	9.0683
PLK2	8.4777	9.3949	10.0816	9.5311	8.7227	5.7303	8.3304	7.5383	8.6585	8.6639	7.7136	11.3359	7.9149	8.9138	7.5384	8.2195	7.0112	7.0592	8.6227	8.1444	9.0791	8.164	8.4868	9.0028	8.6592	9.0339	9.6369	8.1251	7.9776	8.4576	9.3545	7.7626	8.1544	9.8728	9.2539	8.4223	7.9792	9.5348	8.3354	7.5557	7.1866	9.1046	9.067	9.5461	6.8576	8.1077	7.5051	8.3595	9.5741
ZNF720	7.8702	6.9341	7.1879	7.2156	6.3137	6.281	7.3739	6.9136	7.0111	6.3203	6.5375	7.4412	6.1046	7.0598	5.4584	6.9773	5.549	6.2643	8.0137	7.0501	6.3719	7.9835	6.0305	6.7918	6.9952	7.1352	6.2236	6.6123	7.0998	7.6357	6.5494	6.959	7.8349	7.1974	6.7533	7.5631	7.1253	7.653	5.7665	6.5634	6.2719	7.3936	6.8385	6.5041	7.9088	7.9016	6.2122	7.4021	6.0923
OIP5	4.4151	3.6621	4.168	4.9839	2.4243	1.9036	5.4535	3.1269	2.5585	0	5.0698	5.7823	4.0378	4.249	3.5946	1.855	0.8825	4.6149	3.2276	3.4234	3.9028	1.2954	5.0069	3.5159	4.7405	4.8309	4.3686	4.2717	2.3142	4.5619	3.9955	3.5051	3.0672	4.0295	4.1821	4.8181	3.178	3.7981	1.4769	2.9251	3.134	3.3729	4.6541	6.338	5.5653	3.6924	2.7839	4.7281	2.8398
CLCN3	10.8323	11.1513	9.8036	10.3351	10.2175	9.0978	10.8272	10.1429	10.4456	9.3964	11.3147	9.5193	10.5069	10.8577	9.5274	9.055	9.4299	10.2552	10.931	11.2546	10.2517	11.3048	10.649	10.5682	11.2099	10.9124	10.6665	10.2289	10.9878	10.749	10.3493	9.9956	12.0648	10.8239	11.1051	11.8451	10.4654	11.0331	9.4904	10.1892	10.431	11.0039	10.7118	9.6252	10.8463	11.8236	9.3804	11.2948	9.3651
CLCN2	4.515	6.024	6.5258	5.7897	3.849	6.8077	5.8727	6.6482	6.3243	6.1265	5.7722	5.7711	4.6945	6.1977	5.3242	6.4312	6.1009	5.2219	6.81	6.6623	6.8365	5.1916	4.9892	5.706	5.237	6.8671	3.9769	5.8415	6.7177	4.3809	3.9933	7.694	5.9627	5.3666	7.0523	4.6918	4.2689	5.3214	6.2068	5.9298	4.9096	5.4634	4.4305	6.2477	4.7943	4.6799	5.7907	4.9805	5.5688
CLCN1	0.8106	0.6527	0	1.0318	0	0	0	0	0	0	0	0.5292	1.4419	1.0877	0	0	0	0	0	0.8655	0	0	0	0	0	0.5195	0	0	0	0	0	0.8288	0.8986	0	1.9593	0.5298	0	0.4961	0	0	0	0.4964	0	0	0	0	1.1368	0	0.9918
HRH1	5.9904	5.0951	4.1728	4.5195	5.297	5.0236	4.321	3.0332	4.4753	3.2643	4.3908	3.2355	3.7945	3.3224	2.2946	3.8314	2.9156	2.3321	3.4104	5.3529	4.1524	3.955	3.3383	5.841	4.9857	4.97	4.3422	4.3791	4.7004	3.8912	5.0858	4.8551	5.3642	4.353	4.1963	4.1223	4.2689	4.769	3.2215	3.7781	3.8994	4.284	2.1844	4.6168	2.385	3.5612	4.2769	5.2173	4.6846
CLCN7	14.5565	13.5762	14.0147	14.1277	14.8118	15.4773	13.8499	14.6369	13.9932	15.6834	14.6095	13.6379	14.8542	13.5749	15.0822	15.288	14.8636	14.89	14.0386	13.8168	14.5985	14.1635	15.1005	14.6714	14.3851	14.2015	14.4598	14.4082	14.7567	13.3433	14.3753	14.6883	13.9087	14.2283	14.7039	14.6575	14.4342	13.7395	14.789	14.8233	15.0269	14.3238	14.5475	14.0534	13.8517	14.0644	14.6578	13.9575	15.2826
CLCN6	9.8456	10.2676	8.5635	9.3952	8.5855	11.1945	8.9841	9.5627	9.9237	9.817	9.1405	9.3386	9.463	9.6069	8.7329	10.3872	9.7517	10.0983	10.8533	10.3345	10.8401	9.9334	9.6595	10.227	9.4092	10.4166	9.8291	9.4548	10.8353	8.6929	9.2871	10.6818	10.0764	9.8324	10.0553	9.8417	9.8637	10.6752	10.1118	9.3516	9.9003	8.6548	8.1708	9.4261	8.6502	10.5001	9.962	9.5019	9.8768
CLCN5	9.6503	7.632	8.3467	9.6078	8.5117	7.6908	9.0984	7.6966	9.0826	6.9916	8.747	8.4426	7.7918	9.2611	6.9921	8.6527	7.7322	7.6464	9.046	8.5728	8.3649	9.1113	9.4178	8.424	9.4254	8.7413	8.818	9.3153	9.0891	9.0662	8.3608	8.6111	9.3007	8.7666	7.7466	8.45	9.2924	8.9128	7.12	8.1381	7.7256	8.3822	8.2434	8.9247	8.9002	9.2918	8.5232	9.381	7.5686
CLCN4	7.4984	6.4398	4.7308	5.564	5.4938	7.0207	3.9298	3.3429	7.4129	6.7629	7.3496	6.9302	6.981	5.877	3.1396	6.5716	0.7885	3.8798	3.2864	10.65	7.8168	6.9325	6.0678	6.1141	7.0559	2.9883	4.1711	3.9969	5.9206	3.8912	3.4529	5.7174	8.341	7.8076	6.7456	5.7133	6.1817	6.5819	3.8263	4.3914	6.0657	3.7356	6.9337	7.2064	6.6775	4.2915	7.1587	6.451	4.984
FBXL19	9.8084	9.3335	9.7995	9.06	9.9645	9.457	10.2255	9.6309	8.4919	10.1441	9.7748	9.5874	10.5355	9.2908	10.1732	9.1439	9.3242	9.9426	8.4528	9.5795	9.2041	9.2604	10.0736	9.7193	10.0184	9.0564	9.9695	9.4394	9.0849	9.3226	9.7353	9.3003	9.4347	9.5458	10.4104	9.0312	9.6723	9.1729	9.9451	9.5323	10.5241	9.043	9.9296	10.3035	9.924	8.8815	9.5055	9.6716	10.235
BRD8	10.1974	10.3215	10.483	10.2658	9.6945	9.3368	10.4196	10.0868	10.2902	9.7868	8.9604	10.7408	9.9284	10.8124	9.7224	9.8911	9.0412	10.0153	10.7064	10.7111	10.1408	10.9184	9.7105	10.1153	10.7151	10.2464	10.2491	10.2747	10.5705	10.6264	10.1994	10.4762	10.4489	10.113	10.3975	11.0031	10.1534	10.5473	9.2729	9.7009	9.7059	11.1529	9.4775	10.346	10.6667	10.9041	9.7567	10.4607	9.1358
BRD9	9.5552	8.9454	9.0404	9.3727	9.8343	10.0129	9.8093	9.852	10.2032	11.0865	10.0803	9.0317	10.5272	8.6253	8.4239	9.9924	8.6708	10.2666	9.9289	9.803	10.3045	10.0171	9.9461	10.216	10.092	10.0103	9.359	9.0063	10.1653	8.954	10.3152	10.1095	9.9434	10.2199	10.4025	10.2597	10.1466	9.9363	9.9652	8.8102	9.9003	8.7679	9.6831	10.0537	9.0224	9.7375	9.7805	10.1247	9.9231
PCDHGA1	1.653	6.2539	3.9524	2.5545	1.5438	2.6054	3.9595	3.144	2.4866	1.9521	1.5645	5.4293	4.0401	3.8953	2.6342	0	0.7885	0	1.6731	5.7349	2.5231	1.6673	3.6963	1.9428	5.0733	2.2931	2.9646	4.1836	3.5408	1.2533	3.6875	1.3518	4.2915	5.5932	3.7151	1.4723	0.8169	2.5667	5.8301	2.8796	3.4971	3.138	2.6611	3.6432	3.1663	2.4454	1.9252	1.5904	1.574
FBXL18	9.5645	9.4514	9.3909	9.5686	9.7661	10.6283	9.3563	9.4255	9.6104	10.122	9.9381	9.3396	10.1807	9.3097	9.4914	9.7355	11.2843	9.9271	9.2702	9.6783	10.0216	9.1778	10.4929	10.0244	9.6407	9.3527	10.1647	9.4844	10.1872	9.3174	10.3819	9.7256	9.7962	9.7363	9.9773	9.4314	9.4437	9.0698	9.3865	9.4316	10.341	9.5767	9.407	9.2596	9.2113	10.0246	9.7038	9.3983	10.1256
BRD4	10.6878	11.426	10.546	10.6767	10.7637	12.0459	10.6702	10.7639	11.1984	12.0881	11.3011	11.043	12.03	10.8641	11.9286	10.7371	11.3689	11.318	10.8963	11.0123	11.8737	10.9927	11.4575	11.2418	10.9889	11.0987	11.72	11.1149	11.6089	11.139	11.015	10.9577	10.8477	11.1274	11.8148	11.1925	10.7385	10.7867	11.9214	11.696	11.7823	10.7843	10.9476	11.0792	10.6219	11.0763	11.2398	10.5705	11.0045
BRD7	9.2987	10.0246	8.8378	9.8697	8.3851	8.1673	9.5063	9.4793	10.2847	9.4595	9.6916	8.9001	9.0113	10.0646	7.9489	9.5639	8.8361	9.4889	10.218	9.9487	9.1141	10.0647	9.4118	9.6206	9.3426	10.0127	9.7362	9.7596	9.6533	9.9498	9.0162	9.8332	10.1004	9.8455	9.8026	10.2968	9.9158	10.1273	9.1212	9.7775	9.0217	10.1033	9.7618	9.9297	9.3629	10.2082	9.2127	9.3555	8.4754
BRD1	9.926	10.7707	10.5119	9.8065	9.7597	10.0262	10.1786	10.0676	10.7708	9.4741	10.2596	10.6246	10.3306	10.1599	10.3112	9.5009	9.7185	10.4781	10.477	10.3996	10.2714	10.5561	10.0812	10.0907	10.3335	10.2448	9.8092	10.2488	10.8462	10.5846	10.0958	10.2476	10.0613	10.5127	10.2397	10.228	10.1378	10.194	10.7545	10.3056	10.6315	10.0551	10.1024	10.5614	10.3994	10.5363	10.179	10.4816	10.2338
BRD2	12.5197	13.4148	12.6524	12.0323	11.9613	12.3474	12.9383	12.1467	12.7432	12.786	12.3107	13.6051	13.0205	13.7984	12.7604	11.7317	12.5845	12.7969	12.2646	12.5388	12.4081	12.7294	12.9479	12.2502	13.0416	13.1603	12.4652	13.3126	13.1012	12.377	12.6471	12.5867	12.4003	12.2353	13.7807	13.0654	12.3257	12.6015	13.4415	12.4884	12.409	12.5472	12.5828	12.434	12.5613	12.4597	13.4466	12.3867	12.4708
BRD3	9.0162	10.7772	9.7989	9.4517	8.8397	9.4639	8.8297	7.9488	9.9415	9.5166	9.8497	10.3438	10.1724	10.1887	9.4577	8.8332	9.2228	8.8508	9.9932	10.0725	10.0538	9.471	9.7973	9.774	9.4719	9.9173	10.0378	9.8591	10.9444	10.6668	9.3239	9.8019	9.5878	9.754	9.9153	9.9091	9.2373	9.5148	10.0456	10.3557	9.8872	9.8263	9.2408	9.1984	9.6952	9.7955	9.7754	9.144	8.9827
DNAJA2	10.0259	10.6474	9.7518	10.919	9.244	8.3421	10.3517	10.1677	10.121	9.3464	9.9246	9.6603	8.9247	10.6903	8.2742	9.8821	9.6548	9.4192	10.5428	10.6284	9.4446	10.3843	9.6411	9.9958	10.6741	10.5066	9.9197	10.4543	9.6088	11.012	9.3282	9.9951	10.6705	10.4878	10.2251	10.7683	10.4862	10.5794	9.1965	10.2721	9.0065	11.044	9.9401	10.6869	10.0346	10.6262	9.789	9.9356	8.9493
DNAJA3	10.7745	10.7221	10.3834	10.7347	10.3631	9.5417	11.1924	10.3295	10.3277	10.1695	10.265	10.5667	9.961	10.7537	10.3606	9.1514	10.2534	10.2058	10.2552	10.4265	10.0917	10.3405	10.1501	10.0346	11.031	10.654	10.3604	10.5193	9.9236	10.689	10.7528	10.2911	10.6325	10.252	10.6785	10.7606	10.3285	10.5426	10.0106	10.0965	10.3062	10.877	10.2567	10.4371	10.6453	10.6883	10.1165	10.974	9.73
DNAJA1	11.9559	11.4061	10.9793	12.0819	10.9884	10.0802	11.8124	10.9325	11.7527	10.2328	11.9727	11.5699	10.571	11.62	10.2631	9.8248	10.2439	10.2038	10.6843	11.3184	11.019	10.0125	10.9112	10.6613	12.1396	11.2422	10.7992	10.9625	11.6455	11.2612	11.3359	11.2714	11.6712	10.9396	10.9333	11.4421	11.3202	11.8531	10.3529	10.6173	10.9704	10.4869	11.3382	11.5825	11.3361	11.1453	11.4936	12.2194	10.2793
TGFBR3	8.3551	9.8594	10.0119	8.9515	8.4965	8.0303	8.3361	8.6539	8.8632	8.339	8.8308	9.6202	7.9303	8.7798	7.8465	9.1288	7.7223	8.2578	9.2692	8.8902	7.734	9.1065	8.597	9.8672	8.944	9.0184	8.9562	8.2091	8.2886	8.3165	9.387	7.4786	9.2067	9.4781	7.6709	9.8284	9.3575	9.0329	8.8048	8.5343	7.3237	5.7975	7.8937	7.8748	8.36	10.1626	8.5861	8.6599	8.6129
DNAJA4	11.4595	10.5161	10.956	11.9992	10.8456	11.5918	11.5891	11.1199	11.4752	11.8864	12.0803	8.9921	10.831	11.5924	10.1219	11.0031	10.3602	11.7174	11.4499	11.2592	11.6773	12.2354	11.8715	11.3608	11.7426	11.1957	11.4064	10.9564	11.436	8.7757	11.128	11.2885	11.9955	10.9447	11.5886	12.2263	11.1498	11.7427	11.6282	10.4095	12.0542	10.7431	11.1349	12.6236	11.0778	11.9922	11.8019	11.4076	10.2468
GLG1	11.8702	12.6031	10.9127	12.4595	11.4111	12.3659	11.6744	12.4419	12.257	12.6641	12.6143	11.295	13.0402	12.4707	11.1984	12.0695	12.6181	12.4735	11.9506	12.4298	12.1499	12.1144	12.6724	12.7976	11.7954	12.1097	12.7545	12.6249	12.3598	11.97	11.5599	12.0839	12.5583	12.5502	12.8751	12.9743	12.327	12.2493	12.4359	12.1888	12.2589	12.2386	12.3564	11.9824	10.9976	12.2982	12.9084	11.6978	12.7208
LOC643387	5.1872	4.8596	5.0968	4.761	5.069	3.4053	5.5216	4.27	5.0384	5.0874	4.6089	4.7624	4.1833	5.1952	4.7571	5.3472	4.7646	4.9478	5.4419	4.9544	4.8566	5.1182	4.572	5.2471	4.9349	5.2907	4.6335	4.8446	5.109	5.3127	5.2362	4.9487	5.0991	5.0209	4.6917	4.9824	5.4974	5.0448	4.8459	5.2573	4.0651	4.7259	5.0711	5.1929	5.2507	5.0435	5.2843	5.5125	4.739
PTPN12	9.6883	10.1628	10.0611	10.4285	8.7614	8.2925	10.6694	9.7462	9.4065	8.0959	9.4303	10.693	8.83	9.5589	8.6559	8.1979	7.6973	8.913	9.4606	9.2035	8.9237	10.6882	8.8951	8.8368	10.3125	9.4999	8.7776	9.8283	9.0975	10.5035	9.888	8.9849	10.0192	9.5784	8.8319	9.6173	9.7445	10.441	8.7028	8.7747	8.7427	9.9428	9.0689	10.3592	10.3939	10.694	8.4542	10.4475	8.3189
PTPN11	11.1858	10.9281	9.9586	11.7472	10.5917	9.8381	11.5041	9.9429	11.2553	9.8886	11.288	10.7438	10.1998	10.9022	9.8233	10.0254	9.3485	10.5675	11.2903	11.1989	10.4934	11.5722	10.1327	10.2407	11.4478	11.093	9.7285	10.2829	10.842	10.5012	10.5836	10.8526	11.7057	11.4053	10.7663	11.7316	10.8149	11.3778	10.2265	9.9425	10.5488	10.751	10.9435	11.034	10.9913	11.6057	10.3277	11.1799	9.8523
LOC84931	0	0	0	0	0	0	0	0	0	0	0	0	0	0	0	0	0	0	0	0.4967	0	0	0	0	0	0	0	0	0	0	0	0	0	0	0	0	0	0	0	0	0	0	0	0	0	0	0	0	0
LOC100192379	1.435	0	0	0	0	0	0	0	0	0	0.6515	0	0	0	0	0	0	0	0	0.4967	0	0.4731	0	2.3266	0	0	0	0	0	0	0	0	2.3187	2.5597	0.6578	0.5517	0.9762	0.8646	0	0	0	0.4964	0	0	0	0	0.5297	0	0
LOC100192378	0	1.1004	0	0	0	0	0.3967	0	0	0	0	0	0	0	0	1.9786	0	0	0	2.6652	0	0	0	1.4365	1.0676	0.5195	0	0.911	0	0	0	0.8288	1.1994	0.9452	0	0	0	0	0.7604	0	0	0	0	0	0	0	0	0	0
MYCBP	9.4471	9.1128	7.7639	9.2389	9.0543	7.5501	9.67	8.635	9.3757	6.9311	7.8158	8.2367	7.1474	9.1897	6.5928	8.2889	8.3232	8.6193	9.0418	8.5802	8.6023	7.9084	8.9756	8.5639	9.6427	9.1281	8.6034	9.2084	8.5402	7.7607	9.5904	8.9677	9.2411	9.3622	8.9291	8.4844	8.8942	8.3027	8.3072	8.7866	7.8405	8.5008	8.1017	8.3339	7.8405	8.8193	8.9698	9.7753	8.6909
PTPN14	6.8717	7.9077	6.5258	6.9693	6.5384	6.1479	6.5307	7.6783	6.9871	6.6438	8.2805	6.3745	7.7918	7.7369	6.5053	5.8299	6.5335	6.4883	6.3804	6.521	7.6	7.8378	7.0383	7.2347	6.7675	6.7087	7.3099	6.8345	7.8865	6.6791	6.8816	6.1625	7.2585	7.4125	8.1648	7.7882	5.842	7.4613	6.5545	7.2633	7.5825	6.9081	6.8023	7.4335	6.3274	8.0571	6.3316	6.0912	6.9025
GALR3	0.8106	0.6527	0	0	0	1.9036	0.7074	0	0.6146	0	0.6515	0.5292	1.4419	1.8583	0	1.3049	2.6067	0	0.5239	0.4967	0.7649	0	0	0.6498	0.6303	0	0	1.2144	1.0453	0	0	1.1139	0.5182	0.5486	0.6578	0	1.7158	0.8646	0	0	1.1445	1.1583	0	0	1.5246	0.5182	0.4851	0.4878	1.574
GALR2	1.5285	0.6527	1.4349	1.6272	2.2724	1.2453	0.3967	0.7253	0.6146	1.2837	0.6515	0.9154	0.8941	1.0877	0	0	1.9668	0	0	1.4028	0	0.4465	1.7131	0	1.6744	0.9006	0	1.465	1.3761	1.2533	0.6977	0	1.4482	1.2559	1.7272	0	0	0.8646	1.6238	0	0.6828	0.865	1.6449	0.6298	0.9549	0	0.8475	1.3835	1.574
GALR1	0.4615	0	0	2.6376	0	0	0	0	0	0	0	0	0	0	0	0	0	0.8537	0	3.3859	0	1.0622	0.6504	1.4365	1.4026	0	0	0	0	0	0	0	0.8986	0.5486	0	0.5298	0	0.8646	0	0.9324	0	0	0	0	0.9549	1.8451	0	0.8516	0
SETD1B	10.029	10.6915	10.3471	9.9327	9.8343	10.7675	10.137	9.1316	10.1065	10.454	10.3026	10.1516	10.9415	10.3465	10.4982	9.7916	10.107	10.5782	10.1044	10.1406	10.0226	10.6206	10.4676	10.1662	10.3193	9.9007	10.2625	10.181	10.3454	10.3498	10.0974	10.2853	10.3226	10.195	10.3882	10.4294	9.954	10.1076	10.6191	10.1813	10.6093	10.2271	10.3133	10.2442	10.0066	10.3952	10.3407	10.1074	10.0224
LYAR	8.8717	8.7863	9.4342	9.7234	7.8269	7.0358	10.1083	8.0707	9.1008	8.479	8.2645	9.3257	8.1023	9.134	8.351	8.1162	8.2037	8.4059	8.5771	8.1297	8.2602	8.5878	8.1676	8.1996	9.0875	9.4053	8.552	8.4442	8.6796	9.1222	8.4012	8.6168	8.6512	8.1625	8.6109	8.6843	8.6496	8.7898	7.9864	8.6916	8.272	8.8815	8.7857	9.1719	9.7022	8.535	8.3325	9.1522	6.8165
PCDH20	1.0915	9.4455	0	3.0552	1.5438	8.2541	4.4727	0	10.9304	1.9521	5.0176	2.5543	1.838	8.4429	6.2578	0	3.8893	0.8537	8.1422	1.955	9.2429	2.319	5.9127	2.4728	2.1002	10.3996	3.6257	9.8206	10.7814	5.7186	0.6977	2.9255	3.5074	3.5414	4.1501	3.0946	0	3.326	7.5197	9.764	2.2116	8.8041	4.8045	5.5026	2.0992	3.9721	9.0273	4.0951	0
C8orf30A	11.2367	10.6795	11.8921	11.4504	12.1694	11.6077	12.231	11.0227	10.4206	12.738	11.672	10.359	12.0196	11.3245	12.349	11.6053	11.8844	12.1962	9.9347	10.0684	11.1707	10.5685	12.4884	11.0707	11.978	11.0743	10.8274	10.6543	10.8378	10.3241	11.6559	10.4868	11.1178	11.1651	12.3827	10.547	11.1508	10.5654	12.4113	11.4123	12.3718	10.8136	12.2838	12.2891	11.1691	10.0919	12.3122	11.8146	11.786
CH25H	3.029	3.9357	9.2181	3.6019	4.5843	4.3356	2.2623	4.3645	2.531	5.2043	2.7458	3.3018	0.8941	2.4598	5.1233	3.8314	0.7885	2.7333	2.7424	5.7664	2.9987	4.0528	2.7434	3.6297	4.6502	3.5652	4.566	2.6512	3.0784	2.9853	2.4204	2.8499	4.9047	3.9397	3.184	2.3199	5.7012	4.4816	3.325	3.3341	4.4716	2.2315	3.2492	5.4311	2.8279	5.3336	8.7396	4.8658	0
C16orf74	6.3912	8.386	8.3913	8.1554	7.6593	8.5088	7.1954	7.9232	8.1365	7.8218	8.4919	7.1076	7.6815	7.7495	7.4869	9.7528	9.0959	8.2231	9.0638	8.6233	8.3861	7.4933	7.9489	8.7968	6.7747	8.9441	8.3002	8.1206	8.2079	7.8119	7.3349	8.6618	7.6486	7.9788	7.6545	7.9262	7.866	7.0876	9.0755	9.1882	7.9646	7.4387	8.1054	8.4062	7.6605	7.7034	7.2257	6.355	8.0443
C16orf75	6.9833	6.7159	6.1809	6.6522	5.8697	6.8934	7.0095	6.6388	7.5863	5.507	7.5208	7.4227	7.1121	7.3088	7.7967	5.122	6.97	5.9049	7.5907	5.788	7.6809	4.4619	6.6619	6.4786	6.7158	7.1529	7.4475	7.1483	6.5721	7.9092	5.9673	6.5206	5.8591	6.1187	5.647	8.6481	7.0192	5.7087	7.3944	7.378	6.9876	6.7952	7.1863	7.8407	6.5959	4.9457	8.0378	6.3118	4.8421
MRPL27	11.0346	9.4372	11.0667	10.5182	11.2604	10.755	10.0522	10.9999	9.7289	10.4525	9.9631	10.4555	9.9347	9.9797	10.6934	11.3334	10.781	11.1303	9.6604	10.1301	9.0336	10.2198	10.6397	10.7893	10.6299	10.0254	10.6153	10.3122	9.8264	10.7521	10.5129	10.4124	10.1341	10.3752	9.5301	10.5598	11.1126	10.2756	10.5251	10.4745	10.5324	10.0467	10.7131	11.181	11.271	9.6486	10.5401	10.5505	11.4819
CSF2RA	8.8659	5.3389	4.4786	6.6168	8.0309	4.4304	8.0986	8.6087	4.4047	5.0252	1.9463	6.2789	4.3135	4.358	7.4117	5.0597	4.4654	7.5378	4.0289	5.5302	3.335	2.9124	7.6588	6.6681	7.3456	5.6681	5.347	5.1785	3.7262	3.5934	6.0236	4.8356	7.4946	5.3827	5.1564	8.2311	6.1968	5.9576	3.5122	3.6792	4.9665	3.8632	8.5163	4.6168	5.37	6.4213	6.9461	8.5557	5.1934
DMD	6.4358	8.6996	6.3561	6.0161	5.8216	8.1325	5.8882	3.3429	9.2951	6.6643	5.9291	7.4265	5.6417	7.719	6.7691	8.9387	6.5107	7.386	10.1152	9.5234	8.9787	7.8333	4.6721	8.6307	6.4615	7.7374	7.7045	7.1749	9.3227	7.6655	5.9237	7.5874	8.8331	7.1131	8.7217	7.0333	6.6107	5.0085	6.9195	7.9862	5.4184	7.3651	4.6087	6.4327	5.8642	10.2155	6.5808	7.1145	6.2875
C16orf71	5.3561	3.0767	2.6113	3.3787	3.6432	4.8286	3.3017	4.318	4.0357	5.6785	4.5398	3.5402	4.1135	2.555	5.3703	5.0597	4.7646	2.8986	3.5246	5.3087	3.9055	3.6971	4.2652	4.0814	3.1162	2.7301	3.8691	3.5855	4.5448	3.067	3.6081	4.176	4.3538	3.2218	4.2411	3.1676	4.0208	3.5447	3.4216	4.5112	4.4317	3.494	4.3323	3.7644	4.0836	3.3933	3.8267	3.5681	5.1539
C16orf72	10.195	9.545	9.005	9.591	9.2711	9.0085	9.7163	9.4405	9.5697	8.2051	9.3264	9.5857	8.5714	9.6654	8.6972	8.7885	8.8656	8.8412	9.5535	9.5258	9.4789	9.3327	9.0734	9.3671	9.8017	9.3344	8.933	9.5536	9.4964	9.5384	9.5225	9.2256	9.8115	9.3158	8.6715	9.9264	9.2389	9.5506	8.4429	9.3005	8.7366	9.5294	8.7972	9.3495	9.4144	9.7469	9.2902	9.5791	9.0469
C16orf73	0.4694	1.1004	0.9021	1.2774	1.6178	1.2453	0.97	0.7253	1.0553	0	1.0987	0.5336	0	2.9671	0	0	0	0.8537	1.8761	2.6736	0	1.5072	0	1.4546	1.4146	0.5282	1.7961	0.5263	0	3.8704	1.8022	4.3354	0.9087	2.8314	0	0.5474	0.8417	0.5045	0	0.9324	0	2.1227	1.2739	0.6349	2.6645	1.4595	0.8475	0.8581	0
GAB4	0.8106	1.1004	3.2506	0	0	0	0	1.2058	0	0	0	0	1.4419	1.0877	0	0	0	0	0	0	0	0	0	0	0	0.5195	0	0	0	0.5473	0	0.4731	0	0.9452	0	2.9364	0	0	0	0	0.6828	1.7925	0	0	0	0	0	1.5904	0
LRFN4	8.2767	7.8191	8.5106	8.6135	9.3065	8.4703	8.7602	9.1973	8.3813	8.4077	9.4014	8.8132	10.523	6.1679	9.0166	10.0069	8.2354	9.6827	7.9614	8.7581	8.7704	8.8664	9.12	8.6675	8.5089	8.6648	8.1699	6.0855	8.6627	9.8852	9.1375	9.4519	8.3197	9.0992	7.3208	8.0497	8.9477	8.7777	9.0737	8.6595	9.9897	6.8882	9.8286	9.6608	9.3464	7.9578	8.4721	8.8492	9.8384
C16orf78	0	0	0	0	0	0	0	0	0	0	0	0	0	0	0	0	0	0	0	0	0	0	0	0	0	0	1.0938	0	0	0	0	0	0	0	0	0	0	0	0	0	0	0	0	0	0	0	0	0	0
C16orf79	3.8557	2.9901	4.3484	3.9928	1.572	4.152	3.6493	0.7253	3.9993	2.4303	0.6515	3.0286	2.9977	3.8325	1.203	4.5078	3.2928	2.9249	5.272	4.8474	1.9486	5.831	3.5877	3.364	3.3048	3.8612	1.7087	4.2687	4.1915	4.8181	2.7434	2.7847	4.4018	3.1664	0.6578	4.7374	4.9778	3.9236	2.5673	3.6894	2.7103	5.3236	3.4739	4.8436	5.1595	3.8546	3.4869	5.1628	2.3174
GAB1	10.7504	10.9264	10.1449	9.7043	9.928	8.208	10.7469	9.0645	9.6114	8.5525	10.6872	11.036	10.343	10.1665	9.8295	9.8821	8.1307	9.7613	10.2479	9.801	9.4461	10.8306	10.2932	10.4411	10.1242	9.6799	10.474	9.5887	9.264	10.6116	10.0925	9.3388	10.6613	11.1864	9.2903	10.895	9.9584	10.5576	9.9174	9.2562	9.9274	9.8756	10.7598	10.3508	10.8754	11.2269	9.4579	10.7497	9.3908
C2orf81	6.1625	5.277	8.3343	5.4283	6.5795	7.6733	6.0331	8.2786	4.1267	8.4396	7.3302	6.2454	6.8512	6.298	8.1368	9.4439	7.5965	6.3338	6.7246	7.4717	6.8302	6.0068	5.2949	6.8035	5.7598	5.767	6.0033	6.9055	7.0956	6.527	4.9493	8.98	7.0548	7.2113	7.9355	4.4078	7.8616	6.3927	6.2969	6.5703	6.7616	7.2554	6.3928	6.8386	7.2536	5.6358	6.4743	5.8029	8.0422
C2orf80	0	0	0	0	0	0	0	0	0	0	0	0	0	0	0	0	0	0	0	2.7558	0	0	0	0.6498	0.6303	0	0	0	0.6153	0	0	0.4731	1.1994	0.9452	0	0.9163	0	0	0	0	0	0	0	0	0	0	0	0	0
C2orf83	0	0	0	0	0	0	0	0	0	0	0	0	0	0	0	0	0	0	0	0.4967	0	0	0	0	0	0	0	0	0	0	0	0	0	0	0	0	0	0	0	0	0	0	0	0	0	0	0	0	0
C2orf82	4.1051	1.4416	3.5937	2.2721	0	0	2.6001	1.2058	0.6146	0	1.7151	3.2355	7.7522	3.9312	9.2161	1.9786	2.6067	1.3864	1.8588	2.1003	1.6313	2.5148	7.0446	2.7418	0.6303	2.6326	1.0938	5.143	1.8717	1.2533	0	2.5	3.9721	1.2559	2.9878	7.2715	3.2292	2.4632	4.142	1.4941	0.6828	6.6435	3.5405	4.6486	2.0992	1.4482	4.4971	1.3835	1.574
C2orf85	2.8138	0.6527	0	0	0	1.2453	0.3967	0	0	0	0	0	0.8941	0	0	0	0	0	0	4.3152	0	0	0	0	2.1002	0	0	0	0	0	0	0	3.3327	0.5486	0	0	2.4776	2.8391	0	0	0	0	0	0	0	0	0	2.9705	0
C2orf84	3.0941	0	1.83	1.9205	3.6432	1.9036	1.18	2.6384	1.3747	1.2837	2.4767	1.8712	2.1484	1.5239	0	2.4361	0	2.7333	3.3497	2.9215	1.9249	4.4136	2.1433	3.5618	3.0221	2.6326	2.9646	0.5263	1.0453	1.9136	1.8022	2.3975	3.7115	4.0647	1.108	1.6863	2.8264	2.6633	1.2557	1.4941	1.1445	0.865	1.2739	2.9199	2.9202	2.5245	0.8475	3.1115	0.9918
HABP2	0	0	1.4349	0	0	1.9036	0	0	1.0441	1.4292	0	0.9456	0	1.3222	0	1.3049	0.7885	0.8537	2.0232	5.5043	0.7649	1.0622	0	0.6705	0.6303	1.2019	1.5162	1.465	2.3938	0.943	0	0.4731	2.4118	1.6348	1.4506	0	1.3353	0	0	1.8974	0	4.4558	0	0.6298	0.5551	0.5182	1.1368	1.7713	0
C2orf86	5.2741	6.2359	5.7034	5.419	4.4642	3.7373	5.7423	5.0449	5.8668	3.2643	6.3382	6.3115	4.433	6.3514	5.3703	5.3984	5.5035	4.8299	7.1361	5.7109	5.9827	5.5228	3.9828	5.1112	5.1054	6.6033	4.7597	6.2279	5.6109	5.9515	5.3724	5.2866	5.0623	5.9985	5.4127	5.9282	4.3248	5.566	3.5973	5.4792	4.5104	6.2508	4.5662	4.8808	5.1205	5.8374	5.3136	4.2249	4.9382
C2orf89	4.3909	6.6015	7.5246	2.5545	3.1148	6.7353	2.8736	2.4785	4.6684	8.184	5.1626	7.6813	3.8811	7.382	6.9623	9.1326	4.0875	3.4175	6.9647	2.9215	7.1594	6.7452	4.5012	3.4156	3.7065	8.2703	3.4866	7.9487	6.5559	2.6026	2.039	8.1805	4.1927	3.9397	6.4821	3.486	6.3528	6.0939	8.9915	5.3242	4.3907	6.1292	2.5761	5.4311	2.385	4.5792	8.404	2.4396	3.792
C2orf88	7.2351	6.879	8.6115	7.7769	7.322	6.4028	6.9143	6.3346	6.5454	7.7563	6.6728	8.1254	3.7945	5.5929	7.964	8.3357	3.9584	6.7378	8.2602	6.7309	7.8302	8.0422	4.4267	5.3105	7.3062	6.5969	6.389	3.9151	7.5066	5.6408	8.0683	8.1315	6.9661	7.4814	5.7435	6.3214	5.8798	7.9353	5.1856	6.5354	5.3558	6.8527	6.3794	6.0943	7.4826	7.213	5.8216	7.31	5.1934
FLJ46361	0	0	0	0	0	0	0	0	0	0	0	0	0	0	0	0	0	0	0	0	0	0	0	0	0	0	0	0	0	0	0	0	0	0	0	0	0	0	0	0	0	0	0	0.6298	0	0	0	0	0
NDRG3	10.2683	10.3401	10.4008	10.2617	10.6059	8.7252	9.8627	10.9588	9.4802	9.8666	9.9811	10.333	10.2886	9.652	10.4864	10.5418	9.5467	10.3793	9.8801	11.5022	10.0495	9.9735	10.0467	10.5125	10.4295	9.5748	10.636	9.7669	9.7792	11.0445	10.4636	11.4143	10.1307	10.3504	9.7998	9.9421	9.9628	10.1691	9.7987	9.9544	10.2979	10.3069	10.3011	11.209	10.9173	9.8633	10.0254	10.3667	11.2159
NDRG4	4.5618	4.3132	4.6352	5.9115	4.5843	8.8589	8.0529	6.7304	4.3304	7.0552	6.328	4.0058	5.0712	4.2484	4.8898	7.4951	2.7694	5.2527	4.0671	13.237	5.4936	8.0521	4.5012	5.1807	8.8392	4.97	2.7381	4.7997	5.4447	4.4736	4.1531	5.8495	10.161	6.0896	8.6529	4.6918	6.5994	5.4076	2.8571	3.1979	6.9243	9.1386	6.6879	8.5353	4.9774	5.438	4.8368	4.8458	4.8909
TBC1D9	9.0205	6.6268	6.3104	7.2357	6.3137	6.426	7.5836	5.8702	7.9754	7.2581	5.7418	6.4856	5.9124	7.2172	4.532	6.5492	4.876	4.7016	6.3728	9.9172	6.4547	6.8622	6.7176	7.1332	8.3289	6.2228	4.6335	7.1528	7.1708	6.5359	6.4086	6.9499	9.2868	7.8944	8.3111	6.5228	7.3372	7.8195	4.3527	6.3709	6.4818	9.1564	6.3916	7.5603	6.2495	6.6924	7.7062	7.8623	5.9838
ZSCAN2	6.4105	7.8081	7.3473	6.7157	6.5679	7.322	6.7501	6.4141	6.9254	7.6156	6.8331	7.4595	7.0101	6.7933	6.3528	7.8844	7.6769	6.5764	7.6295	7.7381	7.1237	7.3563	7.311	7.251	6.9123	7.1173	6.765	7.2309	7.3879	5.5584	6.8663	8.1882	6.7857	7.0029	7.908	6.9163	6.9586	6.7398	6.533	7.297	6.5299	6.4126	6.5528	7.3195	6.5241	6.4991	6.9875	6.649	7.4512
PRAP1	0.4615	1.4416	2.1399	1.6272	0	0	0.3967	0	0	4.8921	0.6515	0.9154	0	0.4595	0	0	0	1.3864	1.4601	1.159	3.6075	1.9641	0	0	1.9029	0.5195	0	0	1.3761	1.5084	0	0.8288	0	0	1.4506	1.2209	1.3353	2.2306	0	0.9324	0.6828	1.7925	0.7732	1.4016	0.9549	0	0	1.142	1.574
CHD1L	9.4901	9.7448	9.4519	10.1844	9.3324	9.6015	10.4329	10.3207	10.2841	9.6544	11.0111	9.8066	10.2566	9.9179	9.1548	8.7933	9.457	9.9151	10.2582	9.7316	10.322	10.8446	9.3363	10.4476	10.0008	10.4162	9.6451	9.0198	9.9756	9.9288	9.4332	10.1879	10.021	10.0311	10.0585	9.7149	9.6258	10.2126	9.1999	9.8896	9.4812	10.6661	9.4234	10.5103	9.9282	10.0659	9.7271	10.2134	8.7012
HOXA6	0	0	0	0	0	1.2453	0	0	0	0	0	3.0929	0	0	0	0	0	0	0	0	0	0	0	0	0	0	1.0938	0	0	0	0	0	0	0	0	0	0	0	0	0	0	0	0	0	0	0	0.4851	0	0
HOXA5	0.4615	0	0	0	0	0	0	0	0	0	0	4.7858	0.8941	0	0	0	0	0	0	0	0	0.7869	0	0	0	0	0	0	0	0	0	0	0.5182	0	0	0	0	0.8646	0	0	0	0	0	0.6298	0	0	0	0	0
SNORD38A	0	0	0	0	0	0	0	0	0	0	0	0	0	0	0	0	0	0	0	0	0	0	0	0	0	0	0	0	0	0	0	0	0	0	0	0	0	0	0	0	0	0	0	0	0	0	0	0	0
DNAJB13	1.0915	0	1.83	1.2587	1.5438	1.2453	0.7074	1.2058	0.6146	1.9521	0	0.5292	0	0.4595	0	1.9786	0	0	0.5239	1.159	0.7649	0.4465	0	1.7117	0.6303	0	0	0.5263	0	0	0.6977	0	0.5182	0	0	0.5298	1.3353	0	0	0	0	0.4964	0	1.4016	0.9549	0.5182	0.8475	0	0
DNAJB12	11.2974	10.8938	11.2961	11.1781	11.6196	12.0171	11.0349	11.059	11.1544	11.9321	11.2661	11.0623	11.7127	11.0494	11.5889	11.7711	11.6125	11.3853	10.743	11.0625	11.3507	11.0702	11.8069	11.6775	11.3585	10.932	11.1533	11.3754	11.2548	11.2454	11.2409	11.2793	11.1911	11.5035	11.3692	11.1371	11.5672	11.1343	11.3641	11.4859	11.8262	11.3775	11.8274	11.4617	11.4355	10.6493	11.6849	11.275	11.7496
DNAJB11	10.2958	9.6979	10.7785	9.7511	9.6744	9.0238	9.5738	10.1227	9.9688	9.2027	9.7897	10.5532	9.0256	10.0329	10.3889	10.5289	10.3329	9.5738	9.7563	9.3434	9.433	9.097	9.7241	9.1731	9.8751	10.3753	9.2368	10.2665	9.8026	9.6935	10.0035	9.989	9.356	9.5992	9.4501	9.6066	9.6696	9.5896	9.9632	10.3424	9.2526	9.4797	9.7476	10.301	9.7843	8.763	10.1478	9.8732	10.0563
HOXA4	1.3265	0	0	0	0	0	0	0	0	0	0	4.7813	0	0	0	0	0	0	0	0.4967	0	0	0	0.6498	0	0	0	0	0	0	0	0.4731	0	0	0	0	0.8169	0.4961	0	0	0	0	0	1.4016	0	0	0	0	0.9918
[truncated: 19,793 more rows]
[truncated: 31 more columns]

## Sheet: TCGA DEGs
Gene	logFC	AveExpr	t	P.Value	adj.P.Val	B
HTR2B	6.69049	2.85634	13.3948	1.97959e-22	2.77618e-19	40.5386
DLL4	2.66955	3.30802	13.251	3.65348e-22	4.65786e-19	39.9756
CHAC1	3.77572	4.924	11.7031	3.10319e-19	1.17619e-16	33.2953
[truncated: 14,021 more rows]

## Sheet: Venn TCGA and GSE78033
Shared Genes
[truncated: 68 more rows]

## Sheet: Enrichr Common genes
Term	P-value	Adjusted P-value	Odds Ratio	Combined Score	Genes
[truncated: 7 more rows]
